# Supplementary material for: Two non-identical twins in one unit cell: characterization of 34π aromatic core-modified octaphyrins, their structural isomers and anion bound complexes
Source: Chem Sci. 2019 May 15;10(23):5911–9. doi: 10.1039/c9sc01633c (PMC6582758; doi:10.1039/c9sc01633c)
Supplement: Supplementary file 2 [file SC-010-C9SC01633C-s002.cif]

# Electronic Supplementary Material (ESI) for Chemical Science.
# This journal is © The Royal Society of Chemistry 2019

####################################################################### 
# 
# This file contains crystal structure data downloaded from the 
# Cambridge Structural Database (CSD) hosted by the Cambridge 
# Crystallographic Data Centre (CCDC).
# 
# Full information about CCDC data access policies and citation 
# guidelines are available at http://www.ccdc.cam.ac.uk/access/V1 
# 
# Audit and citation data items may have been added by the CCDC. 
# Please retain this information to preserve the provenance of 
# this file and to allow appropriate attribution of the data. 
# 
#######################################################################

data_tkc_octa_tar_tfa_0m
_database_code_depnum_ccdc_archive 'CCDC 1857151'
loop_
_audit_author_name
_audit_author_address
'Arindam Ghosh'
;NISER
India
;
_audit_update_record             
;
2018-07-20 deposited with the CCDC.	2019-05-02 downloaded from the CCDC.
;
_audit_creation_date             2016-10-27
_audit_creation_method           
;
Olex2 1.2
(compiled 2015.09.30 svn.r3233 for OlexSys, GUI svn.r5103)
;
_chemical_name_common            ?
_chemical_name_systematic        
;
 ? 
;
_chemical_formula_moiety         '2(C36 H30 N S3)'
_chemical_formula_sum            'C72 H60 N2 S6'
_chemical_formula_weight         1145.58
_chemical_melting_point          ?
loop_
_atom_type_symbol
_atom_type_description
_atom_type_scat_dispersion_real
_atom_type_scat_dispersion_imag
_atom_type_scat_source
C C 0.0033 0.0016 'International Tables Vol C Tables 4.2.6.8 and 6.1.1.4'
H H 0.0000 0.0000 'International Tables Vol C Tables 4.2.6.8 and 6.1.1.4'
N N 0.0061 0.0033 'International Tables Vol C Tables 4.2.6.8 and 6.1.1.4'
S S 0.1246 0.1234 'International Tables Vol C Tables 4.2.6.8 and 6.1.1.4'

_shelx_space_group_comment       
;
The symmetry employed for this shelxl refinement is uniquely defined
by the following loop, which should always be used as a source of
symmetry information in preference to the above space-group names.
They are only intended as comments.
;
_space_group_crystal_system      monoclinic
_space_group_IT_number           14
_space_group_name_H-M_alt        'P 1 21/n 1'
_space_group_name_Hall           '-P 2yn'
loop_
_space_group_symop_operation_xyz
'x+, y+, z+'
'-x+1/2, y+1/2, -z+1/2'
'-x+, -y+, -z+'
'x-1/2, -y-1/2, z-1/2'

_cell_length_a                   19.747(6)
_cell_length_b                   15.812(6)
_cell_length_c                   22.766(7)
_cell_angle_alpha                90
_cell_angle_beta                 92.329(10)
_cell_angle_gamma                90
_cell_volume                     7103(4)
_cell_formula_units_Z            4
_cell_measurement_reflns_used    1870
_cell_measurement_temperature    100
_cell_measurement_theta_max      19.71
_cell_measurement_theta_min      2.40
_shelx_estimated_absorpt_T_max   ?
_shelx_estimated_absorpt_T_min   ?
_exptl_absorpt_coefficient_mu    0.231
_exptl_absorpt_correction_T_max  0.7452
_exptl_absorpt_correction_T_min  0.6581
_exptl_absorpt_correction_type   multi-scan
_exptl_absorpt_process_details   
;
SADABS-2008/1 (Bruker,2008) was used for absorption correction.
wR2(int) was 0.0968 before and 0.0740 after correction.
The Ratio of minimum to maximum transmission is 0.8831.
The \l/2 correction factor is 0.0015.
;
_exptl_absorpt_special_details   ?
_exptl_crystal_colour            brown
_exptl_crystal_colour_primary    brown
_exptl_crystal_density_diffrn    1.071
_exptl_crystal_density_meas      .
_exptl_crystal_density_method    'not measured'
_exptl_crystal_description       block
_exptl_crystal_F_000             2408
_exptl_crystal_size_max          0.19
_exptl_crystal_size_mid          0.16
_exptl_crystal_size_min          0.14
_exptl_special_details           
;
 ? 
;
_exptl_transmission_factor_max   ?
_exptl_transmission_factor_min   ?
_diffrn_reflns_av_R_equivalents  0.1638
_diffrn_reflns_av_unetI/netI     0.2409
_diffrn_reflns_Laue_measured_fraction_full 0.997
_diffrn_reflns_Laue_measured_fraction_max 0.980
_diffrn_reflns_limit_h_max       18
_diffrn_reflns_limit_h_min       -23
_diffrn_reflns_limit_k_max       19
_diffrn_reflns_limit_k_min       -18
_diffrn_reflns_limit_l_max       27
_diffrn_reflns_limit_l_min       -18
_diffrn_reflns_number            39901
_diffrn_reflns_point_group_measured_fraction_full 0.997
_diffrn_reflns_point_group_measured_fraction_max 0.980
_diffrn_reflns_theta_full        25.242
_diffrn_reflns_theta_max         25.540
_diffrn_reflns_theta_min         1.338
_diffrn_ambient_temperature      100.0
_diffrn_detector_area_resol_mean 28.5714
_diffrn_detector_type            'Rigaku Saturn724+'
_diffrn_measured_fraction_theta_full 0.997
_diffrn_measured_fraction_theta_max 0.980
_diffrn_measurement_device_type  'Bruker APEX-II CCD'
_diffrn_measurement_method       '\f and \w scans'
_diffrn_radiation_monochromator  graphite
_diffrn_radiation_type           MoK\a
_diffrn_radiation_wavelength     0.71073
_diffrn_source                   ?
_diffrn_standards_number         0
_reflns_Friedel_coverage         0.000
_reflns_Friedel_fraction_full    .
_reflns_Friedel_fraction_max     .
_reflns_number_gt                4674
_reflns_number_total             13018
_reflns_special_details          
;
 Reflections were merged by SHELXL according to the crystal
 class for the calculation of statistics and refinement.
 
 _reflns_Friedel_fraction is defined as the number of unique
 Friedel pairs measured divided by the number that would be
 possible theoretically, ignoring centric projections and
 systematic absences.
;
_reflns_threshold_expression     'I > 2\s(I)'
_computing_cell_refinement       'SAINT v7.68A (Bruker, 2009)'
_computing_data_collection       
;
CrystalClear-SM Expert 2.0 r7 (Rigaku, 2011)
;
_computing_data_reduction        'SAINT v7.68A (Bruker, 2009)'
_computing_molecular_graphics    'Olex2 (Dolomanov et al., 2009)'
_computing_publication_material  'Olex2 (Dolomanov et al., 2009)'
_computing_structure_refinement  'ShelXL (Sheldrick, 2015)'
_computing_structure_solution    'SIR2004 (Burla et al., 2007)'
_refine_diff_density_max         0.316
_refine_diff_density_min         -0.351
_refine_diff_density_rms         0.075
_refine_ls_extinction_coef       .
_refine_ls_extinction_method     none
_refine_ls_goodness_of_fit_ref   0.906
_refine_ls_hydrogen_treatment    constr
_refine_ls_matrix_type           full
_refine_ls_number_parameters     733
_refine_ls_number_reflns         13018
_refine_ls_number_restraints     0
_refine_ls_R_factor_all          0.1900
_refine_ls_R_factor_gt           0.0794
_refine_ls_restrained_S_all      0.906
_refine_ls_shift/su_max          0.000
_refine_ls_shift/su_mean         0.000
_refine_ls_structure_factor_coef Fsqd
_refine_ls_weighting_details     
'w=1/[\s^2^(Fo^2^)+(0.0508P)^2^] where P=(Fo^2^+2Fc^2^)/3'
_refine_ls_weighting_scheme      calc
_refine_ls_wR_factor_gt          0.1578
_refine_ls_wR_factor_ref         0.1790
_refine_special_details          ?
_olex2_refinement_description    
;
1. Fixed Uiso
 At 1.2 times of:
  All C(H) groups
 At 1.5 times of:
  All C(H,H,H) groups
2.a Aromatic/amide H refined with riding coordinates:
 C66(H66), C52(H52), C48(H48), C68(H68), C47(H47), C12(H12), C53(H53),
 C42(H42), C43(H43), C13(H13), C17(H17), C7(H7), C16(H16), C39(H39), C21(H21),
 C30(H30), C57(H57), C8(H8), C38(H38), C2(H2), C59(H59), C23(H23), C3(H3),
 C32(H32)
2.b Idealised Me refined as rotating group:
 C72(H72A,H72B,H72C), C70(H70A,H70B,H70C), C62(H62A,H62B,H62C), C61(H61A,H61B,
 H61C), C71(H71A,H71B,H71C), C35(H35A,H35B,H35C), C34(H34A,H34B,H34C), C27(H27A,
 H27B,H27C), C36(H36A,H36B,H36C), C63(H63A,H63B,H63C), C26(H26A,H26B,H26C),
 C25(H25A,H25B,H25C)
;
_atom_sites_solution_hydrogens   geom
_atom_sites_solution_primary     ?
_atom_sites_solution_secondary   ?
loop_
_atom_site_label
_atom_site_type_symbol
_atom_site_fract_x
_atom_site_fract_y
_atom_site_fract_z
_atom_site_U_iso_or_equiv
_atom_site_adp_type
_atom_site_occupancy
_atom_site_site_symmetry_order
_atom_site_calc_flag
_atom_site_refinement_flags_posn
_atom_site_refinement_flags_adp
_atom_site_refinement_flags_occupancy
_atom_site_disorder_assembly
_atom_site_disorder_group
S6 S 0.70332(7) 0.56540(9) 0.52113(6) 0.0348(4) Uani 1 1 d . . . . .
S4 S 0.64061(7) 0.56813(9) 0.37738(6) 0.0367(4) Uani 1 1 d . . . . .
S5 S 0.43605(7) 0.47779(10) 0.33782(6) 0.0422(4) Uani 1 1 d . . . . .
S3 S 0.49481(8) 0.29374(10) 0.15701(6) 0.0435(4) Uani 1 1 d . . . . .
S1 S 0.28762(8) 0.36278(10) -0.03551(6) 0.0454(4) Uani 1 1 d . . . . .
S2 S 0.56818(8) 0.45336(10) 0.09945(7) 0.0496(5) Uani 1 1 d . . . . .
N2 N 0.7746(2) 0.6112(3) 0.41833(18) 0.0339(12) Uani 1 1 d . . . . .
C65 C 0.8275(3) 0.5195(4) 0.2406(2) 0.0313(14) Uani 1 1 d . . . . .
C64 C 0.7877(3) 0.5904(4) 0.2540(2) 0.0302(14) Uani 1 1 d . . . . .
C69 C 0.7828(3) 0.6573(3) 0.2149(2) 0.0297(14) Uani 1 1 d . . . . .
N1 N 0.3760(3) 0.2139(3) 0.1277(2) 0.0502(14) Uani 1 1 d . . . . .
C45 C 0.7554(3) 0.5939(3) 0.3120(2) 0.0341(14) Uani 1 1 d . . . . .
C67 C 0.8564(3) 0.5849(4) 0.1488(2) 0.0330(14) Uani 1 1 d . . . . .
C51 C 0.7777(3) 0.6081(3) 0.5499(2) 0.0299(14) Uani 1 1 d . . . . .
C49 C 0.8309(3) 0.6318(3) 0.4536(2) 0.0304(14) Uani 1 1 d . . . . .
C46 C 0.7963(3) 0.6114(3) 0.3627(2) 0.0295(13) Uani 1 1 d . . . . .
C50 C 0.8333(3) 0.6338(4) 0.5138(2) 0.0340(14) Uani 1 1 d . . . . .
C9 C 0.3771(3) 0.1642(4) 0.1771(2) 0.0395(15) Uani 1 1 d . . . . .
C54 C 0.6725(3) 0.5527(3) 0.5908(2) 0.0326(14) Uani 1 1 d . . . . .
C66 C 0.8610(3) 0.5181(3) 0.1891(2) 0.0342(14) Uani 1 1 d . . . . .
H66 H 0.8882 0.4704 0.1805 0.041 Uiso 1 1 calc R . . . .
C55 C 0.8955(3) 0.6630(4) 0.5453(2) 0.0366(15) Uani 1 1 d . . . . .
C52 C 0.7772(3) 0.6099(3) 0.6114(2) 0.0341(14) Uani 1 1 d . . . . .
H52 H 0.8144 0.6294 0.6355 0.041 Uiso 1 1 calc R . . . .
C48 C 0.8887(3) 0.6475(3) 0.4178(2) 0.0353(14) Uani 1 1 d . . . . .
H48 H 0.9329 0.6642 0.4312 0.042 Uiso 1 1 calc R . . . .
C68 C 0.8180(3) 0.6532(4) 0.1618(2) 0.0398(15) Uani 1 1 d . . . . .
H68 H 0.8147 0.6990 0.1349 0.048 Uiso 1 1 calc R . . . .
C29 C 0.4510(3) 0.0390(4) 0.2779(3) 0.0430(16) Uani 1 1 d . . . . .
C28 C 0.4254(3) 0.1193(4) 0.2766(2) 0.0381(15) Uani 1 1 d . . . . .
C18 C 0.6422(3) 0.5087(4) 0.0874(2) 0.0366(15) Uani 1 1 d . . . . .
C37 C 0.3923(3) 0.4840(4) 0.4035(2) 0.0345(15) Uani 1 1 d . . . . .
C56 C 0.9455(3) 0.6040(4) 0.5660(2) 0.0420(16) Uani 1 1 d . . . . .
C10 C 0.4268(3) 0.1704(4) 0.2219(3) 0.0429(16) Uani 1 1 d . . . . .
C47 C 0.8666(3) 0.6336(3) 0.3612(2) 0.0368(15) Uani 1 1 d . . . . .
H47 H 0.8928 0.6379 0.3272 0.044 Uiso 1 1 calc R . . . .
C41 C 0.5654(3) 0.5442(3) 0.3381(2) 0.0355(15) Uani 1 1 d . . . . .
C44 C 0.6848(3) 0.5737(3) 0.3138(2) 0.0338(14) Uani 1 1 d . . . . .
C12 C 0.5360(3) 0.2383(4) 0.2581(2) 0.0456(16) Uani 1 1 d . . . . .
H12 H 0.5389 0.2080 0.2941 0.055 Uiso 1 1 calc R . . . .
C53 C 0.7183(3) 0.5810(4) 0.6335(2) 0.0427(16) Uani 1 1 d . . . . .
H53 H 0.7098 0.5805 0.6743 0.051 Uiso 1 1 calc R . . . .
C72 C 0.8326(3) 0.4449(3) 0.2818(2) 0.0439(16) Uani 1 1 d . . . . .
H72A H 0.8571 0.4617 0.3182 0.066 Uiso 1 1 calc GR . . . .
H72B H 0.8569 0.3988 0.2632 0.066 Uiso 1 1 calc GR . . . .
H72C H 0.7869 0.4258 0.2908 0.066 Uiso 1 1 calc GR . . . .
C42 C 0.5751(3) 0.5393(4) 0.2787(2) 0.0444(17) Uani 1 1 d . . . . .
H42 H 0.5403 0.5254 0.2503 0.053 Uiso 1 1 calc R . . . .
C15 C 0.6072(3) 0.3941(4) 0.1559(2) 0.0403(15) Uani 1 1 d . . . . .
C43 C 0.6404(3) 0.5566(4) 0.2652(2) 0.0477(17) Uani 1 1 d . . . . .
H43 H 0.6548 0.5570 0.2259 0.057 Uiso 1 1 calc R . . . .
C11 C 0.4827(3) 0.2276(4) 0.2166(2) 0.0434(16) Uani 1 1 d . . . . .
C13 C 0.5847(3) 0.2968(4) 0.2424(2) 0.0444(16) Uani 1 1 d . . . . .
H13 H 0.6239 0.3099 0.2662 0.053 Uiso 1 1 calc R . . . .
C70 C 0.7412(3) 0.7337(4) 0.2280(2) 0.0536(18) Uani 1 1 d . . . . .
H70A H 0.6930 0.7198 0.2227 0.080 Uiso 1 1 calc GR . . . .
H70B H 0.7524 0.7796 0.2011 0.080 Uiso 1 1 calc GR . . . .
H70C H 0.7510 0.7518 0.2686 0.080 Uiso 1 1 calc GR . . . .
C6 C 0.3176(3) 0.1939(4) 0.0964(2) 0.0455(17) Uani 1 1 d . . . . .
C33 C 0.4005(3) 0.1542(4) 0.3254(3) 0.0496(17) Uani 1 1 d . . . . .
C17 C 0.6923(3) 0.4824(4) 0.1243(3) 0.0478(17) Uani 1 1 d . . . . .
H17 H 0.7368 0.5052 0.1243 0.057 Uiso 1 1 calc R . . . .
C7 C 0.2839(3) 0.1246(4) 0.1262(3) 0.0532(18) Uani 1 1 d . . . . .
H7 H 0.2437 0.0964 0.1127 0.064 Uiso 1 1 calc R . . . .
C40 C 0.5056(3) 0.5314(3) 0.3681(2) 0.0381(15) Uani 1 1 d . . . . .
C14 C 0.5695(3) 0.3348(4) 0.1869(3) 0.0435(16) Uani 1 1 d . . . . .
C62 C 0.9336(3) 0.5105(4) 0.5578(2) 0.0495(17) Uani 1 1 d . . . . .
H62A H 0.8960 0.4926 0.5817 0.074 Uiso 1 1 calc GR . . . .
H62B H 0.9747 0.4795 0.5702 0.074 Uiso 1 1 calc GR . . . .
H62C H 0.9224 0.4987 0.5163 0.074 Uiso 1 1 calc GR . . . .
C16 C 0.6739(3) 0.4197(4) 0.1619(3) 0.0463(17) Uani 1 1 d . . . . .
H16 H 0.7049 0.3955 0.1902 0.056 Uiso 1 1 calc R . . . .
C39 C 0.4937(3) 0.5509(3) 0.4275(2) 0.0412(16) Uani 1 1 d . . . . .
H39 H 0.5259 0.5789 0.4528 0.049 Uiso 1 1 calc R . . . .
C21 C 0.1582(4) 0.1542(4) -0.0618(3) 0.0498(18) Uani 1 1 d . . . . .
H21 H 0.1546 0.1203 -0.0963 0.060 Uiso 1 1 calc R . . . .
C5 C 0.2934(3) 0.2354(4) 0.0457(2) 0.0447(16) Uani 1 1 d . . . . .
C30 C 0.4515(3) -0.0065(4) 0.3298(3) 0.0498(17) Uani 1 1 d . . . . .
H30 H 0.4691 -0.0625 0.3306 0.060 Uiso 1 1 calc R . . . .
C57 C 1.0035(3) 0.6332(4) 0.5956(3) 0.0512(17) Uani 1 1 d . . . . .
H57 H 1.0364 0.5937 0.6102 0.061 Uiso 1 1 calc R . . . .
C19 C 0.2260(3) 0.2117(4) 0.0178(3) 0.0479(17) Uani 1 1 d . . . . .
C8 C 0.3205(3) 0.1081(4) 0.1764(3) 0.0471(17) Uani 1 1 d . . . . .
H8 H 0.3104 0.0673 0.2055 0.056 Uiso 1 1 calc R . . . .
C38 C 0.4310(3) 0.5255(4) 0.4452(2) 0.0413(16) Uani 1 1 d . . . . .
H38 H 0.4159 0.5362 0.4836 0.050 Uiso 1 1 calc R . . . .
C20 C 0.2206(4) 0.1639(4) -0.0332(3) 0.0493(18) Uani 1 1 d . . . . .
C60 C 0.9074(3) 0.7487(4) 0.5536(3) 0.0466(17) Uani 1 1 d . . . . .
C22 C 0.1009(4) 0.1924(5) -0.0416(3) 0.059(2) Uani 1 1 d . . . . .
C1 C 0.3574(3) 0.4250(4) -0.0441(2) 0.0418(16) Uani 1 1 d . . . . .
C2 C 0.4115(3) 0.3993(4) -0.0063(2) 0.058(2) Uani 1 1 d . . . . .
H2 H 0.4547 0.4258 -0.0044 0.070 Uiso 1 1 calc R . . . .
C59 C 0.9648(4) 0.7761(4) 0.5828(3) 0.0598(19) Uani 1 1 d . . . . .
H59 H 0.9714 0.8351 0.5887 0.072 Uiso 1 1 calc R . . . .
C4 C 0.3282(3) 0.3023(4) 0.0192(2) 0.0483(17) Uani 1 1 d . . . . .
C31 C 0.4263(3) 0.0286(5) 0.3816(3) 0.0549(19) Uani 1 1 d . . . . .
C61 C 0.8562(3) 0.8137(4) 0.5302(3) 0.064(2) Uani 1 1 d . . . . .
H61A H 0.8518 0.8093 0.4873 0.096 Uiso 1 1 calc GR . . . .
H61B H 0.8718 0.8706 0.5412 0.096 Uiso 1 1 calc GR . . . .
H61C H 0.8122 0.8030 0.5470 0.096 Uiso 1 1 calc GR . . . .
C71 C 0.8963(3) 0.5832(4) 0.0930(2) 0.0567(19) Uani 1 1 d . . . . .
H71A H 0.8986 0.5250 0.0784 0.085 Uiso 1 1 calc GR . . . .
H71B H 0.9423 0.6043 0.1017 0.085 Uiso 1 1 calc GR . . . .
H71C H 0.8738 0.6191 0.0631 0.085 Uiso 1 1 calc GR . . . .
C58 C 1.0144(3) 0.7195(5) 0.6045(3) 0.0565(19) Uani 1 1 d . . . . .
C24 C 0.1669(4) 0.2478(4) 0.0412(3) 0.060(2) Uani 1 1 d . . . . .
C23 C 0.1072(4) 0.2365(4) 0.0088(3) 0.0586(19) Uani 1 1 d . . . . .
H23 H 0.0675 0.2618 0.0231 0.070 Uiso 1 1 calc R . . . .
C3 C 0.3945(3) 0.3314(4) 0.0274(3) 0.0548(18) Uani 1 1 d . . . . .
H3 H 0.4259 0.3058 0.0547 0.066 Uiso 1 1 calc R . . . .
C32 C 0.4014(3) 0.1082(5) 0.3762(3) 0.059(2) Uani 1 1 d . . . . .
H32 H 0.3834 0.1337 0.4100 0.071 Uiso 1 1 calc R . . . .
C35 C 0.4800(3) -0.0022(4) 0.2244(3) 0.065(2) Uani 1 1 d . . . . .
H35A H 0.4433 -0.0142 0.1954 0.097 Uiso 1 1 calc GR . . . .
H35B H 0.5027 -0.0550 0.2361 0.097 Uiso 1 1 calc GR . . . .
H35C H 0.5128 0.0362 0.2072 0.097 Uiso 1 1 calc GR . . . .
C34 C 0.3694(3) 0.2443(4) 0.3274(3) 0.070(2) Uani 1 1 d . . . . .
H34A H 0.4026 0.2857 0.3145 0.105 Uiso 1 1 calc GR . . . .
H34B H 0.3572 0.2573 0.3677 0.105 Uiso 1 1 calc GR . . . .
H34C H 0.3287 0.2467 0.3013 0.105 Uiso 1 1 calc GR . . . .
C27 C 0.0344(4) 0.1861(4) -0.0755(3) 0.082(2) Uani 1 1 d . . . . .
H27A H 0.0416 0.1619 -0.1143 0.123 Uiso 1 1 calc GR . . . .
H27B H 0.0144 0.2426 -0.0801 0.123 Uiso 1 1 calc GR . . . .
H27C H 0.0035 0.1497 -0.0542 0.123 Uiso 1 1 calc GR . . . .
C36 C 0.4300(4) -0.0190(5) 0.4383(3) 0.090(3) Uani 1 1 d . . . . .
H36A H 0.3883 -0.0517 0.4423 0.135 Uiso 1 1 calc GR . . . .
H36B H 0.4352 0.0209 0.4711 0.135 Uiso 1 1 calc GR . . . .
H36C H 0.4690 -0.0575 0.4388 0.135 Uiso 1 1 calc GR . . . .
C63 C 1.0791(3) 0.7524(5) 0.6380(3) 0.072(2) Uani 1 1 d . . . . .
H63A H 1.0975 0.7077 0.6639 0.108 Uiso 1 1 calc GR . . . .
H63B H 1.0676 0.8018 0.6616 0.108 Uiso 1 1 calc GR . . . .
H63C H 1.1129 0.7684 0.6097 0.108 Uiso 1 1 calc GR . . . .
C26 C 0.2817(3) 0.1210(4) -0.0554(3) 0.063(2) Uani 1 1 d . . . . .
H26A H 0.2676 0.0721 -0.0794 0.094 Uiso 1 1 calc GR . . . .
H26B H 0.3108 0.1019 -0.0221 0.094 Uiso 1 1 calc GR . . . .
H26C H 0.3069 0.1606 -0.0794 0.094 Uiso 1 1 calc GR . . . .
C25 C 0.1709(4) 0.3009(5) 0.0980(3) 0.115(3) Uani 1 1 d . . . . .
H25A H 0.1857 0.2650 0.1312 0.173 Uiso 1 1 calc GR . . . .
H25B H 0.1261 0.3244 0.1053 0.173 Uiso 1 1 calc GR . . . .
H25C H 0.2033 0.3472 0.0937 0.173 Uiso 1 1 calc GR . . . .

loop_
_atom_site_aniso_label
_atom_site_aniso_U_11
_atom_site_aniso_U_22
_atom_site_aniso_U_33
_atom_site_aniso_U_23
_atom_site_aniso_U_13
_atom_site_aniso_U_12
S6 0.0325(9) 0.0495(10) 0.0223(8) -0.0014(7) 0.0003(7) -0.0020(7)
S4 0.0330(9) 0.0503(10) 0.0270(8) -0.0046(7) 0.0026(7) 0.0007(8)
S5 0.0301(9) 0.0706(12) 0.0257(8) -0.0050(8) -0.0007(7) 0.0034(8)
S3 0.0413(10) 0.0518(11) 0.0367(10) 0.0080(8) -0.0059(8) -0.0075(8)
S1 0.0432(10) 0.0519(11) 0.0402(10) 0.0066(8) -0.0100(8) -0.0104(8)
S2 0.0421(10) 0.0585(12) 0.0472(10) 0.0134(8) -0.0106(8) -0.0096(9)
N2 0.032(3) 0.046(3) 0.024(3) 0.005(2) 0.001(2) -0.002(2)
C65 0.034(3) 0.043(4) 0.017(3) 0.003(3) -0.003(3) -0.002(3)
C64 0.033(3) 0.044(4) 0.013(3) 0.005(3) 0.005(3) -0.011(3)
C69 0.023(3) 0.038(4) 0.028(3) -0.004(3) -0.011(3) 0.005(3)
N1 0.056(4) 0.048(3) 0.046(3) 0.004(3) -0.011(3) -0.007(3)
C45 0.036(4) 0.030(4) 0.036(4) -0.007(3) 0.002(3) 0.006(3)
C67 0.038(4) 0.044(4) 0.017(3) -0.005(3) -0.003(3) 0.005(3)
C51 0.029(3) 0.032(3) 0.028(3) -0.003(3) -0.001(3) 0.005(3)
C49 0.031(4) 0.040(4) 0.020(3) 0.002(3) -0.001(3) 0.001(3)
C46 0.024(3) 0.035(4) 0.029(3) 0.003(3) -0.003(3) 0.003(3)
C50 0.029(3) 0.052(4) 0.020(3) -0.003(3) -0.002(3) 0.008(3)
C9 0.048(4) 0.041(4) 0.030(4) 0.013(3) 0.002(3) -0.008(3)
C54 0.032(4) 0.044(4) 0.022(3) -0.004(3) -0.004(3) 0.015(3)
C66 0.030(3) 0.031(4) 0.041(4) -0.013(3) 0.004(3) 0.005(3)
C55 0.039(4) 0.049(4) 0.023(3) 0.008(3) 0.001(3) 0.001(3)
C52 0.028(3) 0.049(4) 0.026(3) -0.004(3) 0.009(3) 0.003(3)
C48 0.032(4) 0.046(4) 0.027(3) 0.003(3) -0.006(3) 0.003(3)
C68 0.036(4) 0.052(4) 0.030(4) 0.014(3) -0.010(3) -0.009(3)
C29 0.031(4) 0.063(5) 0.035(4) 0.008(3) 0.009(3) 0.004(3)
C28 0.035(4) 0.047(4) 0.033(4) 0.003(3) 0.001(3) -0.004(3)
C18 0.030(4) 0.042(4) 0.037(4) -0.005(3) -0.003(3) -0.004(3)
C37 0.032(4) 0.046(4) 0.027(3) 0.010(3) 0.012(3) 0.011(3)
C56 0.035(4) 0.057(5) 0.035(4) -0.003(3) 0.002(3) -0.008(3)
C10 0.044(4) 0.046(4) 0.038(4) 0.006(3) -0.006(3) -0.006(3)
C47 0.028(4) 0.054(4) 0.029(4) 0.003(3) 0.013(3) 0.004(3)
C41 0.032(4) 0.046(4) 0.029(3) -0.002(3) 0.000(3) 0.003(3)
C44 0.034(4) 0.040(4) 0.028(3) 0.000(3) 0.005(3) -0.008(3)
C12 0.053(4) 0.059(4) 0.024(4) 0.013(3) -0.009(3) -0.006(4)
C53 0.048(4) 0.064(5) 0.015(3) -0.004(3) -0.004(3) 0.018(3)
C72 0.047(4) 0.047(4) 0.038(4) -0.008(3) 0.003(3) 0.009(3)
C42 0.028(4) 0.084(5) 0.021(3) -0.005(3) 0.008(3) 0.005(3)
C15 0.047(4) 0.044(4) 0.030(4) 0.007(3) -0.003(3) -0.009(3)
C43 0.033(4) 0.088(5) 0.023(3) 0.000(3) 0.002(3) 0.013(3)
C11 0.046(4) 0.042(4) 0.042(4) 0.012(3) -0.002(3) 0.003(3)
C13 0.043(4) 0.055(4) 0.035(4) 0.001(3) -0.003(3) -0.014(3)
C70 0.055(5) 0.060(5) 0.046(4) 0.006(3) -0.005(3) 0.002(4)
C6 0.054(5) 0.050(4) 0.031(4) 0.011(3) -0.008(3) -0.010(3)
C33 0.068(5) 0.046(4) 0.036(4) -0.001(3) 0.003(4) -0.001(4)
C17 0.036(4) 0.052(4) 0.054(4) 0.013(3) -0.006(3) -0.011(3)
C7 0.049(4) 0.045(4) 0.066(5) -0.006(4) 0.006(4) -0.020(3)
C40 0.035(4) 0.051(4) 0.028(3) -0.006(3) 0.002(3) 0.002(3)
C14 0.037(4) 0.054(4) 0.038(4) 0.000(3) -0.006(3) -0.009(3)
C62 0.043(4) 0.070(5) 0.035(4) -0.010(3) -0.003(3) 0.008(3)
C16 0.030(4) 0.051(4) 0.057(4) -0.002(3) -0.012(3) 0.006(3)
C39 0.042(4) 0.052(4) 0.030(4) -0.008(3) 0.003(3) -0.001(3)
C21 0.068(5) 0.042(4) 0.038(4) 0.015(3) -0.015(4) -0.023(4)
C5 0.052(4) 0.047(4) 0.033(4) 0.004(3) -0.014(3) -0.015(3)
C30 0.054(5) 0.043(4) 0.052(4) 0.006(4) -0.005(4) -0.009(3)
C57 0.040(4) 0.059(5) 0.054(4) 0.005(4) -0.007(3) 0.001(4)
C19 0.045(4) 0.055(5) 0.045(4) 0.007(3) 0.006(4) -0.005(4)
C8 0.049(4) 0.057(5) 0.035(4) 0.008(3) -0.013(3) -0.010(3)
C38 0.042(4) 0.054(4) 0.029(4) -0.012(3) 0.020(3) -0.010(3)
C20 0.082(6) 0.041(4) 0.025(4) 0.012(3) 0.000(4) -0.032(4)
C60 0.035(4) 0.067(5) 0.038(4) 0.004(3) 0.004(3) -0.009(4)
C22 0.059(5) 0.062(5) 0.053(5) 0.019(4) -0.020(4) -0.031(4)
C1 0.040(4) 0.050(4) 0.035(4) 0.013(3) -0.005(3) -0.014(3)
C2 0.050(5) 0.085(6) 0.039(4) 0.024(4) -0.011(3) -0.023(4)
C59 0.069(6) 0.052(5) 0.058(5) 0.009(4) -0.005(4) -0.013(4)
C4 0.053(5) 0.057(5) 0.034(4) 0.002(3) -0.012(3) -0.013(4)
C31 0.073(5) 0.058(5) 0.033(4) 0.010(4) 0.001(4) -0.012(4)
C61 0.072(5) 0.064(5) 0.056(5) -0.004(4) -0.004(4) 0.005(4)
C71 0.065(5) 0.075(5) 0.031(4) 0.012(3) 0.017(4) -0.005(4)
C58 0.041(4) 0.076(6) 0.052(5) 0.003(4) -0.011(3) -0.015(4)
C24 0.064(5) 0.060(5) 0.056(5) 0.008(4) -0.022(4) -0.007(4)
C23 0.060(5) 0.058(5) 0.057(5) 0.003(4) -0.010(4) -0.007(4)
C3 0.041(4) 0.075(5) 0.048(4) 0.005(4) -0.003(3) -0.004(4)
C32 0.066(5) 0.078(6) 0.032(4) 0.004(4) 0.005(4) 0.001(4)
C35 0.079(5) 0.064(5) 0.050(4) 0.017(4) -0.002(4) 0.003(4)
C34 0.075(6) 0.057(5) 0.078(5) 0.000(4) 0.013(4) 0.003(4)
C27 0.085(6) 0.089(6) 0.070(5) 0.021(4) -0.032(5) -0.023(5)
C36 0.103(7) 0.115(7) 0.053(5) 0.030(5) 0.003(5) -0.016(5)
C63 0.060(5) 0.096(6) 0.057(5) 0.000(4) -0.029(4) -0.022(4)
C26 0.067(5) 0.073(5) 0.050(4) 0.001(4) 0.017(4) -0.008(4)
C25 0.083(6) 0.164(9) 0.096(6) -0.091(6) -0.036(5) 0.042(6)

_geom_special_details            
;
 All esds (except the esd in the dihedral angle between two l.s. planes)
 are estimated using the full covariance matrix.  The cell esds are taken
 into account individually in the estimation of esds in distances, angles
 and torsion angles; correlations between esds in cell parameters are only
 used when they are defined by crystal symmetry.  An approximate (isotropic)
 treatment of cell esds is used for estimating esds involving l.s. planes.
;
loop_
_geom_bond_atom_site_label_1
_geom_bond_atom_site_label_2
_geom_bond_distance
_geom_bond_site_symmetry_2
_geom_bond_publ_flag
S6 C51 1.722(5) . ?
S6 C54 1.733(5) . ?
S4 C41 1.744(5) . ?
S4 C44 1.722(5) . ?
S5 C37 1.760(5) . ?
S5 C40 1.734(6) . ?
S3 C11 1.736(6) . ?
S3 C14 1.726(6) . ?
S1 C1 1.711(6) . ?
S1 C4 1.739(6) . ?
S2 C18 1.735(5) . ?
S2 C15 1.745(6) . ?
N2 C49 1.384(6) . ?
N2 C46 1.353(6) . ?
C65 C64 1.410(7) . ?
C65 C66 1.370(6) . ?
C65 C72 1.508(7) . ?
C64 C69 1.385(7) . ?
C64 C45 1.489(6) . ?
C69 C68 1.420(7) . ?
C69 C70 1.498(7) . ?
N1 C9 1.370(6) . ?
N1 C6 1.368(7) . ?
C45 C46 1.409(7) . ?
C45 C44 1.434(7) . ?
C67 C66 1.399(7) . ?
C67 C68 1.358(7) . ?
C67 C71 1.522(6) . ?
C51 C50 1.456(7) . ?
C51 C52 1.401(6) . ?
C49 C50 1.369(6) . ?
C49 C48 1.451(6) . ?
C46 C47 1.435(7) . ?
C50 C55 1.471(7) . ?
C9 C10 1.391(8) . ?
C9 C8 1.427(7) . ?
C54 C37 1.415(7) 3_666 ?
C54 C53 1.377(7) . ?
C66 H66 0.9500 . ?
C55 C56 1.424(8) . ?
C55 C60 1.387(8) . ?
C52 H52 0.9500 . ?
C52 C53 1.364(7) . ?
C48 H48 0.9500 . ?
C48 C47 1.361(7) . ?
C68 H68 0.9500 . ?
C29 C28 1.367(7) . ?
C29 C30 1.383(7) . ?
C29 C35 1.513(7) . ?
C28 C10 1.486(7) . ?
C28 C33 1.349(7) . ?
C18 C17 1.338(7) . ?
C18 C1 1.439(7) 3_665 ?
C37 C54 1.415(7) 3_666 ?
C37 C38 1.363(7) . ?
C56 C62 1.507(7) . ?
C56 C57 1.386(8) . ?
C10 C11 1.437(8) . ?
C47 H47 0.9500 . ?
C41 C42 1.376(6) . ?
C41 C40 1.403(7) . ?
C44 C43 1.410(7) . ?
C12 H12 0.9500 . ?
C12 C11 1.396(8) . ?
C12 C13 1.391(7) . ?
C53 H53 0.9500 . ?
C72 H72A 0.9800 . ?
C72 H72B 0.9800 . ?
C72 H72C 0.9800 . ?
C42 H42 0.9500 . ?
C42 C43 1.364(7) . ?
C15 C14 1.405(7) . ?
C15 C16 1.379(7) . ?
C43 H43 0.9500 . ?
C13 H13 0.9500 . ?
C13 C14 1.419(7) . ?
C70 H70A 0.9800 . ?
C70 H70B 0.9800 . ?
C70 H70C 0.9800 . ?
C6 C7 1.462(7) . ?
C6 C5 1.397(8) . ?
C33 C32 1.367(8) . ?
C33 C34 1.553(8) . ?
C17 H17 0.9500 . ?
C17 C16 1.369(7) . ?
C7 H7 0.9500 . ?
C7 C8 1.354(8) . ?
C40 C39 1.416(7) . ?
C62 H62A 0.9800 . ?
C62 H62B 0.9800 . ?
C62 H62C 0.9800 . ?
C16 H16 0.9500 . ?
C39 H39 0.9500 . ?
C39 C38 1.376(7) . ?
C21 H21 0.9500 . ?
C21 C20 1.379(8) . ?
C21 C22 1.379(9) . ?
C5 C19 1.498(8) . ?
C5 C4 1.410(7) . ?
C30 H30 0.9500 . ?
C30 C31 1.412(8) . ?
C57 H57 0.9500 . ?
C57 C58 1.396(8) . ?
C19 C20 1.385(8) . ?
C19 C24 1.424(8) . ?
C8 H8 0.9500 . ?
C38 H38 0.9500 . ?
C20 C26 1.491(8) . ?
C60 C59 1.363(8) . ?
C60 C61 1.522(8) . ?
C22 C23 1.344(8) . ?
C22 C27 1.499(9) . ?
C1 C18 1.439(7) 3_665 ?
C1 C2 1.404(8) . ?
C2 H2 0.9500 . ?
C2 C3 1.370(7) . ?
C59 H59 0.9500 . ?
C59 C58 1.401(9) . ?
C4 C3 1.394(8) . ?
C31 C32 1.354(8) . ?
C31 C36 1.494(8) . ?
C61 H61A 0.9800 . ?
C61 H61B 0.9800 . ?
C61 H61C 0.9800 . ?
C71 H71A 0.9800 . ?
C71 H71B 0.9800 . ?
C71 H71C 0.9800 . ?
C58 C63 1.550(8) . ?
C24 C23 1.376(9) . ?
C24 C25 1.541(8) . ?
C23 H23 0.9500 . ?
C3 H3 0.9500 . ?
C32 H32 0.9500 . ?
C35 H35A 0.9800 . ?
C35 H35B 0.9800 . ?
C35 H35C 0.9800 . ?
C34 H34A 0.9800 . ?
C34 H34B 0.9800 . ?
C34 H34C 0.9800 . ?
C27 H27A 0.9800 . ?
C27 H27B 0.9800 . ?
C27 H27C 0.9800 . ?
C36 H36A 0.9800 . ?
C36 H36B 0.9800 . ?
C36 H36C 0.9800 . ?
C63 H63A 0.9800 . ?
C63 H63B 0.9800 . ?
C63 H63C 0.9800 . ?
C26 H26A 0.9800 . ?
C26 H26B 0.9800 . ?
C26 H26C 0.9800 . ?
C25 H25A 0.9800 . ?
C25 H25B 0.9800 . ?
C25 H25C 0.9800 . ?

loop_
_geom_angle_atom_site_label_1
_geom_angle_atom_site_label_2
_geom_angle_atom_site_label_3
_geom_angle
_geom_angle_site_symmetry_1
_geom_angle_site_symmetry_3
_geom_angle_publ_flag
C51 S6 C54 91.4(3) . . ?
C44 S4 C41 91.7(3) . . ?
C40 S5 C37 92.4(3) . . ?
C14 S3 C11 93.5(3) . . ?
C1 S1 C4 92.8(3) . . ?
C18 S2 C15 92.1(3) . . ?
C46 N2 C49 105.4(4) . . ?
C64 C65 C72 120.6(4) . . ?
C66 C65 C64 119.5(5) . . ?
C66 C65 C72 119.9(5) . . ?
C65 C64 C45 119.0(5) . . ?
C69 C64 C65 119.5(5) . . ?
C69 C64 C45 121.4(5) . . ?
C64 C69 C68 119.3(5) . . ?
C64 C69 C70 120.9(5) . . ?
C68 C69 C70 119.9(5) . . ?
C6 N1 C9 106.2(5) . . ?
C46 C45 C64 118.8(5) . . ?
C46 C45 C44 123.0(5) . . ?
C44 C45 C64 118.0(5) . . ?
C66 C67 C71 120.7(5) . . ?
C68 C67 C66 118.7(5) . . ?
C68 C67 C71 120.6(5) . . ?
C50 C51 S6 123.0(4) . . ?
C52 C51 S6 110.3(4) . . ?
C52 C51 C50 126.6(5) . . ?
N2 C49 C48 110.3(4) . . ?
C50 C49 N2 125.5(5) . . ?
C50 C49 C48 124.2(5) . . ?
N2 C46 C45 125.1(5) . . ?
N2 C46 C47 111.5(5) . . ?
C45 C46 C47 123.5(5) . . ?
C51 C50 C55 116.4(4) . . ?
C49 C50 C51 124.2(5) . . ?
C49 C50 C55 119.3(5) . . ?
N1 C9 C10 123.3(5) . . ?
N1 C9 C8 111.2(5) . . ?
C10 C9 C8 125.5(5) . . ?
C37 C54 S6 119.0(4) 3_666 . ?
C53 C54 S6 111.3(4) . . ?
C53 C54 C37 129.8(5) . 3_666 ?
C65 C66 C67 121.8(5) . . ?
C65 C66 H66 119.1 . . ?
C67 C66 H66 119.1 . . ?
C56 C55 C50 120.7(6) . . ?
C60 C55 C50 120.4(5) . . ?
C60 C55 C56 118.9(6) . . ?
C51 C52 H52 123.1 . . ?
C53 C52 C51 113.7(5) . . ?
C53 C52 H52 123.1 . . ?
C49 C48 H48 127.0 . . ?
C47 C48 C49 106.0(5) . . ?
C47 C48 H48 127.0 . . ?
C69 C68 H68 119.4 . . ?
C67 C68 C69 121.2(5) . . ?
C67 C68 H68 119.4 . . ?
C28 C29 C30 119.4(5) . . ?
C28 C29 C35 122.3(5) . . ?
C30 C29 C35 118.3(6) . . ?
C29 C28 C10 120.2(5) . . ?
C33 C28 C29 120.6(6) . . ?
C33 C28 C10 119.2(6) . . ?
C17 C18 S2 110.5(5) . . ?
C17 C18 C1 129.2(5) . 3_665 ?
C1 C18 S2 120.3(4) 3_665 . ?
C54 C37 S5 122.1(4) 3_666 . ?
C38 C37 S5 109.7(4) . . ?
C38 C37 C54 128.1(5) . 3_666 ?
C55 C56 C62 120.0(6) . . ?
C57 C56 C55 119.5(6) . . ?
C57 C56 C62 120.5(6) . . ?
C9 C10 C28 122.8(5) . . ?
C9 C10 C11 120.3(5) . . ?
C11 C10 C28 117.0(5) . . ?
C46 C47 H47 126.6 . . ?
C48 C47 C46 106.9(5) . . ?
C48 C47 H47 126.6 . . ?
C42 C41 S4 111.5(4) . . ?
C42 C41 C40 128.7(5) . . ?
C40 C41 S4 119.8(4) . . ?
C45 C44 S4 124.2(4) . . ?
C43 C44 S4 109.3(4) . . ?
C43 C44 C45 126.5(5) . . ?
C11 C12 H12 122.7 . . ?
C13 C12 H12 122.7 . . ?
C13 C12 C11 114.5(5) . . ?
C54 C53 H53 123.4 . . ?
C52 C53 C54 113.3(5) . . ?
C52 C53 H53 123.4 . . ?
C65 C72 H72A 109.5 . . ?
C65 C72 H72B 109.5 . . ?
C65 C72 H72C 109.5 . . ?
H72A C72 H72B 109.5 . . ?
H72A C72 H72C 109.5 . . ?
H72B C72 H72C 109.5 . . ?
C41 C42 H42 123.8 . . ?
C43 C42 C41 112.4(5) . . ?
C43 C42 H42 123.8 . . ?
C14 C15 S2 120.0(5) . . ?
C16 C15 S2 107.9(4) . . ?
C16 C15 C14 132.0(6) . . ?
C44 C43 H43 122.4 . . ?
C42 C43 C44 115.1(5) . . ?
C42 C43 H43 122.4 . . ?
C10 C11 S3 125.2(5) . . ?
C12 C11 S3 109.4(4) . . ?
C12 C11 C10 125.4(5) . . ?
C12 C13 H13 123.6 . . ?
C12 C13 C14 112.8(5) . . ?
C14 C13 H13 123.6 . . ?
C69 C70 H70A 109.5 . . ?
C69 C70 H70B 109.5 . . ?
C69 C70 H70C 109.5 . . ?
H70A C70 H70B 109.5 . . ?
H70A C70 H70C 109.5 . . ?
H70B C70 H70C 109.5 . . ?
N1 C6 C7 108.8(5) . . ?
N1 C6 C5 125.1(5) . . ?
C5 C6 C7 126.0(6) . . ?
C28 C33 C32 119.1(6) . . ?
C28 C33 C34 123.9(6) . . ?
C32 C33 C34 117.0(6) . . ?
C18 C17 H17 122.9 . . ?
C18 C17 C16 114.1(6) . . ?
C16 C17 H17 122.9 . . ?
C6 C7 H7 126.3 . . ?
C8 C7 C6 107.4(6) . . ?
C8 C7 H7 126.3 . . ?
C41 C40 S5 123.0(4) . . ?
C41 C40 C39 127.6(5) . . ?
C39 C40 S5 109.1(4) . . ?
C15 C14 S3 121.0(5) . . ?
C15 C14 C13 129.2(5) . . ?
C13 C14 S3 109.7(4) . . ?
C56 C62 H62A 109.5 . . ?
C56 C62 H62B 109.5 . . ?
C56 C62 H62C 109.5 . . ?
H62A C62 H62B 109.5 . . ?
H62A C62 H62C 109.5 . . ?
H62B C62 H62C 109.5 . . ?
C15 C16 H16 122.4 . . ?
C17 C16 C15 115.3(6) . . ?
C17 C16 H16 122.4 . . ?
C40 C39 H39 123.1 . . ?
C38 C39 C40 113.8(5) . . ?
C38 C39 H39 123.1 . . ?
C20 C21 H21 119.2 . . ?
C22 C21 H21 119.2 . . ?
C22 C21 C20 121.6(6) . . ?
C6 C5 C19 120.1(5) . . ?
C6 C5 C4 123.4(6) . . ?
C4 C5 C19 116.5(5) . . ?
C29 C30 H30 119.4 . . ?
C29 C30 C31 121.2(6) . . ?
C31 C30 H30 119.4 . . ?
C56 C57 H57 119.5 . . ?
C56 C57 C58 121.0(6) . . ?
C58 C57 H57 119.5 . . ?
C20 C19 C5 121.9(6) . . ?
C20 C19 C24 119.7(6) . . ?
C24 C19 C5 117.9(6) . . ?
C9 C8 H8 126.9 . . ?
C7 C8 C9 106.2(5) . . ?
C7 C8 H8 126.9 . . ?
C37 C38 C39 115.0(5) . . ?
C37 C38 H38 122.5 . . ?
C39 C38 H38 122.5 . . ?
C21 C20 C19 119.6(7) . . ?
C21 C20 C26 120.6(6) . . ?
C19 C20 C26 119.8(6) . . ?
C55 C60 C61 120.3(6) . . ?
C59 C60 C55 120.8(6) . . ?
C59 C60 C61 118.9(6) . . ?
C21 C22 C27 120.9(7) . . ?
C23 C22 C21 117.6(7) . . ?
C23 C22 C27 121.5(8) . . ?
C18 C1 S1 121.6(4) 3_665 . ?
C2 C1 S1 111.1(4) . . ?
C2 C1 C18 127.2(5) . 3_665 ?
C1 C2 H2 124.1 . . ?
C3 C2 C1 111.9(6) . . ?
C3 C2 H2 124.1 . . ?
C60 C59 H59 119.2 . . ?
C60 C59 C58 121.6(7) . . ?
C58 C59 H59 119.2 . . ?
C5 C4 S1 120.0(5) . . ?
C3 C4 S1 108.6(5) . . ?
C3 C4 C5 131.4(6) . . ?
C30 C31 C36 121.1(7) . . ?
C32 C31 C30 115.4(6) . . ?
C32 C31 C36 123.4(6) . . ?
C60 C61 H61A 109.5 . . ?
C60 C61 H61B 109.5 . . ?
C60 C61 H61C 109.5 . . ?
H61A C61 H61B 109.5 . . ?
H61A C61 H61C 109.5 . . ?
H61B C61 H61C 109.5 . . ?
C67 C71 H71A 109.5 . . ?
C67 C71 H71B 109.5 . . ?
C67 C71 H71C 109.5 . . ?
H71A C71 H71B 109.5 . . ?
H71A C71 H71C 109.5 . . ?
H71B C71 H71C 109.5 . . ?
C57 C58 C59 118.2(6) . . ?
C57 C58 C63 121.2(6) . . ?
C59 C58 C63 120.6(7) . . ?
C19 C24 C25 121.2(6) . . ?
C23 C24 C19 116.4(6) . . ?
C23 C24 C25 122.3(7) . . ?
C22 C23 C24 125.0(7) . . ?
C22 C23 H23 117.5 . . ?
C24 C23 H23 117.5 . . ?
C2 C3 C4 115.6(6) . . ?
C2 C3 H3 122.2 . . ?
C4 C3 H3 122.2 . . ?
C33 C32 H32 117.9 . . ?
C31 C32 C33 124.2(6) . . ?
C31 C32 H32 117.9 . . ?
C29 C35 H35A 109.5 . . ?
C29 C35 H35B 109.5 . . ?
C29 C35 H35C 109.5 . . ?
H35A C35 H35B 109.5 . . ?
H35A C35 H35C 109.5 . . ?
H35B C35 H35C 109.5 . . ?
C33 C34 H34A 109.5 . . ?
C33 C34 H34B 109.5 . . ?
C33 C34 H34C 109.5 . . ?
H34A C34 H34B 109.5 . . ?
H34A C34 H34C 109.5 . . ?
H34B C34 H34C 109.5 . . ?
C22 C27 H27A 109.5 . . ?
C22 C27 H27B 109.5 . . ?
C22 C27 H27C 109.5 . . ?
H27A C27 H27B 109.5 . . ?
H27A C27 H27C 109.5 . . ?
H27B C27 H27C 109.5 . . ?
C31 C36 H36A 109.5 . . ?
C31 C36 H36B 109.5 . . ?
C31 C36 H36C 109.5 . . ?
H36A C36 H36B 109.5 . . ?
H36A C36 H36C 109.5 . . ?
H36B C36 H36C 109.5 . . ?
C58 C63 H63A 109.5 . . ?
C58 C63 H63B 109.5 . . ?
C58 C63 H63C 109.5 . . ?
H63A C63 H63B 109.5 . . ?
H63A C63 H63C 109.5 . . ?
H63B C63 H63C 109.5 . . ?
C20 C26 H26A 109.5 . . ?
C20 C26 H26B 109.5 . . ?
C20 C26 H26C 109.5 . . ?
H26A C26 H26B 109.5 . . ?
H26A C26 H26C 109.5 . . ?
H26B C26 H26C 109.5 . . ?
C24 C25 H25A 109.5 . . ?
C24 C25 H25B 109.5 . . ?
C24 C25 H25C 109.5 . . ?
H25A C25 H25B 109.5 . . ?
H25A C25 H25C 109.5 . . ?
H25B C25 H25C 109.5 . . ?

loop_
_geom_torsion_atom_site_label_1
_geom_torsion_atom_site_label_2
_geom_torsion_atom_site_label_3
_geom_torsion_atom_site_label_4
_geom_torsion
_geom_torsion_site_symmetry_1
_geom_torsion_site_symmetry_2
_geom_torsion_site_symmetry_3
_geom_torsion_site_symmetry_4
_geom_torsion_publ_flag
S6 C51 C50 C49 4.2(8) . . . . ?
S6 C51 C50 C55 -175.4(4) . . . . ?
S6 C51 C52 C53 -2.3(6) . . . . ?
S6 C54 C53 C52 -1.7(6) . . . . ?
S4 C41 C42 C43 -1.7(7) . . . . ?
S4 C41 C40 S5 -160.1(3) . . . . ?
S4 C41 C40 C39 13.2(8) . . . . ?
S4 C44 C43 C42 -0.6(7) . . . . ?
S5 C37 C38 C39 -1.1(7) . . . . ?
S5 C40 C39 C38 -1.8(6) . . . . ?
S1 C1 C2 C3 0.0(7) . . . . ?
S1 C4 C3 C2 1.8(7) . . . . ?
S2 C18 C17 C16 -0.1(7) . . . . ?
S2 C15 C14 S3 21.3(7) . . . . ?
S2 C15 C14 C13 -161.9(5) . . . . ?
S2 C15 C16 C17 0.2(7) . . . . ?
N2 C49 C50 C51 5.0(9) . . . . ?
N2 C49 C50 C55 -175.5(5) . . . . ?
N2 C49 C48 C47 -1.8(6) . . . . ?
N2 C46 C47 C48 0.0(6) . . . . ?
C65 C64 C69 C68 0.1(8) . . . . ?
C65 C64 C69 C70 -179.8(5) . . . . ?
C65 C64 C45 C46 74.5(6) . . . . ?
C65 C64 C45 C44 -101.5(6) . . . . ?
C64 C65 C66 C67 -0.7(8) . . . . ?
C64 C69 C68 C67 -0.1(8) . . . . ?
C64 C45 C46 N2 -175.6(5) . . . . ?
C64 C45 C46 C47 5.8(8) . . . . ?
C64 C45 C44 S4 175.8(4) . . . . ?
C64 C45 C44 C43 -5.1(8) . . . . ?
C69 C64 C45 C46 -101.5(6) . . . . ?
C69 C64 C45 C44 82.5(6) . . . . ?
N1 C9 C10 C28 176.7(5) . . . . ?
N1 C9 C10 C11 -3.4(9) . . . . ?
N1 C9 C8 C7 -0.8(7) . . . . ?
N1 C6 C7 C8 3.7(7) . . . . ?
N1 C6 C5 C19 -175.5(6) . . . . ?
N1 C6 C5 C4 2.3(10) . . . . ?
C45 C64 C69 C68 176.0(5) . . . . ?
C45 C64 C69 C70 -3.8(8) . . . . ?
C45 C46 C47 C48 178.8(5) . . . . ?
C45 C44 C43 C42 -179.8(5) . . . . ?
C51 S6 C54 C37 -179.1(4) . . . 3_666 ?
C51 S6 C54 C53 0.3(4) . . . . ?
C51 C50 C55 C56 84.9(6) . . . . ?
C51 C50 C55 C60 -97.3(6) . . . . ?
C51 C52 C53 C54 2.6(7) . . . . ?
C49 N2 C46 C45 -179.9(5) . . . . ?
C49 N2 C46 C47 -1.0(6) . . . . ?
C49 C50 C55 C56 -94.6(6) . . . . ?
C49 C50 C55 C60 83.2(7) . . . . ?
C49 C48 C47 C46 1.1(6) . . . . ?
C46 N2 C49 C50 -175.8(5) . . . . ?
C46 N2 C49 C48 1.7(6) . . . . ?
C46 C45 C44 S4 0.0(8) . . . . ?
C46 C45 C44 C43 179.1(6) . . . . ?
C50 C51 C52 C53 -179.2(5) . . . . ?
C50 C49 C48 C47 175.8(5) . . . . ?
C50 C55 C56 C62 -2.5(8) . . . . ?
C50 C55 C56 C57 -179.9(5) . . . . ?
C50 C55 C60 C59 179.9(5) . . . . ?
C50 C55 C60 C61 0.0(8) . . . . ?
C9 N1 C6 C7 -4.0(6) . . . . ?
C9 N1 C6 C5 173.7(6) . . . . ?
C9 C10 C11 S3 0.4(9) . . . . ?
C9 C10 C11 C12 -178.9(6) . . . . ?
C54 S6 C51 C50 178.2(4) . . . . ?
C54 S6 C51 C52 1.1(4) . . . . ?
C54 C37 C38 C39 177.0(5) 3_666 . . . ?
C66 C65 C64 C69 0.3(8) . . . . ?
C66 C65 C64 C45 -175.8(5) . . . . ?
C66 C67 C68 C69 -0.3(8) . . . . ?
C55 C56 C57 C58 -1.4(9) . . . . ?
C55 C60 C59 C58 1.3(9) . . . . ?
C52 C51 C50 C49 -179.2(5) . . . . ?
C52 C51 C50 C55 1.3(8) . . . . ?
C48 C49 C50 C51 -172.2(5) . . . . ?
C48 C49 C50 C55 7.3(8) . . . . ?
C68 C67 C66 C65 0.7(8) . . . . ?
C29 C28 C10 C9 84.3(8) . . . . ?
C29 C28 C10 C11 -95.6(7) . . . . ?
C29 C28 C33 C32 0.3(9) . . . . ?
C29 C28 C33 C34 -178.8(6) . . . . ?
C29 C30 C31 C32 0.8(9) . . . . ?
C29 C30 C31 C36 -176.9(6) . . . . ?
C28 C29 C30 C31 -0.3(9) . . . . ?
C28 C10 C11 S3 -179.7(4) . . . . ?
C28 C10 C11 C12 1.0(9) . . . . ?
C28 C33 C32 C31 0.3(10) . . . . ?
C18 S2 C15 C14 178.0(5) . . . . ?
C18 S2 C15 C16 -0.2(4) . . . . ?
C18 C17 C16 C15 -0.1(8) . . . . ?
C18 C1 C2 C3 -177.0(6) 3_665 . . . ?
C37 S5 C40 C41 175.4(5) . . . . ?
C37 S5 C40 C39 1.0(4) . . . . ?
C37 C54 C53 C52 177.6(5) 3_666 . . . ?
C56 C55 C60 C59 -2.2(8) . . . . ?
C56 C55 C60 C61 177.8(5) . . . . ?
C56 C57 C58 C59 0.4(9) . . . . ?
C56 C57 C58 C63 179.5(5) . . . . ?
C10 C9 C8 C7 178.0(6) . . . . ?
C10 C28 C33 C32 -177.8(6) . . . . ?
C10 C28 C33 C34 3.1(9) . . . . ?
C41 S4 C44 C45 178.9(5) . . . . ?
C41 S4 C44 C43 -0.3(4) . . . . ?
C41 C42 C43 C44 1.5(8) . . . . ?
C41 C40 C39 C38 -175.9(6) . . . . ?
C44 S4 C41 C42 1.2(4) . . . . ?
C44 S4 C41 C40 -179.8(5) . . . . ?
C44 C45 C46 N2 0.2(8) . . . . ?
C44 C45 C46 C47 -178.4(5) . . . . ?
C12 C13 C14 S3 -0.6(7) . . . . ?
C12 C13 C14 C15 -177.7(6) . . . . ?
C72 C65 C64 C69 -178.7(5) . . . . ?
C72 C65 C64 C45 5.2(8) . . . . ?
C72 C65 C66 C67 178.3(5) . . . . ?
C42 C41 C40 S5 18.7(8) . . . . ?
C42 C41 C40 C39 -168.0(6) . . . . ?
C15 S2 C18 C17 0.2(5) . . . . ?
C15 S2 C18 C1 -177.4(5) . . . 3_665 ?
C11 S3 C14 C15 177.8(5) . . . . ?
C11 S3 C14 C13 0.4(5) . . . . ?
C11 C12 C13 C14 0.6(8) . . . . ?
C13 C12 C11 S3 -0.3(7) . . . . ?
C13 C12 C11 C10 179.1(6) . . . . ?
C70 C69 C68 C67 179.8(5) . . . . ?
C6 N1 C9 C10 -175.7(6) . . . . ?
C6 N1 C9 C8 3.1(7) . . . . ?
C6 C7 C8 C9 -1.7(7) . . . . ?
C6 C5 C19 C20 -104.5(7) . . . . ?
C6 C5 C19 C24 82.8(8) . . . . ?
C6 C5 C4 S1 -168.3(5) . . . . ?
C6 C5 C4 C3 13.5(11) . . . . ?
C33 C28 C10 C9 -97.6(7) . . . . ?
C33 C28 C10 C11 82.5(7) . . . . ?
C7 C6 C5 C19 1.8(10) . . . . ?
C7 C6 C5 C4 179.6(6) . . . . ?
C40 S5 C37 C54 -178.2(5) . . . 3_666 ?
C40 S5 C37 C38 0.0(5) . . . . ?
C40 C41 C42 C43 179.4(6) . . . . ?
C40 C39 C38 C37 1.9(8) . . . . ?
C14 S3 C11 C10 -179.5(5) . . . . ?
C14 S3 C11 C12 -0.1(5) . . . . ?
C14 C15 C16 C17 -177.6(6) . . . . ?
C62 C56 C57 C58 -178.7(5) . . . . ?
C16 C15 C14 S3 -161.0(5) . . . . ?
C16 C15 C14 C13 15.8(11) . . . . ?
C21 C22 C23 C24 1.3(10) . . . . ?
C5 C6 C7 C8 -174.0(6) . . . . ?
C5 C19 C20 C21 -170.5(5) . . . . ?
C5 C19 C20 C26 11.7(9) . . . . ?
C5 C19 C24 C23 169.2(6) . . . . ?
C5 C19 C24 C25 -7.4(9) . . . . ?
C5 C4 C3 C2 -179.8(6) . . . . ?
C30 C29 C28 C10 177.7(5) . . . . ?
C30 C29 C28 C33 -0.3(9) . . . . ?
C30 C31 C32 C33 -0.8(10) . . . . ?
C19 C5 C4 S1 9.6(8) . . . . ?
C19 C5 C4 C3 -168.6(6) . . . . ?
C19 C24 C23 C22 2.0(10) . . . . ?
C8 C9 C10 C28 -1.9(10) . . . . ?
C8 C9 C10 C11 178.0(6) . . . . ?
C20 C21 C22 C23 -3.1(9) . . . . ?
C20 C21 C22 C27 175.8(5) . . . . ?
C20 C19 C24 C23 -3.7(9) . . . . ?
C20 C19 C24 C25 179.7(6) . . . . ?
C60 C55 C56 C62 179.6(5) . . . . ?
C60 C55 C56 C57 2.3(8) . . . . ?
C60 C59 C58 C57 -0.4(9) . . . . ?
C60 C59 C58 C63 -179.5(5) . . . . ?
C22 C21 C20 C19 1.4(9) . . . . ?
C22 C21 C20 C26 179.2(5) . . . . ?
C1 S1 C4 C5 179.9(5) . . . . ?
C1 S1 C4 C3 -1.5(5) . . . . ?
C1 C18 C17 C16 177.2(6) 3_665 . . . ?
C1 C2 C3 C4 -1.2(8) . . . . ?
C4 S1 C1 C18 178.1(5) . . . 3_665 ?
C4 S1 C1 C2 0.9(5) . . . . ?
C4 C5 C19 C20 77.6(8) . . . . ?
C4 C5 C19 C24 -95.2(7) . . . . ?
C61 C60 C59 C58 -178.8(6) . . . . ?
C71 C67 C66 C65 177.6(5) . . . . ?
C71 C67 C68 C69 -177.2(5) . . . . ?
C24 C19 C20 C21 2.1(9) . . . . ?
C24 C19 C20 C26 -175.7(5) . . . . ?
C35 C29 C28 C10 -1.4(9) . . . . ?
C35 C29 C28 C33 -179.4(6) . . . . ?
C35 C29 C30 C31 178.9(6) . . . . ?
C34 C33 C32 C31 179.5(6) . . . . ?
C27 C22 C23 C24 -177.6(6) . . . . ?
C36 C31 C32 C33 176.8(6) . . . . ?
C25 C24 C23 C22 178.6(7) . . . . ?

_smtbx_masks_special_details     ?
loop_
_smtbx_masks_void_nr
_smtbx_masks_void_average_x
_smtbx_masks_void_average_y
_smtbx_masks_void_average_z
_smtbx_masks_void_volume
_smtbx_masks_void_count_electrons
_smtbx_masks_void_content
1 -0.738 -0.026 -0.738 1827.8 576.0 ?

_shelx_res_file                  
;
TITL tkc_octa_tar_tfa_0m_a.res in P2(1)/n
 tkc_octa_tar_tfa_0m.res created by SHELXL-2015/1 at 00:26:42 on 27-Oct-2016
REM Old TITL TKC_OCTA_TAR_TFA_0m in P21/n #14
REM SHELXT solution in P2(1)/n
REM R1 0.269, Rweak 0.029, Alpha 0.058, Orientation as input
REM Formula found by SHELXT: C68 N13 O S7
CELL 0.71073 19.7473 15.8118 22.7661 90 92.329 90
ZERR 4 0.0064 0.0056 0.0067 0 0.01 0
LATT 1
SYMM 0.5-X,0.5+Y,0.5-Z
SFAC C H N S
UNIT 288 240 8 24

L.S. 20
PLAN  -5 0 0
TEMP -173.15
BOND $H
LIST 6
MORE -1
CONF
fmap 2
acta
OMIT 1 1 0
OMIT 0 0 4
OMIT 2 1 1
OMIT 2 3 13
OMIT -2 3 5
OMIT -4 4 6
OMIT 1 0 1
OMIT 0 1 1
REM <olex2.extras>
REM <HklSrc "%.\\TKC_OCTA_TAR_TFA_0m-mask.hkl">
REM </olex2.extras>

WGHT    0.050800
FVAR       0.24311
S6    4    0.703317    0.565404    0.521133    11.00000    0.03253    0.04948 =
         0.02235   -0.00137    0.00032   -0.00203
S4    4    0.640608    0.568125    0.377378    11.00000    0.03299    0.05035 =
         0.02700   -0.00461    0.00261    0.00073
S5    4    0.436050    0.477787    0.337820    11.00000    0.03006    0.07063 =
         0.02568   -0.00496   -0.00072    0.00341
S3    4    0.494811    0.293745    0.157005    11.00000    0.04128    0.05183 =
         0.03666    0.00798   -0.00591   -0.00747
S1    4    0.287616    0.362781   -0.035512    11.00000    0.04321    0.05186 =
         0.04022    0.00659   -0.01000   -0.01044
S2    4    0.568181    0.453363    0.099451    11.00000    0.04209    0.05846 =
         0.04720    0.01341   -0.01056   -0.00955
N2    3    0.774577    0.611166    0.418330    11.00000    0.03217    0.04589 =
         0.02373    0.00505    0.00124   -0.00168
C65   1    0.827535    0.519486    0.240575    11.00000    0.03395    0.04274 =
         0.01695    0.00331   -0.00331   -0.00154
C64   1    0.787705    0.590376    0.254049    11.00000    0.03328    0.04432 =
         0.01326    0.00489    0.00461   -0.01065
C69   1    0.782834    0.657336    0.214904    11.00000    0.02290    0.03762 =
         0.02756   -0.00357   -0.01099    0.00466
N1    3    0.376024    0.213857    0.127723    11.00000    0.05557    0.04788 =
         0.04618    0.00357   -0.01069   -0.00710
C45   1    0.755439    0.593864    0.311966    11.00000    0.03646    0.03045 =
         0.03553   -0.00712    0.00233    0.00650
C67   1    0.856398    0.584903    0.148831    11.00000    0.03786    0.04413 =
         0.01664   -0.00480   -0.00295    0.00457
C51   1    0.777724    0.608144    0.549916    11.00000    0.02938    0.03165 =
         0.02835   -0.00311   -0.00127    0.00455
C49   1    0.830877    0.631759    0.453624    11.00000    0.03116    0.03984 =
         0.02012    0.00221   -0.00069    0.00059
C46   1    0.796258    0.611396    0.362700    11.00000    0.02438    0.03515 =
         0.02851    0.00284   -0.00317    0.00329
C50   1    0.833268    0.633844    0.513769    11.00000    0.02904    0.05234 =
         0.02038   -0.00308   -0.00211    0.00823
C9    1    0.377081    0.164230    0.177079    11.00000    0.04759    0.04147 =
         0.02951    0.01322    0.00167   -0.00804
C54   1    0.672459    0.552680    0.590761    11.00000    0.03151    0.04353 =
         0.02243   -0.00406   -0.00420    0.01511
C66   1    0.861048    0.518067    0.189085    11.00000    0.03006    0.03143 =
         0.04121   -0.01297    0.00377    0.00524
AFIX  43
H66   2    0.888195    0.470403    0.180459    11.00000   -1.20000
AFIX   0
C55   1    0.895457    0.663010    0.545291    11.00000    0.03853    0.04875 =
         0.02257    0.00810    0.00085    0.00074
C52   1    0.777210    0.609925    0.611412    11.00000    0.02751    0.04912 =
         0.02628   -0.00422    0.00928    0.00253
AFIX  43
H52   2    0.814399    0.629439    0.635500    11.00000   -1.20000
AFIX   0
C48   1    0.888704    0.647533    0.417817    11.00000    0.03152    0.04624 =
         0.02745    0.00261   -0.00561    0.00273
AFIX  43
H48   2    0.932930    0.664158    0.431158    11.00000   -1.20000
AFIX   0
C68   1    0.818047    0.653198    0.161821    11.00000    0.03647    0.05158 =
         0.03046    0.01397   -0.00985   -0.00910
AFIX  43
H68   2    0.814722    0.699048    0.134890    11.00000   -1.20000
AFIX   0

C29   1    0.451018    0.038974    0.277896    11.00000    0.03091    0.06335 =
         0.03534    0.00775    0.00937    0.00443
C28   1    0.425441    0.119323    0.276649    11.00000    0.03484    0.04672 =
         0.03263    0.00303    0.00096   -0.00369
C18   1    0.642204    0.508701    0.087387    11.00000    0.03023    0.04181 =
         0.03743   -0.00482   -0.00305   -0.00387
C37   1    0.392301    0.483984    0.403534    11.00000    0.03215    0.04556 =
         0.02668    0.00982    0.01212    0.01118
C56   1    0.945454    0.604028    0.565985    11.00000    0.03481    0.05657 =
         0.03464   -0.00306    0.00231   -0.00847
C10   1    0.426824    0.170362    0.221890    11.00000    0.04383    0.04614 =
         0.03811    0.00596   -0.00633   -0.00567
C47   1    0.866640    0.633644    0.361224    11.00000    0.02780    0.05423 =
         0.02928    0.00294    0.01261    0.00352
AFIX  43
H47   2    0.892813    0.637867    0.327245    11.00000   -1.20000
AFIX   0
C41   1    0.565405    0.544174    0.338080    11.00000    0.03169    0.04622 =
         0.02853   -0.00221   -0.00030    0.00261
C44   1    0.684766    0.573698    0.313809    11.00000    0.03378    0.03979 =
         0.02822   -0.00010    0.00510   -0.00821

C12   1    0.536039    0.238254    0.258073    11.00000    0.05269    0.05909 =
         0.02422    0.01287   -0.00890   -0.00622
AFIX  43
H12   2    0.538884    0.207956    0.294123    11.00000   -1.20000
AFIX   0

C53   1    0.718327    0.581025    0.633487    11.00000    0.04822    0.06412 =
         0.01531   -0.00433   -0.00390    0.01767
AFIX  43
H53   2    0.709820    0.580508    0.674258    11.00000   -1.20000
AFIX   0
C72   1    0.832575    0.444912    0.281804    11.00000    0.04706    0.04708 =
         0.03756   -0.00850    0.00264    0.00924
AFIX 137
H72A  2    0.857109    0.461669    0.318241    11.00000   -1.50000
H72B  2    0.856949    0.398792    0.263152    11.00000   -1.50000
H72C  2    0.786941    0.425808    0.290814    11.00000   -1.50000
AFIX   0
C42   1    0.575130    0.539257    0.278689    11.00000    0.02818    0.08407 =
         0.02142   -0.00526    0.00753    0.00470
AFIX  43
H42   2    0.540340    0.525375    0.250275    11.00000   -1.20000
AFIX   0

C15   1    0.607235    0.394111    0.155904    11.00000    0.04653    0.04362 =
         0.03035    0.00717   -0.00347   -0.00910
C43   1    0.640374    0.556565    0.265190    11.00000    0.03275    0.08774 =
         0.02280    0.00001    0.00191    0.01264
AFIX  43
H43   2    0.654838    0.557038    0.225900    11.00000   -1.20000
AFIX   0

C11   1    0.482728    0.227635    0.216563    11.00000    0.04636    0.04181 =
         0.04177    0.01216   -0.00181    0.00266
C13   1    0.584663    0.296820    0.242351    11.00000    0.04322    0.05515 =
         0.03461    0.00058   -0.00255   -0.01424
AFIX  43
H13   2    0.623853    0.309949    0.266194    11.00000   -1.20000
AFIX   0

C70   1    0.741190    0.733714    0.227968    11.00000    0.05491    0.05973 =
         0.04566    0.00635   -0.00543    0.00190
AFIX 137
H70A  2    0.692964    0.719779    0.222748    11.00000   -1.50000
H70B  2    0.752378    0.779591    0.201090    11.00000   -1.50000
H70C  2    0.750978    0.751751    0.268613    11.00000   -1.50000
AFIX   0

C6    1    0.317611    0.193853    0.096416    11.00000    0.05439    0.05008 =
         0.03134    0.01088   -0.00802   -0.01042
C33   1    0.400524    0.154179    0.325381    11.00000    0.06770    0.04560 =
         0.03552   -0.00101    0.00282   -0.00144
C17   1    0.692337    0.482388    0.124275    11.00000    0.03607    0.05245 =
         0.05427    0.01325   -0.00586   -0.01062
AFIX  43
H17   2    0.736841    0.505214    0.124338    11.00000   -1.20000
AFIX   0
C7    1    0.283875    0.124632    0.126157    11.00000    0.04904    0.04462 =
         0.06636   -0.00649    0.00608   -0.02023
AFIX  43
H7    2    0.243692    0.096445    0.112690    11.00000   -1.20000
AFIX   0

C40   1    0.505633    0.531409    0.368146    11.00000    0.03542    0.05056 =
         0.02830   -0.00631    0.00249    0.00233
C14   1    0.569499    0.334849    0.186929    11.00000    0.03726    0.05435 =
         0.03813    0.00028   -0.00615   -0.00890
C62   1    0.933590    0.510516    0.557843    11.00000    0.04278    0.07027 =
         0.03493   -0.00985   -0.00332    0.00792
AFIX 137
H62A  2    0.895952    0.492581    0.581691    11.00000   -1.50000
H62B  2    0.974680    0.479464    0.570229    11.00000   -1.50000
H62C  2    0.922423    0.498706    0.516315    11.00000   -1.50000
AFIX   0

C16   1    0.673899    0.419691    0.161923    11.00000    0.03009    0.05085 =
         0.05695   -0.00174   -0.01229    0.00581
AFIX  43
H16   2    0.704868    0.395522    0.190200    11.00000   -1.20000
AFIX   0

C39   1    0.493675    0.550923    0.427523    11.00000    0.04205    0.05198 =
         0.02981   -0.00768    0.00340   -0.00124
AFIX  43
H39   2    0.525896    0.578942    0.452799    11.00000   -1.20000
AFIX   0

C21   1    0.158207    0.154191   -0.061819    11.00000    0.06813    0.04194 =
         0.03792    0.01550   -0.01515   -0.02274
AFIX  43
H21   2    0.154632    0.120335   -0.096278    11.00000   -1.20000
AFIX   0
C5    1    0.293358    0.235430    0.045664    11.00000    0.05235    0.04739 =
         0.03317    0.00358   -0.01428   -0.01497
C30   1    0.451494   -0.006546    0.329775    11.00000    0.05443    0.04259 =
         0.05177    0.00575   -0.00464   -0.00925
AFIX  43
H30   2    0.469095   -0.062468    0.330589    11.00000   -1.20000
AFIX   0

C57   1    1.003526    0.633156    0.595650    11.00000    0.03962    0.05902 =
         0.05431    0.00482   -0.00671    0.00124
AFIX  43
H57   2    1.036410    0.593742    0.610213    11.00000   -1.20000
AFIX   0

C19   1    0.226037    0.211664    0.017775    11.00000    0.04495    0.05454 =
         0.04466    0.00678    0.00572   -0.00503
C8    1    0.320462    0.108094    0.176447    11.00000    0.04867    0.05660 =
         0.03470    0.00833   -0.01338   -0.00961
AFIX  43
H8    2    0.310448    0.067309    0.205480    11.00000   -1.20000
AFIX   0

C38   1    0.431047    0.525538    0.445227    11.00000    0.04229    0.05420 =
         0.02891   -0.01193    0.01974   -0.01029
AFIX  43
H38   2    0.415939    0.536169    0.483622    11.00000   -1.20000
AFIX   0

C20   1    0.220611    0.163914   -0.033190    11.00000    0.08197    0.04064 =
         0.02517    0.01178    0.00001   -0.03177
C60   1    0.907387    0.748676    0.553605    11.00000    0.03478    0.06669 =
         0.03839    0.00405    0.00381   -0.00867
C22   1    0.100866    0.192448   -0.041614    11.00000    0.05863    0.06233 =
         0.05340    0.01897   -0.01959   -0.03097
C1    1    0.357391    0.424996   -0.044090    11.00000    0.03976    0.05009 =
         0.03499    0.01251   -0.00464   -0.01436
C2    1    0.411518    0.399303   -0.006336    11.00000    0.04951    0.08514 =
         0.03852    0.02421   -0.01142   -0.02317
AFIX  43
H2    2    0.454724    0.425811   -0.004442    11.00000   -1.20000
AFIX   0

C59   1    0.964838    0.776131    0.582838    11.00000    0.06870    0.05175 =
         0.05846    0.00859   -0.00458   -0.01327
AFIX  43
H59   2    0.971421    0.835093    0.588703    11.00000   -1.20000
AFIX   0

C4    1    0.328180    0.302319    0.019153    11.00000    0.05270    0.05718 =
         0.03378    0.00173   -0.01200   -0.01338
C31   1    0.426289    0.028591    0.381574    11.00000    0.07341    0.05813 =
         0.03307    0.01024    0.00064   -0.01165
C61   1    0.856218    0.813673    0.530175    11.00000    0.07215    0.06381 =
         0.05606   -0.00428   -0.00417    0.00489
AFIX 137
H61A  2    0.851763    0.809318    0.487252    11.00000   -1.50000
H61B  2    0.871802    0.870574    0.541153    11.00000   -1.50000
H61C  2    0.812153    0.802964    0.547038    11.00000   -1.50000
AFIX   0
C71   1    0.896343    0.583158    0.093046    11.00000    0.06543    0.07459 =
         0.03130    0.01220    0.01651   -0.00538
AFIX 137
H71A  2    0.898622    0.524987    0.078402    11.00000   -1.50000
H71B  2    0.942326    0.604283    0.101703    11.00000   -1.50000
H71C  2    0.873797    0.619081    0.063119    11.00000   -1.50000
AFIX   0
C58   1    1.014434    0.719536    0.604455    11.00000    0.04087    0.07572 =
         0.05184    0.00316   -0.01090   -0.01511

C24   1    0.166867    0.247843    0.041208    11.00000    0.06376    0.05965 =
         0.05585    0.00806   -0.02205   -0.00717
C23   1    0.107229    0.236536    0.008758    11.00000    0.06020    0.05791 =
         0.05672    0.00254   -0.00956   -0.00714
AFIX  43
H23   2    0.067508    0.261850    0.023075    11.00000   -1.20000
AFIX   0
C3    1    0.394536    0.331398    0.027449    11.00000    0.04132    0.07520 =
         0.04762    0.00521   -0.00284   -0.00450
AFIX  43
H3    2    0.425922    0.305809    0.054737    11.00000   -1.20000
AFIX   0
C32   1    0.401415    0.108169    0.376242    11.00000    0.06613    0.07839 =
         0.03245    0.00387    0.00507    0.00105
AFIX  43
H32   2    0.383424    0.133656    0.410029    11.00000   -1.20000
AFIX   0
C35   1    0.479979   -0.002161    0.224438    11.00000    0.07906    0.06430 =
         0.05011    0.01670   -0.00185    0.00275
AFIX 137
H35A  2    0.443271   -0.014245    0.195389    11.00000   -1.50000
H35B  2    0.502666   -0.055048    0.236061    11.00000   -1.50000
H35C  2    0.512765    0.036159    0.207230    11.00000   -1.50000
AFIX   0
C34   1    0.369406    0.244283    0.327419    11.00000    0.07535    0.05701 =
         0.07792   -0.00006    0.01310    0.00288
AFIX 137
H34A  2    0.402597    0.285671    0.314476    11.00000   -1.50000
H34B  2    0.357249    0.257327    0.367733    11.00000   -1.50000
H34C  2    0.328735    0.246708    0.301335    11.00000   -1.50000
AFIX   0
C27   1    0.034359    0.186120   -0.075475    11.00000    0.08478    0.08894 =
         0.06962    0.02090   -0.03155   -0.02297
AFIX 137
H27A  2    0.041604    0.161863   -0.114332    11.00000   -1.50000
H27B  2    0.014444    0.242623   -0.080060    11.00000   -1.50000
H27C  2    0.003546    0.149736   -0.054172    11.00000   -1.50000
AFIX   0
C36   1    0.430020   -0.019016    0.438301    11.00000    0.10284    0.11472 =
         0.05283    0.03028    0.00258   -0.01591
AFIX 137
H36A  2    0.388306   -0.051739    0.442256    11.00000   -1.50000
H36B  2    0.435248    0.020941    0.471078    11.00000   -1.50000
H36C  2    0.468954   -0.057478    0.438777    11.00000   -1.50000
AFIX   0

C63   1    1.079055    0.752367    0.638000    11.00000    0.06029    0.09585 =
         0.05740   -0.00046   -0.02916   -0.02249
AFIX 137
H63A  2    1.097501    0.707721    0.663868    11.00000   -1.50000
H63B  2    1.067591    0.801783    0.661604    11.00000   -1.50000
H63C  2    1.112935    0.768357    0.609742    11.00000   -1.50000
AFIX   0

C26   1    0.281696    0.120950   -0.055435    11.00000    0.06706    0.07320 =
         0.04956    0.00069    0.01678   -0.00791
AFIX 137
H26A  2    0.267610    0.072079   -0.079423    11.00000   -1.50000
H26B  2    0.310757    0.101913   -0.022102    11.00000   -1.50000
H26C  2    0.306876    0.160617   -0.079402    11.00000   -1.50000
AFIX   0
C25   1    0.170852    0.300940    0.098016    11.00000    0.08272    0.16370 =
         0.09567   -0.09143   -0.03643    0.04186
AFIX 137
H25A  2    0.185704    0.264979    0.131151    11.00000   -1.50000
H25B  2    0.126051    0.324441    0.105324    11.00000   -1.50000
H25C  2    0.203334    0.347163    0.093696    11.00000   -1.50000
AFIX   0
HKLF 4

REM  tkc_octa_tar_tfa_0m_a.res in P2(1)/n
REM R1 =  0.0794 for    4674 Fo > 4sig(Fo)  and  0.1900 for all   13018 data
REM    733 parameters refined using      0 restraints

END

WGHT      0.0786      0.0000

REM Highest difference peak  0.316,  deepest hole -0.351,  1-sigma level  0.075
Q1    1   0.6829  0.5603  0.5553  11.00000  0.05    0.29
Q2    1   0.4034  0.2098  0.0649  11.00000  0.05    0.28
Q3    1   0.1824  0.6667  0.1294  11.00000  0.05    0.28
Q4    1   0.4200  0.4993  0.3479  11.00000  0.05    0.28
Q5    1   0.3019  0.1212  0.0519  11.00000  0.05    0.27
;
_shelx_res_checksum              97651
_shelx_SHELXL_version_number     2015/1
_olex2_submission_special_instructions 'No special instructions were received'
####################################################################### 
# 
# This file contains crystal structure data downloaded from the 
# Cambridge Structural Database (CSD) hosted by the Cambridge 
# Crystallographic Data Centre (CCDC).
# 
# Full information about CCDC data access policies and citation 
# guidelines are available at http://www.ccdc.cam.ac.uk/access/V1 
# 
# Audit and citation data items may have been added by the CCDC. 
# Please retain this information to preserve the provenance of 
# this file and to allow appropriate attribution of the data. 
# 
#######################################################################

data_tkc_octa_ter_sse
_database_code_depnum_ccdc_archive 'CCDC 1887399'
loop_
_audit_author_name
_audit_author_address
'Arindam Ghosh'
;NISER
India
;
_audit_update_record             
;
2018-12-26 deposited with the CCDC.	2019-05-02 downloaded from the CCDC.
;
_audit_creation_date             2018-11-09
_audit_creation_method           
;
Olex2 1.2
(compiled 2018.05.29 svn.r3508 for OlexSys, GUI svn.r5506)
;
_chemical_name_common            ?
_chemical_name_systematic        ?
_chemical_formula_moiety         '2(C36 H30 N S2 Se)'
_chemical_formula_sum            'C72 H60 N2 S4 Se2'
_chemical_formula_weight         1239.38
_chemical_melting_point          ?
_chemical_oxdiff_formula         'C340 H336 N32 S20 Se4 '
loop_
_atom_type_symbol
_atom_type_description
_atom_type_scat_dispersion_real
_atom_type_scat_dispersion_imag
_atom_type_scat_source
C C 0.0181 0.0091 'International Tables Vol C Tables 4.2.6.8 and 6.1.1.4'
H H 0.0000 0.0000 'International Tables Vol C Tables 4.2.6.8 and 6.1.1.4'
N N 0.0311 0.0180 'International Tables Vol C Tables 4.2.6.8 and 6.1.1.4'
S S 0.3331 0.5567 'International Tables Vol C Tables 4.2.6.8 and 6.1.1.4'
Se Se -0.7943 1.1372 'International Tables Vol C Tables 4.2.6.8 and 6.1.1.4'

_shelx_space_group_comment       
;
The symmetry employed for this shelxl refinement is uniquely defined
by the following loop, which should always be used as a source of
symmetry information in preference to the above space-group names.
They are only intended as comments.
;
_space_group_crystal_system      monoclinic
_space_group_IT_number           14
_space_group_name_H-M_alt        'P 1 21/c 1'
_space_group_name_Hall           '-P 2ybc'
loop_
_space_group_symop_operation_xyz
'x, y, z'
'-x, y+1/2, -z+1/2'
'-x, -y, -z'
'x, -y-1/2, z-1/2'

_cell_length_a                   22.7958(4)
_cell_length_b                   11.8670(2)
_cell_length_c                   29.0481(4)
_cell_angle_alpha                90
_cell_angle_beta                 93.8900(10)
_cell_angle_gamma                90
_cell_volume                     7839.9(2)
_cell_formula_units_Z            4
_cell_measurement_reflns_used    27201
_cell_measurement_temperature    293(2)
_cell_measurement_theta_max      76.1620
_cell_measurement_theta_min      3.5100
_shelx_estimated_absorpt_T_max   0.759
_shelx_estimated_absorpt_T_min   0.581
_exptl_absorpt_coefficient_mu    2.436
_exptl_absorpt_correction_T_max  1.00000
_exptl_absorpt_correction_T_min  0.59932
_exptl_absorpt_correction_type   multi-scan
_exptl_absorpt_process_details   
;
CrysAlisPro 1.171.39.46b (Rigaku Oxford Diffraction, 2018)
Empirical absorption correction using spherical harmonics,
 implemented in SCALE3 ABSPACK scaling algorithm.
;
_exptl_absorpt_special_details   ?
_exptl_crystal_colour            green
_exptl_crystal_colour_primary    green
_exptl_crystal_density_diffrn    1.050
_exptl_crystal_density_meas      ?
_exptl_crystal_density_method    ?
_exptl_crystal_description       block
_exptl_crystal_F_000             2552
_exptl_crystal_size_max          0.25
_exptl_crystal_size_mid          0.18
_exptl_crystal_size_min          0.12
_exptl_transmission_factor_max   ?
_exptl_transmission_factor_min   ?
_diffrn_reflns_av_R_equivalents  0.0872
_diffrn_reflns_av_unetI/netI     0.0657
_diffrn_reflns_Laue_measured_fraction_full 0.999
_diffrn_reflns_Laue_measured_fraction_max 0.999
_diffrn_reflns_limit_h_max       24
_diffrn_reflns_limit_h_min       -27
_diffrn_reflns_limit_k_max       13
_diffrn_reflns_limit_k_min       -14
_diffrn_reflns_limit_l_max       34
_diffrn_reflns_limit_l_min       -34
_diffrn_reflns_number            56327
_diffrn_reflns_point_group_measured_fraction_full 0.999
_diffrn_reflns_point_group_measured_fraction_max 0.999
_diffrn_reflns_theta_full        67.498
_diffrn_reflns_theta_max         67.498
_diffrn_reflns_theta_min         3.504
_diffrn_ambient_temperature      293(2)
_diffrn_detector                 'CCD plate'
_diffrn_detector_area_resol_mean ?
_diffrn_detector_type            'Pilatus 200K'
_diffrn_measured_fraction_theta_full 0.999
_diffrn_measured_fraction_theta_max 0.999
_diffrn_measurement_details      
;
List of Runs (angles in degrees, time in seconds):

  # Type    Start    End  Width  t~exp~   \w     \q     \k     \f   Frames
#--------------------------------------------------------------------------
  1  \w    -37.00  16.00   0.50    2.50    --    0.00 103.00 -78.00  106
  2  \w     34.00 111.00   0.50   10.00    --  102.08-103.00 178.00  154
  3  \w    101.00 170.00   0.50   10.00    --  102.08 103.00 -78.00  138
  4  \w    -65.00   1.00   0.50    2.50    --    0.00 -37.00 150.00  132
  5  \w    -67.00   1.00   0.50    2.50    --    0.00 -19.00  30.00  136
  6  \w     -1.00  67.00   0.50    2.50    --    0.00  19.00-120.00  136
  7  \w     34.00 104.00   0.50   10.00    --  102.08 -15.00 150.00  140
  8  \w    100.00 165.00   0.50   10.00    --  102.08  45.00  30.00  130
  9  \w     40.00 114.00   0.50   10.00    --  102.08 -61.00 150.00  148
 10  \w     39.00 118.00   0.50   10.00    --  102.08-125.00  90.00  158
 11  \w     40.00 124.00   0.50   10.00    --  102.08 -77.00 -90.00  168
 12  \w     34.00 109.00   0.50   10.00    --  102.08 -94.00   0.00  150
 13  \w     39.00 105.00   0.50   10.00    --  102.08 -45.00-180.00  132
 14  \w     34.00 109.00   0.50   10.00    --  102.08 -94.00 -90.00  150
 15  \w     39.00 105.00   0.50   10.00    --  102.08 -45.00   0.00  132
 16  \w    100.00 165.00   0.50   10.00    --  102.08  45.00 -90.00  130
 17  \w    140.00 165.00   0.50   10.00    --  102.08  45.00 -30.00   50
 18  \w    101.00 159.00   0.50   10.00    --  102.08  15.00-150.00  116
;
_diffrn_measurement_device       'four-circle diffractometer'
_diffrn_measurement_device_type  
'SuperNova, Dual, Cu at home/near, Pilatus 200K'
_diffrn_measurement_method       '\w scans'
_diffrn_orient_matrix_type       
'CrysAlisPro convention (1999,Acta A55,543-557)'
_diffrn_orient_matrix_UB_11      -0.0322199000
_diffrn_orient_matrix_UB_12      0.0854288000
_diffrn_orient_matrix_UB_13      -0.0326664000
_diffrn_orient_matrix_UB_21      0.0381162000
_diffrn_orient_matrix_UB_22      -0.0367884000
_diffrn_orient_matrix_UB_23      -0.0391773000
_diffrn_orient_matrix_UB_31      -0.0457965000
_diffrn_orient_matrix_UB_32      -0.0905629000
_diffrn_orient_matrix_UB_33      -0.0149581000
_diffrn_radiation_monochromator  mirror
_diffrn_radiation_probe          x-ray
_diffrn_radiation_type           CuK\a
_diffrn_radiation_wavelength     1.54184
_diffrn_source                   'micro-focus sealed X-ray tube'
_diffrn_source_type              'SuperNova (Cu) X-ray Source'
_reflns_Friedel_coverage         0.000
_reflns_Friedel_fraction_full    .
_reflns_Friedel_fraction_max     .
_reflns_number_gt                11836
_reflns_number_total             14125
_reflns_odcompleteness_completeness 99.93
_reflns_odcompleteness_iscentric 1
_reflns_odcompleteness_theta     66.97
_reflns_special_details          
;
 Reflections were merged by SHELXL according to the crystal
 class for the calculation of statistics and refinement.
 
 Structure factors included contributions from the .fab file.
 
 _reflns_Friedel_fraction is defined as the number of unique
 Friedel pairs measured divided by the number that would be
 possible theoretically, ignoring centric projections and
 systematic absences.
;
_reflns_threshold_expression     'I > 2\s(I)'
_computing_cell_refinement       'CrysAlisPro 1.171.39.46b (Rigaku OD, 2018)'
_computing_data_collection       'CrysAlisPro 1.171.39.46b (Rigaku OD, 2018)'
_computing_data_reduction        'CrysAlisPro 1.171.39.46b (Rigaku OD, 2018)'
_computing_molecular_graphics    'Olex2 (Dolomanov et al., 2009)'
_computing_publication_material  'Olex2 (Dolomanov et al., 2009)'
_computing_structure_refinement  'ShelXL (Sheldrick, 2015)'
_computing_structure_solution    'SHELXT 2014/5 (Sheldrick, 2014)'
_refine_diff_density_max         1.602
_refine_diff_density_min         -1.931
_refine_diff_density_rms         0.188
_refine_ls_extinction_coef       .
_refine_ls_extinction_method     none
_refine_ls_goodness_of_fit_ref   1.056
_refine_ls_hydrogen_treatment    constr
_refine_ls_matrix_type           full
_refine_ls_number_parameters     715
_refine_ls_number_reflns         14125
_refine_ls_number_restraints     0
_refine_ls_R_factor_all          0.1207
_refine_ls_R_factor_gt           0.1062
_refine_ls_restrained_S_all      1.056
_refine_ls_shift/su_max          0.000
_refine_ls_shift/su_mean         0.000
_refine_ls_structure_factor_coef Fsqd
_refine_ls_weighting_details     
'w=1/[\s^2^(Fo^2^)+(0.1936P)^2^+54.6629P] where P=(Fo^2^+2Fc^2^)/3'
_refine_ls_weighting_scheme      calc
_refine_ls_wR_factor_gt          0.3029
_refine_ls_wR_factor_ref         0.3169
_refine_special_details          ?
_olex2_refinement_description    
;
1. Fixed Uiso
 At 1.2 times of:
  All C(H) groups
 At 1.5 times of:
  All C(H,H,H) groups
2. Uiso/Uaniso restraints and constraints
Uanis(C02B) = Uanis(C02C)
Uanis(C02B) = Uanis(C00Z) = Uanis(C018) = Uanis(C02C)
3.a Aromatic/amide H refined with riding coordinates:
 C00H(H00H), C00I(H00I), C00L(H00L), C00X(H00X), C00Z(H00Z), C017(H017),
 C018(H018), C01F(H01F), C01L(H01L), C01X(H01X), C01Y(H01Y), C024(H024),
 C010(H010), C012(H012), C019(H019), C01A(H01K), C01H(H01M), C01J(H01N),
 C01K(H01O), C01N(H01S), C01U(H01W), C01V(H01Z), C02B(H02P), C02C(H02Q)
3.b Idealised Me refined as rotating group:
 C01G(H01A,H01B,H01C), C01P(H01D,H01E,H01G), C01Q(H01H,H01I,H01J), C026(H02A,
 H02B,H02C), C027(H02D,H02E,H02F), C02G(H02G,H02H,H02I), C01M(H01P,H01Q,H01R),
 C01R(H01T,H01U,H01V), C01W(H01,H,HA), C01Z(H0AA,HB,HC), C020(H02J,H02K,H02L),
 C025(H02M,H02N,H02O)
;
_atom_sites_solution_hydrogens   geom
_atom_sites_solution_primary     ?
_atom_sites_solution_secondary   ?
loop_
_atom_site_label
_atom_site_type_symbol
_atom_site_fract_x
_atom_site_fract_y
_atom_site_fract_z
_atom_site_U_iso_or_equiv
_atom_site_adp_type
_atom_site_occupancy
_atom_site_site_symmetry_order
_atom_site_calc_flag
_atom_site_refinement_flags_posn
_atom_site_refinement_flags_adp
_atom_site_refinement_flags_occupancy
_atom_site_disorder_assembly
_atom_site_disorder_group
Se2 Se 0.35576(4) 0.41200(7) 0.06424(3) 0.0404(2) Uani 1 1 d . . . . .
S4 S 0.53690(5) 0.41764(11) 0.13643(4) 0.0125(3) Uani 1 1 d . . . . .
S3 S 0.34283(5) 0.46811(11) -0.08789(4) 0.0144(3) Uani 1 1 d . . . . .
N2 N 0.65415(19) 0.4602(4) 0.18069(15) 0.0147(9) Uani 1 1 d . . . . .
C64 C 0.5647(2) 0.3451(5) 0.27555(17) 0.0120(10) Uani 1 1 d . . . . .
C49 C 0.5788(2) 0.3884(5) 0.22878(17) 0.0130(10) Uani 1 1 d . . . . .
C50 C 0.6368(2) 0.4219(4) 0.22182(17) 0.0126(10) Uani 1 1 d . . . . .
C65 C 0.5577(2) 0.2288(5) 0.28090(18) 0.0141(10) Uani 1 1 d . . . . .
C48 C 0.5307(2) 0.3889(4) 0.19488(16) 0.0109(10) Uani 1 1 d . . . . .
C67 C 0.5284(2) 0.2607(5) 0.35894(18) 0.0144(10) Uani 1 1 d . . . . .
C44 C 0.4371(2) 0.4023(4) 0.07741(17) 0.0120(10) Uani 1 1 d . . . . .
C47 C 0.4723(2) 0.3640(5) 0.20284(18) 0.0138(10) Uani 1 1 d . . . . .
H00H H 0.460205 0.346472 0.231928 0.017 Uiso 1 1 calc R . . . .
C46 C 0.4340(2) 0.3677(4) 0.16385(18) 0.0144(10) Uani 1 1 d . . . . .
H00I H 0.393850 0.354597 0.164151 0.017 Uiso 1 1 calc R . . . .
C40 C 0.3254(2) 0.4325(4) -0.03247(17) 0.0126(10) Uani 1 1 d . . . . .
C69 C 0.5557(2) 0.4195(4) 0.31211(18) 0.0143(10) Uani 1 1 d . . . . .
C66 C 0.5387(2) 0.1885(5) 0.32260(17) 0.0133(10) Uani 1 1 d . . . . .
H00L H 0.532904 0.111498 0.326148 0.016 Uiso 1 1 calc R . . . .
C45 C 0.4622(2) 0.3931(4) 0.12406(17) 0.0110(10) Uani 1 1 d . . . . .
C41 C 0.3709(3) 0.4187(4) 0.00244(17) 0.0157(11) Uani 1 1 d . . . . .
C53 C 0.7134(2) 0.4826(5) 0.18887(18) 0.0137(10) Uani 1 1 d . . . . .
C68 C 0.5381(2) 0.3750(5) 0.35320(18) 0.0147(10) Uani 1 1 d . . . . .
H00X H 0.532661 0.423555 0.377683 0.018 Uiso 1 1 calc R . . . .
C43 C 0.4672(3) 0.4037(5) 0.0373(2) 0.0257(7) Uani 1 1 d . . . . .
H00Z H 0.507996 0.399533 0.037675 0.031 Uiso 1 1 calc R . . . .
C54 C 0.7499(2) 0.5199(5) 0.15536(19) 0.0161(11) Uani 1 1 d . . . . .
C51 C 0.6850(2) 0.4206(5) 0.25701(19) 0.0193(12) Uani 1 1 d . . . . .
H017 H 0.683376 0.396638 0.287381 0.023 Uiso 1 1 calc R . . . .
C42 C 0.4315(3) 0.4120(5) -0.0033(2) 0.0257(7) Uani 1 1 d . . . . .
H018 H 0.446663 0.413083 -0.032190 0.031 Uiso 1 1 calc R . . . .
C37 C 0.2691(2) 0.4620(5) -0.10844(19) 0.0180(11) Uani 1 1 d . . . . .
C55 C 0.8138(2) 0.5390(5) 0.16908(19) 0.0188(11) Uani 1 1 d . . . . .
C52 C 0.7326(2) 0.4604(5) 0.23746(19) 0.0191(11) Uani 1 1 d . . . . .
H01F H 0.769886 0.471709 0.251692 0.023 Uiso 1 1 calc R . . . .
C71 C 0.5724(2) 0.1476(5) 0.24306(19) 0.0191(11) Uani 1 1 d . . . . .
H01A H 0.613294 0.154672 0.237431 0.029 Uiso 1 1 calc GR . . . .
H01B H 0.548843 0.164870 0.215325 0.029 Uiso 1 1 calc GR . . . .
H01C H 0.564534 0.071878 0.252470 0.029 Uiso 1 1 calc GR . . . .
C56 C 0.8345(3) 0.6491(6) 0.1777(2) 0.0258(13) Uani 1 1 d . . . . .
C39 C 0.2642(3) 0.4218(5) -0.0306(2) 0.0209(12) Uani 1 1 d . . . . .
H01L H 0.246118 0.406692 -0.003477 0.025 Uiso 1 1 calc R . . . .
C72 C 0.5069(3) 0.2148(5) 0.40317(19) 0.0205(12) Uani 1 1 d . . . . .
H01D H 0.531929 0.154197 0.414171 0.031 Uiso 1 1 calc GR . . . .
H01E H 0.467380 0.187566 0.397598 0.031 Uiso 1 1 calc GR . . . .
H01G H 0.507600 0.273602 0.425922 0.031 Uiso 1 1 calc GR . . . .
C70 C 0.5667(3) 0.5437(5) 0.3081(2) 0.0230(12) Uani 1 1 d . . . . .
H01H H 0.559632 0.566568 0.276506 0.035 Uiso 1 1 calc GR . . . .
H01I H 0.606808 0.559914 0.318272 0.035 Uiso 1 1 calc GR . . . .
H01J H 0.540852 0.584094 0.326937 0.035 Uiso 1 1 calc GR . . . .
C60 C 0.8526(3) 0.4473(6) 0.1738(2) 0.0273(13) Uani 1 1 d . . . . .
C59 C 0.9123(3) 0.4690(7) 0.1877(3) 0.0360(16) Uani 1 1 d . . . . .
H01X H 0.938267 0.408656 0.191012 0.043 Uiso 1 1 calc R . . . .
C38 C 0.2338(3) 0.4357(6) -0.0722(2) 0.0247(13) Uani 1 1 d . . . . .
H01Y H 0.193149 0.428358 -0.076231 0.030 Uiso 1 1 calc R . . . .
C58 C 0.9328(3) 0.5741(7) 0.1964(3) 0.0380(17) Uani 1 1 d . . . . .
C57 C 0.8944(3) 0.6636(7) 0.1917(3) 0.0360(16) Uani 1 1 d . . . . .
H024 H 0.908478 0.735979 0.197923 0.043 Uiso 1 1 calc R . . . .
C62 C 0.7945(3) 0.7479(6) 0.1741(3) 0.0370(16) Uani 1 1 d . . . . .
H02A H 0.762187 0.735903 0.193055 0.055 Uiso 1 1 calc GR . . . .
H02B H 0.779753 0.757291 0.142540 0.055 Uiso 1 1 calc GR . . . .
H02C H 0.815599 0.814357 0.184216 0.055 Uiso 1 1 calc GR . . . .
C61 C 0.8313(3) 0.3307(6) 0.1645(3) 0.0337(15) Uani 1 1 d . . . . .
H02D H 0.812943 0.326524 0.133845 0.051 Uiso 1 1 calc GR . . . .
H02E H 0.803364 0.310785 0.186391 0.051 Uiso 1 1 calc GR . . . .
H02F H 0.863982 0.279506 0.167331 0.051 Uiso 1 1 calc GR . . . .
C63 C 0.9977(3) 0.5953(10) 0.2104(5) 0.074(3) Uani 1 1 d . . . . .
H02G H 1.020222 0.588718 0.183759 0.111 Uiso 1 1 calc GR . . . .
H02H H 1.011279 0.540722 0.233073 0.111 Uiso 1 1 calc GR . . . .
H02I H 1.002346 0.669634 0.223105 0.111 Uiso 1 1 calc GR . . . .
Se1 Se -0.03390(4) 0.27349(9) 0.09580(3) 0.0533(3) Uani 1 1 d . . . . .
S2 S 0.16505(5) 0.63665(12) 0.01989(4) 0.0172(3) Uani 1 1 d . . . . .
S1 S 0.12715(6) 0.48149(12) 0.11507(5) 0.0192(3) Uani 1 1 d . . . . .
N1 N 0.23273(19) 0.5973(4) 0.10735(16) 0.0164(9) Uani 1 1 d . . . . .
C14 C 0.2651(2) 0.7482(5) 0.05743(18) 0.0157(11) Uani 1 1 d . . . . .
C28 C 0.2649(2) 0.4129(4) 0.21175(17) 0.0127(10) Uani 1 1 d . . . . .
C33 C 0.2883(2) 0.3049(5) 0.20715(18) 0.0166(11) Uani 1 1 d . . . . .
C19 C 0.3092(2) 0.8395(5) 0.05285(18) 0.0142(10) Uani 1 1 d . . . . .
C8 C 0.1711(2) 0.4294(5) 0.16159(19) 0.0167(11) Uani 1 1 d . . . . .
C13 C 0.2730(2) 0.6761(5) 0.09537(17) 0.0133(10) Uani 1 1 d . . . . .
C15 C 0.2181(2) 0.7416(5) 0.02336(19) 0.0166(11) Uani 1 1 d . . . . .
C31 C 0.3400(2) 0.3215(5) 0.28189(18) 0.0167(11) Uani 1 1 d . . . . .
C29 C 0.2764(2) 0.4746(5) 0.25277(19) 0.0166(11) Uani 1 1 d . . . . .
C10 C 0.2575(2) 0.5474(5) 0.14646(17) 0.0129(10) Uani 1 1 d . . . . .
C12 C 0.3243(2) 0.6777(5) 0.12806(19) 0.0176(11) Uani 1 1 d . . . . .
H010 H 0.356604 0.725515 0.127583 0.021 Uiso 1 1 calc R . . . .
C22 C 0.3918(2) 1.0126(5) 0.0450(2) 0.0182(11) Uani 1 1 d . . . . .
C32 C 0.3255(2) 0.2600(5) 0.2424(2) 0.0173(11) Uani 1 1 d . . . . .
H012 H 0.340745 0.187862 0.239365 0.021 Uiso 1 1 calc R . . . .
C20 C 0.3030(2) 0.9417(5) 0.0767(2) 0.0203(12) Uani 1 1 d . . . . .
C5 C 0.0693(2) 0.3953(5) 0.12783(19) 0.0211(12) Uani 1 1 d . . . . .
C9 C 0.2296(2) 0.4656(5) 0.17224(18) 0.0156(11) Uani 1 1 d . . . . .
C30 C 0.3160(2) 0.4278(5) 0.28720(18) 0.0179(11) Uani 1 1 d . . . . .
H019 H 0.326155 0.468974 0.313807 0.021 Uiso 1 1 calc R . . . .
C11 C 0.3157(2) 0.5956(5) 0.15929(19) 0.0193(12) Uani 1 1 d . . . . .
H01K H 0.341410 0.574079 0.183927 0.023 Uiso 1 1 calc R . . . .
C24 C 0.3573(2) 0.8246(5) 0.02498(18) 0.0161(11) Uani 1 1 d . . . . .
C18 C 0.1310(2) 0.6954(5) -0.02916(19) 0.0201(12) Uani 1 1 d . . . . .
C21 C 0.3442(3) 1.0264(5) 0.0725(2) 0.0220(12) Uani 1 1 d . . . . .
H01M H 0.340105 1.093782 0.088262 0.026 Uiso 1 1 calc R . . . .
C6 C 0.0837(2) 0.3278(5) 0.1661(2) 0.0231(12) Uani 1 1 d . . . . .
H01N H 0.058400 0.274853 0.177583 0.028 Uiso 1 1 calc R . . . .
C23 C 0.3974(3) 0.9121(5) 0.0224(2) 0.0199(12) Uani 1 1 d . . . . .
H01O H 0.429379 0.902079 0.004625 0.024 Uiso 1 1 calc R . . . .
C25 C 0.3650(3) 0.7162(5) -0.0004(2) 0.0256(13) Uani 1 1 d . . . . .
H01P H 0.327904 0.693001 -0.014935 0.038 Uiso 1 1 calc GR . . . .
H01Q H 0.379376 0.659179 0.020934 0.038 Uiso 1 1 calc GR . . . .
H01R H 0.392727 0.726994 -0.023474 0.038 Uiso 1 1 calc GR . . . .
C7 C 0.1407(2) 0.3485(5) 0.1855(2) 0.0208(12) Uani 1 1 d . . . . .
H01S H 0.156771 0.311841 0.211674 0.025 Uiso 1 1 calc R . . . .
C4 C 0.0165(3) 0.3975(6) 0.0988(2) 0.0253(13) Uani 1 1 d . . . . .
C34 C 0.2747(3) 0.2370(6) 0.1635(2) 0.0259(13) Uani 1 1 d . . . . .
H01T H 0.273123 0.286436 0.137280 0.039 Uiso 1 1 calc GR . . . .
H01U H 0.237465 0.199983 0.165143 0.039 Uiso 1 1 calc GR . . . .
H01V H 0.304905 0.181668 0.160453 0.039 Uiso 1 1 calc GR . . . .
C1 C -0.0790(2) 0.3525(6) 0.0513(2) 0.0240(13) Uani 1 1 d . . . . .
C16 C 0.2085(3) 0.8179(6) -0.0128(2) 0.0251(13) Uani 1 1 d . . . . .
H01W H 0.232398 0.880212 -0.016742 0.030 Uiso 1 1 calc R . . . .
C17 C 0.1599(3) 0.7927(6) -0.0424(2) 0.0269(14) Uani 1 1 d . . . . .
H01Z H 0.147990 0.835642 -0.068152 0.032 Uiso 1 1 calc R . . . .
C36 C 0.3813(3) 0.2700(6) 0.3200(2) 0.0259(13) Uani 1 1 d . . . . .
H01 H 0.409826 0.325091 0.330720 0.039 Uiso 1 1 calc GR . . . .
H H 0.400973 0.205977 0.307965 0.039 Uiso 1 1 calc GR . . . .
HA H 0.358866 0.246589 0.345098 0.039 Uiso 1 1 calc GR . . . .
C27 C 0.4373(3) 1.1059(6) 0.0421(3) 0.0341(15) Uani 1 1 d . . . . .
H0AA H 0.461333 1.109122 0.070508 0.051 Uiso 1 1 calc GR . . . .
HB H 0.417657 1.176820 0.036905 0.051 Uiso 1 1 calc GR . . . .
HC H 0.461551 1.090607 0.017084 0.051 Uiso 1 1 calc GR . . . .
C35 C 0.2503(3) 0.5864(5) 0.2605(2) 0.0283(14) Uani 1 1 d . . . . .
H02J H 0.208488 0.582636 0.254135 0.042 Uiso 1 1 calc GR . . . .
H02K H 0.266589 0.640582 0.240410 0.042 Uiso 1 1 calc GR . . . .
H02L H 0.258951 0.608593 0.292023 0.042 Uiso 1 1 calc GR . . . .
C26 C 0.2516(3) 0.9569(7) 0.1064(3) 0.0393(17) Uani 1 1 d . . . . .
H02M H 0.249487 0.893635 0.126850 0.059 Uiso 1 1 calc GR . . . .
H02N H 0.215867 0.961918 0.087093 0.059 Uiso 1 1 calc GR . . . .
H02O H 0.256935 1.024754 0.124204 0.059 Uiso 1 1 calc GR . . . .
C3 C -0.0023(3) 0.4806(6) 0.0688(2) 0.0257(7) Uani 1 1 d . . . . .
H02P H 0.018389 0.547595 0.065902 0.031 Uiso 1 1 calc R . . . .
C2 C -0.0551(3) 0.4577(6) 0.0425(2) 0.0257(7) Uani 1 1 d . . . . .
H02Q H -0.072452 0.508138 0.021211 0.031 Uiso 1 1 calc R . . . .

loop_
_atom_site_aniso_label
_atom_site_aniso_U_11
_atom_site_aniso_U_22
_atom_site_aniso_U_33
_atom_site_aniso_U_23
_atom_site_aniso_U_13
_atom_site_aniso_U_12
Se2 0.0451(5) 0.0502(5) 0.0256(4) 0.0013(3) -0.0006(3) 0.0022(4)
S4 0.0098(6) 0.0191(6) 0.0086(6) 0.0031(4) 0.0017(4) -0.0001(4)
S3 0.0124(6) 0.0218(7) 0.0091(6) 0.0006(5) 0.0025(4) -0.0046(5)
N2 0.011(2) 0.021(2) 0.012(2) 0.0019(18) 0.0026(16) -0.0037(18)
C64 0.009(2) 0.019(3) 0.008(2) 0.0040(19) -0.0005(17) -0.0011(19)
C49 0.009(2) 0.019(3) 0.011(2) 0.006(2) -0.0002(19) 0.002(2)
C50 0.009(2) 0.021(3) 0.008(2) 0.0028(19) 0.0009(18) -0.0020(19)
C65 0.012(2) 0.019(3) 0.011(2) 0.001(2) -0.0006(19) 0.002(2)
C48 0.013(2) 0.016(2) 0.004(2) 0.0031(18) 0.0000(18) 0.0051(19)
C67 0.007(2) 0.024(3) 0.012(2) 0.004(2) 0.0011(18) -0.001(2)
C44 0.014(2) 0.013(2) 0.009(2) -0.0026(18) 0.0023(19) -0.0027(19)
C47 0.011(2) 0.020(3) 0.011(2) 0.002(2) 0.0032(19) -0.003(2)
C46 0.012(2) 0.019(3) 0.012(2) 0.004(2) 0.0016(19) -0.001(2)
C40 0.014(2) 0.015(2) 0.009(2) -0.0005(19) 0.0037(19) -0.0035(19)
C69 0.013(2) 0.016(3) 0.014(3) 0.004(2) -0.0031(19) -0.004(2)
C66 0.012(2) 0.016(2) 0.011(2) 0.006(2) -0.0013(18) 0.000(2)
C45 0.008(2) 0.014(2) 0.011(2) 0.0007(19) -0.0013(18) -0.0038(18)
C41 0.025(3) 0.016(3) 0.007(2) -0.0039(19) 0.005(2) -0.001(2)
C53 0.008(2) 0.021(3) 0.012(2) 0.001(2) -0.0028(18) -0.003(2)
C68 0.011(2) 0.023(3) 0.011(2) -0.003(2) 0.0006(18) 0.001(2)
C43 0.0185(14) 0.0332(17) 0.0243(15) 0.0062(13) -0.0066(12) -0.0103(12)
C54 0.007(2) 0.025(3) 0.016(3) 0.003(2) 0.0004(19) -0.001(2)
C51 0.014(3) 0.032(3) 0.012(3) 0.007(2) -0.002(2) 0.000(2)
C42 0.0185(14) 0.0332(17) 0.0243(15) 0.0062(13) -0.0066(12) -0.0103(12)
C37 0.014(2) 0.029(3) 0.012(3) 0.000(2) 0.004(2) -0.004(2)
C55 0.008(2) 0.034(3) 0.015(3) -0.001(2) 0.0010(19) 0.000(2)
C52 0.010(2) 0.032(3) 0.014(3) 0.003(2) -0.0044(19) -0.002(2)
C71 0.021(3) 0.018(3) 0.018(3) 0.001(2) 0.003(2) 0.002(2)
C56 0.013(3) 0.038(4) 0.027(3) -0.004(3) 0.004(2) -0.004(2)
C39 0.017(3) 0.031(3) 0.016(3) 0.000(2) 0.011(2) -0.005(2)
C72 0.025(3) 0.026(3) 0.011(3) 0.006(2) 0.006(2) -0.002(2)
C70 0.025(3) 0.021(3) 0.023(3) 0.004(2) 0.005(2) -0.002(2)
C60 0.016(3) 0.039(4) 0.026(3) 0.000(3) 0.000(2) -0.002(3)
C59 0.013(3) 0.050(4) 0.044(4) -0.003(3) -0.005(3) 0.002(3)
C38 0.015(3) 0.036(3) 0.023(3) 0.003(3) 0.005(2) -0.002(2)
C58 0.008(3) 0.054(5) 0.051(4) -0.017(4) -0.007(3) -0.005(3)
C57 0.022(3) 0.044(4) 0.043(4) -0.014(3) 0.005(3) -0.013(3)
C62 0.024(3) 0.030(3) 0.057(5) -0.008(3) 0.004(3) -0.006(3)
C61 0.024(3) 0.035(4) 0.043(4) 0.001(3) 0.003(3) 0.002(3)
C63 0.014(4) 0.081(7) 0.125(10) -0.036(7) -0.011(5) 0.000(4)
Se1 0.0337(5) 0.0731(7) 0.0512(6) 0.0007(5) -0.0116(4) -0.0120(4)
S2 0.0112(6) 0.0231(7) 0.0163(6) 0.0025(5) -0.0058(5) -0.0071(5)
S1 0.0108(6) 0.0264(7) 0.0193(7) 0.0060(5) -0.0065(5) -0.0095(5)
N1 0.011(2) 0.023(2) 0.014(2) 0.0017(18) -0.0026(17) -0.0038(18)
C14 0.014(2) 0.019(3) 0.014(2) -0.001(2) -0.001(2) -0.002(2)
C28 0.009(2) 0.018(3) 0.011(2) -0.001(2) -0.0033(18) -0.0038(19)
C33 0.013(2) 0.023(3) 0.014(3) -0.003(2) -0.0012(19) -0.009(2)
C19 0.009(2) 0.017(3) 0.016(2) -0.002(2) -0.0050(19) -0.008(2)
C8 0.009(2) 0.026(3) 0.015(3) -0.001(2) -0.0037(19) -0.007(2)
C13 0.009(2) 0.019(3) 0.011(2) 0.002(2) -0.0063(18) -0.004(2)
C15 0.009(2) 0.025(3) 0.015(3) -0.002(2) -0.003(2) -0.003(2)
C31 0.012(2) 0.024(3) 0.015(3) 0.005(2) 0.0001(19) 0.002(2)
C29 0.014(2) 0.021(3) 0.014(3) -0.003(2) -0.003(2) -0.005(2)
C10 0.008(2) 0.019(3) 0.011(2) -0.001(2) -0.0052(18) -0.007(2)
C12 0.008(2) 0.025(3) 0.019(3) 0.001(2) -0.006(2) -0.008(2)
C22 0.012(2) 0.017(3) 0.024(3) 0.005(2) -0.004(2) -0.005(2)
C32 0.010(2) 0.019(3) 0.023(3) 0.001(2) 0.000(2) 0.000(2)
C20 0.016(3) 0.025(3) 0.021(3) -0.007(2) -0.001(2) -0.009(2)
C5 0.010(2) 0.036(3) 0.017(3) 0.001(2) -0.004(2) -0.014(2)
C9 0.010(2) 0.020(3) 0.016(3) 0.001(2) -0.0059(19) -0.004(2)
C30 0.019(3) 0.024(3) 0.010(2) 0.000(2) -0.003(2) 0.001(2)
C11 0.013(3) 0.030(3) 0.015(3) 0.003(2) -0.005(2) -0.006(2)
C24 0.013(2) 0.021(3) 0.014(2) 0.002(2) -0.0017(19) -0.002(2)
C18 0.015(3) 0.031(3) 0.013(3) 0.001(2) -0.006(2) -0.011(2)
C21 0.018(3) 0.018(3) 0.029(3) -0.003(2) -0.002(2) -0.004(2)
C6 0.012(3) 0.033(3) 0.024(3) 0.003(3) -0.003(2) -0.012(2)
C23 0.018(3) 0.023(3) 0.019(3) 0.007(2) 0.001(2) -0.005(2)
C25 0.027(3) 0.024(3) 0.027(3) -0.003(2) 0.006(2) -0.006(2)
C7 0.013(3) 0.026(3) 0.023(3) 0.003(2) -0.008(2) -0.006(2)
C4 0.012(3) 0.038(3) 0.025(3) 0.000(3) -0.004(2) -0.013(2)
C34 0.029(3) 0.030(3) 0.018(3) -0.013(2) -0.001(2) -0.007(3)
C1 0.013(3) 0.040(4) 0.019(3) 0.004(3) -0.004(2) -0.002(2)
C16 0.021(3) 0.034(3) 0.019(3) 0.010(3) -0.004(2) -0.013(3)
C17 0.023(3) 0.036(3) 0.020(3) 0.009(3) -0.013(2) -0.008(3)
C36 0.021(3) 0.035(3) 0.020(3) 0.005(3) -0.009(2) 0.011(3)
C27 0.031(3) 0.023(3) 0.049(4) 0.008(3) 0.003(3) -0.011(3)
C35 0.035(3) 0.025(3) 0.024(3) -0.004(2) -0.005(3) 0.006(3)
C26 0.031(4) 0.043(4) 0.046(4) -0.024(3) 0.012(3) -0.002(3)
C3 0.0185(14) 0.0332(17) 0.0243(15) 0.0062(13) -0.0066(12) -0.0103(12)
C2 0.0185(14) 0.0332(17) 0.0243(15) 0.0062(13) -0.0066(12) -0.0103(12)

_geom_special_details            
;
 All esds (except the esd in the dihedral angle between two l.s. planes)
 are estimated using the full covariance matrix.  The cell esds are taken
 into account individually in the estimation of esds in distances, angles
 and torsion angles; correlations between esds in cell parameters are only
 used when they are defined by crystal symmetry.  An approximate (isotropic)
 treatment of cell esds is used for estimating esds involving l.s. planes.
;
loop_
_geom_bond_atom_site_label_1
_geom_bond_atom_site_label_2
_geom_bond_distance
_geom_bond_site_symmetry_2
_geom_bond_publ_flag
Se2 C44 1.871(5) . ?
Se2 C41 1.853(5) . ?
S4 C48 1.747(5) . ?
S4 C45 1.740(5) . ?
S3 C40 1.736(5) . ?
S3 C37 1.746(6) . ?
N2 C50 1.362(7) . ?
N2 C53 1.382(7) . ?
C64 C49 1.508(7) . ?
C64 C65 1.398(8) . ?
C64 C69 1.407(8) . ?
C49 C50 1.408(7) . ?
C49 C48 1.424(7) . ?
C50 C51 1.450(7) . ?
C65 C66 1.398(7) . ?
C65 C71 1.517(7) . ?
C48 C47 1.397(7) . ?
C67 C66 1.392(8) . ?
C67 C68 1.387(8) . ?
C67 C72 1.507(7) . ?
C44 C45 1.439(7) . ?
C44 C43 1.392(8) . ?
C47 H00H 0.9300 . ?
C47 C46 1.382(7) . ?
C46 H00I 0.9300 . ?
C46 C45 1.393(7) . ?
C40 C41 1.410(8) . ?
C40 C39 1.407(7) . ?
C69 C68 1.389(7) . ?
C69 C70 1.501(8) . ?
C66 H00L 0.9300 . ?
C41 C42 1.404(8) . ?
C53 C54 1.394(7) . ?
C53 C52 1.473(7) . ?
C68 H00X 0.9300 . ?
C43 H00Z 0.9300 . ?
C43 C42 1.391(8) . ?
C54 C37 1.418(8) 3_665 ?
C54 C55 1.502(7) . ?
C51 H017 0.9300 . ?
C51 C52 1.343(8) . ?
C42 H018 0.9300 . ?
C37 C38 1.404(8) . ?
C55 C56 1.406(9) . ?
C55 C60 1.403(9) . ?
C52 H01F 0.9300 . ?
C71 H01A 0.9600 . ?
C71 H01B 0.9600 . ?
C71 H01C 0.9600 . ?
C56 C57 1.408(9) . ?
C56 C62 1.485(10) . ?
C39 H01L 0.9300 . ?
C39 C38 1.361(9) . ?
C72 H01D 0.9600 . ?
C72 H01E 0.9600 . ?
C72 H01G 0.9600 . ?
C70 H01H 0.9600 . ?
C70 H01I 0.9600 . ?
C70 H01J 0.9600 . ?
C60 C59 1.417(9) . ?
C60 C61 1.484(10) . ?
C59 H01X 0.9300 . ?
C59 C58 1.350(11) . ?
C38 H01Y 0.9300 . ?
C58 C57 1.378(11) . ?
C58 C63 1.527(9) . ?
C57 H024 0.9300 . ?
C62 H02A 0.9600 . ?
C62 H02B 0.9600 . ?
C62 H02C 0.9600 . ?
C61 H02D 0.9600 . ?
C61 H02E 0.9600 . ?
C61 H02F 0.9600 . ?
C63 H02G 0.9600 . ?
C63 H02H 0.9600 . ?
C63 H02I 0.9600 . ?
Se1 C4 1.865(6) . ?
Se1 C1 1.851(6) . ?
S2 C15 1.735(5) . ?
S2 C18 1.723(6) . ?
S1 C8 1.740(6) . ?
S1 C5 1.728(5) . ?
N1 C13 1.372(7) . ?
N1 C10 1.368(7) . ?
C14 C19 1.490(7) . ?
C14 C13 1.397(8) . ?
C14 C15 1.410(7) . ?
C28 C33 1.398(8) . ?
C28 C29 1.407(7) . ?
C28 C9 1.493(7) . ?
C33 C32 1.391(8) . ?
C33 C34 1.516(7) . ?
C19 C20 1.408(8) . ?
C19 C24 1.418(7) . ?
C8 C9 1.417(7) . ?
C8 C7 1.394(8) . ?
C13 C12 1.457(7) . ?
C15 C16 1.394(8) . ?
C31 C32 1.380(8) . ?
C31 C30 1.389(8) . ?
C31 C36 1.529(7) . ?
C29 C30 1.415(8) . ?
C29 C35 1.477(8) . ?
C10 C9 1.405(7) . ?
C10 C11 1.468(7) . ?
C12 H010 0.9300 . ?
C12 C11 1.355(8) . ?
C22 C21 1.400(8) . ?
C22 C23 1.372(8) . ?
C22 C27 1.524(8) . ?
C32 H012 0.9300 . ?
C20 C21 1.387(8) . ?
C20 C26 1.511(9) . ?
C5 C6 1.392(9) . ?
C5 C4 1.424(8) . ?
C30 H019 0.9300 . ?
C11 H01K 0.9300 . ?
C24 C23 1.387(8) . ?
C24 C25 1.499(8) . ?
C18 C1 1.427(8) 3_565 ?
C18 C17 1.397(9) . ?
C21 H01M 0.9300 . ?
C6 H01N 0.9300 . ?
C6 C7 1.402(7) . ?
C23 H01O 0.9300 . ?
C25 H01P 0.9600 . ?
C25 H01Q 0.9600 . ?
C25 H01R 0.9600 . ?
C7 H01S 0.9300 . ?
C4 C3 1.366(9) . ?
C34 H01T 0.9600 . ?
C34 H01U 0.9600 . ?
C34 H01V 0.9600 . ?
C1 C2 1.392(9) . ?
C16 H01W 0.9300 . ?
C16 C17 1.388(8) . ?
C17 H01Z 0.9300 . ?
C36 H01 0.9600 . ?
C36 H 0.9600 . ?
C36 HA 0.9600 . ?
C27 H0AA 0.9600 . ?
C27 HB 0.9600 . ?
C27 HC 0.9600 . ?
C35 H02J 0.9600 . ?
C35 H02K 0.9600 . ?
C35 H02L 0.9600 . ?
C26 H02M 0.9600 . ?
C26 H02N 0.9600 . ?
C26 H02O 0.9600 . ?
C3 H02P 0.9300 . ?
C3 C2 1.408(8) . ?
C2 H02Q 0.9300 . ?

loop_
_geom_angle_atom_site_label_1
_geom_angle_atom_site_label_2
_geom_angle_atom_site_label_3
_geom_angle
_geom_angle_site_symmetry_1
_geom_angle_site_symmetry_3
_geom_angle_publ_flag
C41 Se2 C44 87.3(2) . . ?
C45 S4 C48 91.4(2) . . ?
C40 S3 C37 91.8(2) . . ?
C50 N2 C53 104.6(4) . . ?
C65 C64 C49 118.0(5) . . ?
C65 C64 C69 120.8(5) . . ?
C69 C64 C49 121.1(5) . . ?
C50 C49 C64 119.0(4) . . ?
C50 C49 C48 125.9(5) . . ?
C48 C49 C64 115.0(4) . . ?
N2 C50 C49 123.5(5) . . ?
N2 C50 C51 111.8(4) . . ?
C49 C50 C51 124.8(5) . . ?
C64 C65 C71 120.9(5) . . ?
C66 C65 C64 118.6(5) . . ?
C66 C65 C71 120.5(5) . . ?
C49 C48 S4 124.3(4) . . ?
C47 C48 S4 110.1(4) . . ?
C47 C48 C49 125.6(4) . . ?
C66 C67 C72 120.4(5) . . ?
C68 C67 C66 118.3(5) . . ?
C68 C67 C72 121.3(5) . . ?
C45 C44 Se2 121.6(4) . . ?
C43 C44 Se2 111.5(4) . . ?
C43 C44 C45 126.9(5) . . ?
C48 C47 H00H 122.8 . . ?
C46 C47 C48 114.4(4) . . ?
C46 C47 H00H 122.8 . . ?
C47 C46 H00I 123.7 . . ?
C47 C46 C45 112.7(5) . . ?
C45 C46 H00I 123.7 . . ?
C41 C40 S3 119.5(4) . . ?
C39 C40 S3 110.4(4) . . ?
C39 C40 C41 130.2(5) . . ?
C64 C69 C70 121.6(5) . . ?
C68 C69 C64 118.4(5) . . ?
C68 C69 C70 120.0(5) . . ?
C65 C66 H00L 119.2 . . ?
C67 C66 C65 121.7(5) . . ?
C67 C66 H00L 119.2 . . ?
C44 C45 S4 120.3(4) . . ?
C46 C45 S4 111.4(4) . . ?
C46 C45 C44 128.4(5) . . ?
C40 C41 Se2 121.7(4) . . ?
C42 C41 Se2 111.2(4) . . ?
C42 C41 C40 127.1(5) . . ?
N2 C53 C54 124.3(5) . . ?
N2 C53 C52 110.7(4) . . ?
C54 C53 C52 125.0(5) . . ?
C67 C68 C69 122.2(5) . . ?
C67 C68 H00X 118.9 . . ?
C69 C68 H00X 118.9 . . ?
C44 C43 H00Z 122.7 . . ?
C42 C43 C44 114.6(6) . . ?
C42 C43 H00Z 122.7 . . ?
C53 C54 C37 124.2(5) . 3_665 ?
C53 C54 C55 118.4(5) . . ?
C37 C54 C55 117.4(5) 3_665 . ?
C50 C51 H017 126.5 . . ?
C52 C51 C50 107.0(5) . . ?
C52 C51 H017 126.5 . . ?
C41 C42 H018 122.3 . . ?
C43 C42 C41 115.3(6) . . ?
C43 C42 H018 122.3 . . ?
C54 C37 S3 123.1(4) 3_665 . ?
C38 C37 S3 109.9(4) . . ?
C38 C37 C54 127.0(5) . 3_665 ?
C56 C55 C54 119.7(5) . . ?
C60 C55 C54 120.2(5) . . ?
C60 C55 C56 120.1(5) . . ?
C53 C52 H01F 127.1 . . ?
C51 C52 C53 105.9(5) . . ?
C51 C52 H01F 127.1 . . ?
C65 C71 H01A 109.5 . . ?
C65 C71 H01B 109.5 . . ?
C65 C71 H01C 109.5 . . ?
H01A C71 H01B 109.5 . . ?
H01A C71 H01C 109.5 . . ?
H01B C71 H01C 109.5 . . ?
C55 C56 C57 118.2(6) . . ?
C55 C56 C62 121.6(5) . . ?
C57 C56 C62 120.2(6) . . ?
C40 C39 H01L 123.2 . . ?
C38 C39 C40 113.6(5) . . ?
C38 C39 H01L 123.2 . . ?
C67 C72 H01D 109.5 . . ?
C67 C72 H01E 109.5 . . ?
C67 C72 H01G 109.5 . . ?
H01D C72 H01E 109.5 . . ?
H01D C72 H01G 109.5 . . ?
H01E C72 H01G 109.5 . . ?
C69 C70 H01H 109.5 . . ?
C69 C70 H01I 109.5 . . ?
C69 C70 H01J 109.5 . . ?
H01H C70 H01I 109.5 . . ?
H01H C70 H01J 109.5 . . ?
H01I C70 H01J 109.5 . . ?
C55 C60 C59 118.3(6) . . ?
C55 C60 C61 120.6(5) . . ?
C59 C60 C61 121.1(6) . . ?
C60 C59 H01X 118.8 . . ?
C58 C59 C60 122.4(7) . . ?
C58 C59 H01X 118.8 . . ?
C37 C38 H01Y 122.9 . . ?
C39 C38 C37 114.2(5) . . ?
C39 C38 H01Y 122.9 . . ?
C59 C58 C57 118.9(6) . . ?
C59 C58 C63 121.3(7) . . ?
C57 C58 C63 119.8(7) . . ?
C56 C57 H024 118.9 . . ?
C58 C57 C56 122.1(7) . . ?
C58 C57 H024 118.9 . . ?
C56 C62 H02A 109.5 . . ?
C56 C62 H02B 109.5 . . ?
C56 C62 H02C 109.5 . . ?
H02A C62 H02B 109.5 . . ?
H02A C62 H02C 109.5 . . ?
H02B C62 H02C 109.5 . . ?
C60 C61 H02D 109.5 . . ?
C60 C61 H02E 109.5 . . ?
C60 C61 H02F 109.5 . . ?
H02D C61 H02E 109.5 . . ?
H02D C61 H02F 109.5 . . ?
H02E C61 H02F 109.5 . . ?
C58 C63 H02G 109.5 . . ?
C58 C63 H02H 109.5 . . ?
C58 C63 H02I 109.5 . . ?
H02G C63 H02H 109.5 . . ?
H02G C63 H02I 109.5 . . ?
H02H C63 H02I 109.5 . . ?
C1 Se1 C4 86.8(3) . . ?
C18 S2 C15 91.8(3) . . ?
C5 S1 C8 91.7(3) . . ?
C10 N1 C13 105.0(4) . . ?
C13 C14 C19 117.7(5) . . ?
C13 C14 C15 124.8(5) . . ?
C15 C14 C19 117.5(5) . . ?
C33 C28 C29 120.5(5) . . ?
C33 C28 C9 119.9(5) . . ?
C29 C28 C9 119.5(5) . . ?
C28 C33 C34 120.6(5) . . ?
C32 C33 C28 119.9(5) . . ?
C32 C33 C34 119.5(5) . . ?
C20 C19 C14 119.4(5) . . ?
C20 C19 C24 119.7(5) . . ?
C24 C19 C14 120.9(5) . . ?
C9 C8 S1 123.1(4) . . ?
C7 C8 S1 110.6(4) . . ?
C7 C8 C9 126.3(5) . . ?
N1 C13 C14 124.4(5) . . ?
N1 C13 C12 111.4(4) . . ?
C14 C13 C12 124.1(5) . . ?
C14 C15 S2 125.1(4) . . ?
C16 C15 S2 110.4(4) . . ?
C16 C15 C14 124.5(5) . . ?
C32 C31 C30 119.9(5) . . ?
C32 C31 C36 119.4(5) . . ?
C30 C31 C36 120.7(5) . . ?
C28 C29 C30 117.9(5) . . ?
C28 C29 C35 122.8(5) . . ?
C30 C29 C35 119.3(5) . . ?
N1 C10 C9 124.4(4) . . ?
N1 C10 C11 110.9(4) . . ?
C9 C10 C11 124.5(5) . . ?
C13 C12 H010 126.9 . . ?
C11 C12 C13 106.3(5) . . ?
C11 C12 H010 126.9 . . ?
C21 C22 C27 120.2(6) . . ?
C23 C22 C21 118.3(5) . . ?
C23 C22 C27 121.4(5) . . ?
C33 C32 H012 119.7 . . ?
C31 C32 C33 120.6(5) . . ?
C31 C32 H012 119.7 . . ?
C19 C20 C26 119.4(5) . . ?
C21 C20 C19 119.3(5) . . ?
C21 C20 C26 121.3(6) . . ?
C6 C5 S1 111.7(4) . . ?
C6 C5 C4 129.0(5) . . ?
C4 C5 S1 119.3(5) . . ?
C8 C9 C28 119.4(5) . . ?
C10 C9 C28 117.4(4) . . ?
C10 C9 C8 123.2(5) . . ?
C31 C30 C29 121.0(5) . . ?
C31 C30 H019 119.5 . . ?
C29 C30 H019 119.5 . . ?
C10 C11 H01K 126.9 . . ?
C12 C11 C10 106.3(5) . . ?
C12 C11 H01K 126.9 . . ?
C19 C24 C25 120.6(5) . . ?
C23 C24 C19 118.3(5) . . ?
C23 C24 C25 121.1(5) . . ?
C1 C18 S2 121.7(5) 3_565 . ?
C17 C18 S2 111.6(4) . . ?
C17 C18 C1 126.7(5) . 3_565 ?
C22 C21 H01M 119.3 . . ?
C20 C21 C22 121.5(5) . . ?
C20 C21 H01M 119.3 . . ?
C5 C6 H01N 123.8 . . ?
C5 C6 C7 112.4(5) . . ?
C7 C6 H01N 123.8 . . ?
C22 C23 C24 122.9(5) . . ?
C22 C23 H01O 118.6 . . ?
C24 C23 H01O 118.6 . . ?
C24 C25 H01P 109.5 . . ?
C24 C25 H01Q 109.5 . . ?
C24 C25 H01R 109.5 . . ?
H01P C25 H01Q 109.5 . . ?
H01P C25 H01R 109.5 . . ?
H01Q C25 H01R 109.5 . . ?
C8 C7 C6 113.5(5) . . ?
C8 C7 H01S 123.2 . . ?
C6 C7 H01S 123.2 . . ?
C5 C4 Se1 120.4(5) . . ?
C3 C4 Se1 112.1(4) . . ?
C3 C4 C5 127.4(6) . . ?
C33 C34 H01T 109.5 . . ?
C33 C34 H01U 109.5 . . ?
C33 C34 H01V 109.5 . . ?
H01T C34 H01U 109.5 . . ?
H01T C34 H01V 109.5 . . ?
H01U C34 H01V 109.5 . . ?
C18 C1 Se1 121.2(5) 3_565 . ?
C2 C1 Se1 112.1(4) . . ?
C2 C1 C18 126.7(6) . 3_565 ?
C15 C16 H01W 123.0 . . ?
C17 C16 C15 113.9(5) . . ?
C17 C16 H01W 123.0 . . ?
C18 C17 H01Z 123.8 . . ?
C16 C17 C18 112.3(5) . . ?
C16 C17 H01Z 123.8 . . ?
C31 C36 H01 109.5 . . ?
C31 C36 H 109.5 . . ?
C31 C36 HA 109.5 . . ?
H01 C36 H 109.5 . . ?
H01 C36 HA 109.5 . . ?
H C36 HA 109.5 . . ?
C22 C27 H0AA 109.5 . . ?
C22 C27 HB 109.5 . . ?
C22 C27 HC 109.5 . . ?
H0AA C27 HB 109.5 . . ?
H0AA C27 HC 109.5 . . ?
HB C27 HC 109.5 . . ?
C29 C35 H02J 109.5 . . ?
C29 C35 H02K 109.5 . . ?
C29 C35 H02L 109.5 . . ?
H02J C35 H02K 109.5 . . ?
H02J C35 H02L 109.5 . . ?
H02K C35 H02L 109.5 . . ?
C20 C26 H02M 109.5 . . ?
C20 C26 H02N 109.5 . . ?
C20 C26 H02O 109.5 . . ?
H02M C26 H02N 109.5 . . ?
H02M C26 H02O 109.5 . . ?
H02N C26 H02O 109.5 . . ?
C4 C3 H02P 122.4 . . ?
C4 C3 C2 115.1(6) . . ?
C2 C3 H02P 122.4 . . ?
C1 C2 C3 113.9(6) . . ?
C1 C2 H02Q 123.0 . . ?
C3 C2 H02Q 123.0 . . ?

loop_
_geom_torsion_atom_site_label_1
_geom_torsion_atom_site_label_2
_geom_torsion_atom_site_label_3
_geom_torsion_atom_site_label_4
_geom_torsion
_geom_torsion_site_symmetry_1
_geom_torsion_site_symmetry_2
_geom_torsion_site_symmetry_3
_geom_torsion_site_symmetry_4
_geom_torsion_publ_flag
Se2 C44 C45 S4 -164.7(3) . . . . ?
Se2 C44 C45 C46 14.1(8) . . . . ?
Se2 C44 C43 C42 0.0(7) . . . . ?
Se2 C41 C42 C43 -0.9(7) . . . . ?
S4 C48 C47 C46 0.0(6) . . . . ?
S3 C40 C41 Se2 166.3(3) . . . . ?
S3 C40 C41 C42 -11.4(8) . . . . ?
S3 C40 C39 C38 3.2(7) . . . . ?
S3 C37 C38 C39 0.2(7) . . . . ?
N2 C50 C51 C52 1.0(7) . . . . ?
N2 C53 C54 C37 -0.9(9) . . . 3_665 ?
N2 C53 C54 C55 -179.0(5) . . . . ?
N2 C53 C52 C51 2.6(7) . . . . ?
C64 C49 C50 N2 178.8(5) . . . . ?
C64 C49 C50 C51 -1.6(8) . . . . ?
C64 C49 C48 S4 -171.5(4) . . . . ?
C64 C49 C48 C47 6.8(8) . . . . ?
C64 C65 C66 C67 -1.8(7) . . . . ?
C64 C69 C68 C67 -0.9(8) . . . . ?
C49 C64 C65 C66 -173.6(4) . . . . ?
C49 C64 C65 C71 8.7(7) . . . . ?
C49 C64 C69 C68 174.8(5) . . . . ?
C49 C64 C69 C70 -7.3(8) . . . . ?
C49 C50 C51 C52 -178.7(5) . . . . ?
C49 C48 C47 C46 -178.5(5) . . . . ?
C50 N2 C53 C54 177.4(5) . . . . ?
C50 N2 C53 C52 -1.9(6) . . . . ?
C50 C49 C48 S4 7.0(8) . . . . ?
C50 C49 C48 C47 -174.7(5) . . . . ?
C50 C51 C52 C53 -2.1(7) . . . . ?
C65 C64 C49 C50 -103.6(6) . . . . ?
C65 C64 C49 C48 75.1(6) . . . . ?
C65 C64 C69 C68 -1.9(7) . . . . ?
C65 C64 C69 C70 176.0(5) . . . . ?
C48 S4 C45 C44 -179.1(4) . . . . ?
C48 S4 C45 C46 1.9(4) . . . . ?
C48 C49 C50 N2 0.3(9) . . . . ?
C48 C49 C50 C51 180.0(5) . . . . ?
C48 C47 C46 C45 1.4(7) . . . . ?
C44 Se2 C41 C40 -177.3(5) . . . . ?
C44 Se2 C41 C42 0.7(4) . . . . ?
C44 C43 C42 C41 0.6(8) . . . . ?
C47 C46 C45 S4 -2.3(6) . . . . ?
C47 C46 C45 C44 178.9(5) . . . . ?
C40 S3 C37 C54 -177.9(5) . . . 3_665 ?
C40 S3 C37 C38 1.4(5) . . . . ?
C40 C41 C42 C43 177.0(6) . . . . ?
C40 C39 C38 C37 -2.2(8) . . . . ?
C69 C64 C49 C50 79.7(6) . . . . ?
C69 C64 C49 C48 -101.7(6) . . . . ?
C69 C64 C65 C66 3.2(7) . . . . ?
C69 C64 C65 C71 -174.6(5) . . . . ?
C66 C67 C68 C69 2.3(8) . . . . ?
C45 S4 C48 C49 177.4(5) . . . . ?
C45 S4 C48 C47 -1.1(4) . . . . ?
C45 C44 C43 C42 179.3(5) . . . . ?
C41 Se2 C44 C45 -179.7(4) . . . . ?
C41 Se2 C44 C43 -0.4(4) . . . . ?
C41 C40 C39 C38 -176.6(6) . . . . ?
C53 N2 C50 C49 -179.7(5) . . . . ?
C53 N2 C50 C51 0.6(6) . . . . ?
C53 C54 C55 C56 -100.8(7) . . . . ?
C53 C54 C55 C60 78.5(7) . . . . ?
C68 C67 C66 C65 -0.9(7) . . . . ?
C43 C44 C45 S4 16.1(8) . . . . ?
C43 C44 C45 C46 -165.1(6) . . . . ?
C54 C53 C52 C51 -176.7(6) . . . . ?
C54 C37 C38 C39 179.4(6) 3_665 . . . ?
C54 C55 C56 C57 178.4(6) . . . . ?
C54 C55 C56 C62 0.6(9) . . . . ?
C54 C55 C60 C59 -178.7(6) . . . . ?
C54 C55 C60 C61 1.0(9) . . . . ?
C37 S3 C40 C41 177.3(5) . . . . ?
C37 S3 C40 C39 -2.6(4) . . . . ?
C37 C54 C55 C56 81.0(7) 3_665 . . . ?
C37 C54 C55 C60 -99.7(7) 3_665 . . . ?
C55 C56 C57 C58 0.9(11) . . . . ?
C55 C60 C59 C58 -0.2(11) . . . . ?
C52 C53 C54 C37 178.3(6) . . . 3_665 ?
C52 C53 C54 C55 0.2(9) . . . . ?
C71 C65 C66 C67 176.0(5) . . . . ?
C56 C55 C60 C59 0.6(9) . . . . ?
C56 C55 C60 C61 -179.7(6) . . . . ?
C39 C40 C41 Se2 -13.8(8) . . . . ?
C39 C40 C41 C42 168.4(6) . . . . ?
C72 C67 C66 C65 178.8(5) . . . . ?
C72 C67 C68 C69 -177.4(5) . . . . ?
C70 C69 C68 C67 -178.8(5) . . . . ?
C60 C55 C56 C57 -0.9(9) . . . . ?
C60 C55 C56 C62 -178.7(6) . . . . ?
C60 C59 C58 C57 0.2(12) . . . . ?
C60 C59 C58 C63 -178.7(8) . . . . ?
C59 C58 C57 C56 -0.6(12) . . . . ?
C62 C56 C57 C58 178.7(7) . . . . ?
C61 C60 C59 C58 -180.0(7) . . . . ?
C63 C58 C57 C56 178.3(8) . . . . ?
Se1 C4 C3 C2 0.7(8) . . . . ?
Se1 C1 C2 C3 0.4(7) . . . . ?
S2 C15 C16 C17 -0.1(7) . . . . ?
S2 C18 C17 C16 -0.3(8) . . . . ?
S1 C8 C9 C28 -177.6(4) . . . . ?
S1 C8 C9 C10 0.5(8) . . . . ?
S1 C8 C7 C6 1.0(7) . . . . ?
S1 C5 C6 C7 1.6(7) . . . . ?
S1 C5 C4 Se1 155.7(4) . . . . ?
S1 C5 C4 C3 -20.1(10) . . . . ?
N1 C13 C12 C11 2.1(7) . . . . ?
N1 C10 C9 C28 175.0(5) . . . . ?
N1 C10 C9 C8 -3.2(9) . . . . ?
N1 C10 C11 C12 2.0(7) . . . . ?
C14 C19 C20 C21 179.8(5) . . . . ?
C14 C19 C20 C26 -0.2(8) . . . . ?
C14 C19 C24 C23 -179.3(5) . . . . ?
C14 C19 C24 C25 -0.2(8) . . . . ?
C14 C13 C12 C11 -179.6(5) . . . . ?
C14 C15 C16 C17 179.0(6) . . . . ?
C28 C33 C32 C31 -0.6(8) . . . . ?
C28 C29 C30 C31 -3.9(8) . . . . ?
C33 C28 C29 C30 5.2(8) . . . . ?
C33 C28 C29 C35 -176.7(5) . . . . ?
C33 C28 C9 C8 75.9(7) . . . . ?
C33 C28 C9 C10 -102.3(6) . . . . ?
C19 C14 C13 N1 171.8(5) . . . . ?
C19 C14 C13 C12 -6.2(8) . . . . ?
C19 C14 C15 S2 175.4(4) . . . . ?
C19 C14 C15 C16 -3.6(8) . . . . ?
C19 C20 C21 C22 0.1(9) . . . . ?
C19 C24 C23 C22 -1.2(8) . . . . ?
C8 S1 C5 C6 -0.8(5) . . . . ?
C8 S1 C5 C4 -178.3(5) . . . . ?
C13 N1 C10 C9 176.1(5) . . . . ?
C13 N1 C10 C11 -0.7(6) . . . . ?
C13 C14 C19 C20 -84.2(7) . . . . ?
C13 C14 C19 C24 95.5(6) . . . . ?
C13 C14 C15 S2 -5.2(8) . . . . ?
C13 C14 C15 C16 175.8(6) . . . . ?
C13 C12 C11 C10 -2.4(6) . . . . ?
C15 S2 C18 C1 -178.7(5) . . . 3_565 ?
C15 S2 C18 C17 0.2(5) . . . . ?
C15 C14 C19 C20 95.2(6) . . . . ?
C15 C14 C19 C24 -85.1(7) . . . . ?
C15 C14 C13 N1 -7.6(9) . . . . ?
C15 C14 C13 C12 174.4(5) . . . . ?
C15 C16 C17 C18 0.3(9) . . . . ?
C29 C28 C33 C32 -3.1(8) . . . . ?
C29 C28 C33 C34 178.3(5) . . . . ?
C29 C28 C9 C8 -106.8(6) . . . . ?
C29 C28 C9 C10 75.0(7) . . . . ?
C10 N1 C13 C14 -179.1(5) . . . . ?
C10 N1 C13 C12 -0.9(6) . . . . ?
C32 C31 C30 C29 0.3(8) . . . . ?
C20 C19 C24 C23 0.4(8) . . . . ?
C20 C19 C24 C25 179.5(5) . . . . ?
C5 S1 C8 C9 179.3(5) . . . . ?
C5 S1 C8 C7 -0.1(5) . . . . ?
C5 C6 C7 C8 -1.7(8) . . . . ?
C5 C4 C3 C2 176.8(6) . . . . ?
C9 C28 C33 C32 174.2(5) . . . . ?
C9 C28 C33 C34 -4.4(7) . . . . ?
C9 C28 C29 C30 -172.1(5) . . . . ?
C9 C28 C29 C35 6.0(8) . . . . ?
C9 C8 C7 C6 -178.3(6) . . . . ?
C9 C10 C11 C12 -174.7(5) . . . . ?
C30 C31 C32 C33 1.9(8) . . . . ?
C11 C10 C9 C28 -8.7(8) . . . . ?
C11 C10 C9 C8 173.2(5) . . . . ?
C24 C19 C20 C21 0.1(8) . . . . ?
C24 C19 C20 C26 -179.9(6) . . . . ?
C18 S2 C15 C14 -179.2(5) . . . . ?
C18 S2 C15 C16 0.0(5) . . . . ?
C18 C1 C2 C3 -178.0(6) 3_565 . . . ?
C21 C22 C23 C24 1.4(9) . . . . ?
C6 C5 C4 Se1 -21.3(10) . . . . ?
C6 C5 C4 C3 162.9(7) . . . . ?
C23 C22 C21 C20 -0.8(9) . . . . ?
C25 C24 C23 C22 179.7(5) . . . . ?
C7 C8 C9 C28 1.7(9) . . . . ?
C7 C8 C9 C10 179.8(6) . . . . ?
C4 Se1 C1 C18 178.5(5) . . . 3_565 ?
C4 Se1 C1 C2 0.0(5) . . . . ?
C4 C5 C6 C7 178.8(6) . . . . ?
C4 C3 C2 C1 -0.7(9) . . . . ?
C34 C33 C32 C31 178.0(5) . . . . ?
C1 Se1 C4 C5 -176.8(6) . . . . ?
C1 Se1 C4 C3 -0.4(5) . . . . ?
C1 C18 C17 C16 178.5(6) 3_565 . . . ?
C36 C31 C32 C33 -179.7(5) . . . . ?
C36 C31 C30 C29 -178.0(5) . . . . ?
C27 C22 C21 C20 -178.2(6) . . . . ?
C27 C22 C23 C24 178.7(6) . . . . ?
C35 C29 C30 C31 178.0(5) . . . . ?
C26 C20 C21 C22 -179.9(6) . . . . ?

_shelx_res_file                  
;
TITL tkc_octa_ter_sse_a.res in P2(1)/ New: P21/c
    tkc_octa_ter_sse.res
    created by SHELXL-2017/1 at 14:50:55 on 09-Nov-2018
CELL 1.54184 22.7958 11.867 29.0481 90 93.89 90
ZERR 4 0.0004 0.0002 0.0004 0 0.001 0
LATT 1
SYMM -X,0.5+Y,0.5-Z
SFAC C H N S Se
UNIT 288 240 8 16 8
EADP C02B C02C
EADP C02B C00Z C018 C02C

L.S. 50
PLAN  -2
SIZE 0.12 0.18 0.25
TEMP 20(2)
BOND $H
CONF
ABIN
fmap 2
acta
OMIT -3 135
OMIT -6 3 6
OMIT -3 1 2
OMIT 6 1 0
OMIT 0 1 7
OMIT 4 0 0
OMIT -6 2 4
OMIT -10 1 3
OMIT -19 10 5
REM <olex2.extras>
REM <HklSrc "%.\\TKC_OCTA_TER_SSE.hkl">
REM </olex2.extras>

WGHT    0.193600   54.662899
FVAR       0.14916
SE01  5    0.355764    0.411999    0.064239    11.00000    0.04511    0.05023 =
         0.02558    0.00125   -0.00056    0.00225
S003  4    0.536901    0.417643    0.136434    11.00000    0.00977    0.01913 =
         0.00862    0.00312    0.00165   -0.00012
S004  4    0.342830    0.468109   -0.087890    11.00000    0.01241    0.02184 =
         0.00907    0.00065    0.00253   -0.00462
N007  3    0.654151    0.460192    0.180686    11.00000    0.01135    0.02099 =
         0.01203    0.00190    0.00256   -0.00367
C009  1    0.564680    0.345065    0.275551    11.00000    0.00892    0.01923 =
         0.00782    0.00398   -0.00045   -0.00114
C00A  1    0.578802    0.388435    0.228783    11.00000    0.00868    0.01911 =
         0.01113    0.00586   -0.00024    0.00222
C00B  1    0.636807    0.421858    0.221819    11.00000    0.00925    0.02103 =
         0.00755    0.00283    0.00088   -0.00195
C00C  1    0.557684    0.228833    0.280902    11.00000    0.01194    0.01882 =
         0.01132    0.00079   -0.00064    0.00214
C00D  1    0.530653    0.388885    0.194881    11.00000    0.01261    0.01590 =
         0.00401    0.00313    0.00000    0.00510
C00F  1    0.528382    0.260651    0.358941    11.00000    0.00705    0.02434 =
         0.01182    0.00353    0.00111   -0.00145
C00G  1    0.437077    0.402254    0.077406    11.00000    0.01420    0.01281 =
         0.00908   -0.00257    0.00227   -0.00270
C00H  1    0.472300    0.364020    0.202841    11.00000    0.01137    0.01953 =
         0.01095    0.00224    0.00324   -0.00327
AFIX  43
H00H  2    0.460205    0.346472    0.231928    11.00000   -1.20000
AFIX   0
C00I  1    0.434046    0.367690    0.163853    11.00000    0.01216    0.01863 =
         0.01247    0.00355    0.00156   -0.00104
AFIX  43
H00I  2    0.393850    0.354597    0.164151    11.00000   -1.20000
AFIX   0
C00J  1    0.325424    0.432488   -0.032467    11.00000    0.01411    0.01496 =
         0.00915   -0.00052    0.00369   -0.00350
C00K  1    0.555739    0.419527    0.312106    11.00000    0.01267    0.01616 =
         0.01365    0.00393   -0.00307   -0.00375
C00L  1    0.538737    0.188488    0.322599    11.00000    0.01187    0.01646 =
         0.01126    0.00594   -0.00134    0.00015
AFIX  43
H00L  2    0.532904    0.111498    0.326148    11.00000   -1.20000
AFIX   0
C00N  1    0.462247    0.393134    0.124059    11.00000    0.00784    0.01358 =
         0.01139    0.00066   -0.00131   -0.00380
C00O  1    0.370927    0.418653    0.002439    11.00000    0.02484    0.01618 =
         0.00658   -0.00390    0.00478   -0.00145
C00P  1    0.713426    0.482624    0.188873    11.00000    0.00826    0.02083 =
         0.01164    0.00081   -0.00284   -0.00294
C00X  1    0.538116    0.375028    0.353200    11.00000    0.01067    0.02287 =
         0.01059   -0.00251    0.00063    0.00074
AFIX  43
H00X  2    0.532661    0.423555    0.377683    11.00000   -1.20000
AFIX   0
C00Z  1    0.467230    0.403738    0.037332    11.00000    0.01853    0.03321 =
         0.02426    0.00623   -0.00657   -0.01028
AFIX  43
H00Z  2    0.507996    0.399533    0.037675    11.00000   -1.20000
AFIX   0
C013  1    0.749876    0.519859    0.155359    11.00000    0.00723    0.02477 =
         0.01638    0.00309    0.00041   -0.00058
C017  1    0.685035    0.420561    0.257010    11.00000    0.01385    0.03150 =
         0.01227    0.00664   -0.00208   -0.00006
AFIX  43
H017  2    0.683376    0.396638    0.287381    11.00000   -1.20000
AFIX   0
C018  1    0.431496    0.412017   -0.003269    11.00000    0.01853    0.03321 =
         0.02426    0.00623   -0.00657   -0.01028
AFIX  43
H018  2    0.446663    0.413083   -0.032190    11.00000   -1.20000
AFIX   0
C01C  1    0.269106    0.461974   -0.108444    11.00000    0.01367    0.02899 =
         0.01184   -0.00026    0.00410   -0.00380
C01D  1    0.813807    0.538984    0.169085    11.00000    0.00780    0.03359 =
         0.01495   -0.00052    0.00099    0.00031
C01F  1    0.732562    0.460432    0.237464    11.00000    0.01013    0.03250 =
         0.01408    0.00256   -0.00441   -0.00236
AFIX  43
H01F  2    0.769886    0.471709    0.251692    11.00000   -1.20000
AFIX   0
C01G  1    0.572443    0.147609    0.243059    11.00000    0.02106    0.01796 =
         0.01848    0.00089    0.00283    0.00203
AFIX 137
H01A  2    0.613294    0.154672    0.237431    11.00000   -1.50000
H01B  2    0.548843    0.164870    0.215325    11.00000   -1.50000
H01C  2    0.564534    0.071878    0.252470    11.00000   -1.50000
AFIX   0
C01I  1    0.834527    0.649108    0.177720    11.00000    0.01295    0.03778 =
         0.02697   -0.00388    0.00411   -0.00397
C01L  1    0.264157    0.421801   -0.030579    11.00000    0.01711    0.03087 =
         0.01614   -0.00007    0.01108   -0.00479
AFIX  43
H01L  2    0.246118    0.406692   -0.003477    11.00000   -1.20000
AFIX   0
C01P  1    0.506870    0.214845    0.403174    11.00000    0.02528    0.02577 =
         0.01101    0.00591    0.00595   -0.00164
AFIX 137
H01D  2    0.531929    0.154197    0.414171    11.00000   -1.50000
H01E  2    0.467380    0.187566    0.397598    11.00000   -1.50000
H01G  2    0.507600    0.273602    0.425922    11.00000   -1.50000
AFIX   0
C01Q  1    0.566750    0.543713    0.308094    11.00000    0.02491    0.02124 =
         0.02334    0.00360    0.00494   -0.00249
AFIX 137
H01H  2    0.559632    0.566568    0.276506    11.00000   -1.50000
H01I  2    0.606808    0.559914    0.318272    11.00000   -1.50000
H01J  2    0.540852    0.584094    0.326937    11.00000   -1.50000
AFIX   0
C01S  1    0.852594    0.447318    0.173772    11.00000    0.01644    0.03889 =
         0.02647   -0.00038    0.00033   -0.00212
C01X  1    0.912296    0.469007    0.187714    11.00000    0.01340    0.04978 =
         0.04404   -0.00329   -0.00468    0.00205
AFIX  43
H01X  2    0.938267    0.408656    0.191012    11.00000   -1.20000
AFIX   0
C01Y  1    0.233790    0.435675   -0.072184    11.00000    0.01487    0.03636 =
         0.02335    0.00270    0.00468   -0.00248
AFIX  43
H01Y  2    0.193149    0.428358   -0.076231    11.00000   -1.20000
AFIX   0
C023  1    0.932836    0.574097    0.196380    11.00000    0.00771    0.05444 =
         0.05056   -0.01689   -0.00662   -0.00511
C024  1    0.894409    0.663635    0.191677    11.00000    0.02181    0.04376 =
         0.04272   -0.01442    0.00503   -0.01300
AFIX  43
H024  2    0.908478    0.735979    0.197923    11.00000   -1.20000
AFIX   0
C026  1    0.794475    0.747900    0.174059    11.00000    0.02380    0.03033 =
         0.05710   -0.00765    0.00445   -0.00588
AFIX 137
H02A  2    0.762187    0.735903    0.193055    11.00000   -1.50000
H02B  2    0.779753    0.757291    0.142540    11.00000   -1.50000
H02C  2    0.815599    0.814357    0.184216    11.00000   -1.50000
AFIX   0
C027  1    0.831344    0.330738    0.164517    11.00000    0.02383    0.03478 =
         0.04274    0.00080    0.00334    0.00250
AFIX 137
H02D  2    0.812943    0.326524    0.133845    11.00000   -1.50000
H02E  2    0.803364    0.310785    0.186391    11.00000   -1.50000
H02F  2    0.863982    0.279506    0.167331    11.00000   -1.50000
AFIX   0
C02G  1    0.997694    0.595258    0.210379    11.00000    0.01373    0.08087 =
         0.12455   -0.03560   -0.01074    0.00030
AFIX 137
H02G  2    1.020222    0.588718    0.183759    11.00000   -1.50000
H02H  2    1.011279    0.540722    0.233073    11.00000   -1.50000
H02I  2    1.002346    0.669634    0.223105    11.00000   -1.50000
AFIX   0

SE00  5   -0.033905    0.273488    0.095798    11.00000    0.03370    0.07311 =
         0.05116    0.00071   -0.01163   -0.01198
S005  4    0.165049    0.636649    0.019891    11.00000    0.01119    0.02307 =
         0.01629    0.00253   -0.00579   -0.00706
S006  4    0.127146    0.481492    0.115075    11.00000    0.01076    0.02641 =
         0.01932    0.00597   -0.00646   -0.00946
N008  3    0.232726    0.597263    0.107349    11.00000    0.01095    0.02315 =
         0.01449    0.00168   -0.00256   -0.00382
C00E  1    0.265085    0.748201    0.057432    11.00000    0.01407    0.01933 =
         0.01361   -0.00089   -0.00066   -0.00243
C00M  1    0.264898    0.412927    0.211755    11.00000    0.00905    0.01786 =
         0.01055   -0.00074   -0.00329   -0.00382
C00Q  1    0.288322    0.304926    0.207149    11.00000    0.01254    0.02273 =
         0.01415   -0.00305   -0.00119   -0.00860
C00R  1    0.309191    0.839509    0.052846    11.00000    0.00859    0.01712 =
         0.01613   -0.00155   -0.00500   -0.00832
C00S  1    0.171062    0.429352    0.161592    11.00000    0.00880    0.02555 =
         0.01507   -0.00091   -0.00368   -0.00742
C00T  1    0.272966    0.676111    0.095375    11.00000    0.00872    0.01889 =
         0.01132    0.00248   -0.00633   -0.00410
C00U  1    0.218145    0.741557    0.023358    11.00000    0.00881    0.02538 =
         0.01503   -0.00238   -0.00317   -0.00299
C00V  1    0.340049    0.321458    0.281888    11.00000    0.01164    0.02368 =
         0.01462    0.00536    0.00009    0.00177
C00W  1    0.276364    0.474586    0.252769    11.00000    0.01393    0.02105 =
         0.01417   -0.00295   -0.00344   -0.00514
C00Y  1    0.257519    0.547437    0.146456    11.00000    0.00834    0.01866 =
         0.01101   -0.00086   -0.00516   -0.00713
C010  1    0.324325    0.677704    0.128059    11.00000    0.00759    0.02548 =
         0.01874    0.00056   -0.00563   -0.00844
AFIX  43
H010  2    0.356604    0.725515    0.127583    11.00000   -1.20000
AFIX   0
C011  1    0.391752    1.012646    0.044955    11.00000    0.01250    0.01717 =
         0.02414    0.00541   -0.00382   -0.00456
C012  1    0.325523    0.259982    0.242414    11.00000    0.00963    0.01923 =
         0.02269    0.00085   -0.00044    0.00046
AFIX  43
H012  2    0.340745    0.187862    0.239365    11.00000   -1.20000
AFIX   0
C014  1    0.302976    0.941657    0.076720    11.00000    0.01553    0.02452 =
         0.02066   -0.00698   -0.00058   -0.00856
C015  1    0.069325    0.395289    0.127830    11.00000    0.01000    0.03579 =
         0.01701    0.00108   -0.00372   -0.01358
C016  1    0.229648    0.465577    0.172245    11.00000    0.00980    0.01985 =
         0.01632    0.00088   -0.00590   -0.00427
C019  1    0.316024    0.427820    0.287202    11.00000    0.01919    0.02426 =
         0.00951   -0.00043   -0.00344    0.00075
AFIX  43
H019  2    0.326155    0.468974    0.313807    11.00000   -1.20000
AFIX   0
C01A  1    0.315669    0.595614    0.159288    11.00000    0.01280    0.02965 =
         0.01465    0.00322   -0.00545   -0.00560
AFIX  43
H01K  2    0.341410    0.574079    0.183927    11.00000   -1.20000
AFIX   0
C01B  1    0.357335    0.824595    0.024981    11.00000    0.01263    0.02105 =
         0.01419    0.00229   -0.00169   -0.00166
C01E  1    0.130967    0.695381   -0.029160    11.00000    0.01506    0.03119 =
         0.01312    0.00137   -0.00564   -0.01144
C01H  1    0.344177    1.026360    0.072473    11.00000    0.01826    0.01835 =
         0.02896   -0.00274   -0.00171   -0.00406
AFIX  43
H01M  2    0.340105    1.093782    0.088262    11.00000   -1.20000
AFIX   0
C01J  1    0.083737    0.327768    0.166119    11.00000    0.01181    0.03274 =
         0.02433    0.00275   -0.00296   -0.01239
AFIX  43
H01N  2    0.058400    0.274853    0.177583    11.00000   -1.20000
AFIX   0
C01K  1    0.397358    0.912073    0.022409    11.00000    0.01777    0.02312 =
         0.01890    0.00705    0.00143   -0.00471
AFIX  43
H01O  2    0.429379    0.902079    0.004625    11.00000   -1.20000
AFIX   0
C01M  1    0.365027    0.716199   -0.000405    11.00000    0.02683    0.02379 =
         0.02669   -0.00333    0.00564   -0.00563
AFIX 137
H01P  2    0.327904    0.693001   -0.014935    11.00000   -1.50000
H01Q  2    0.379376    0.659179    0.020934    11.00000   -1.50000
H01R  2    0.392727    0.726994   -0.023474    11.00000   -1.50000
AFIX   0
C01N  1    0.140734    0.348487    0.185459    11.00000    0.01254    0.02575 =
         0.02281    0.00303   -0.00772   -0.00579
AFIX  43
H01S  2    0.156771    0.311841    0.211674    11.00000   -1.20000
AFIX   0
C01O  1    0.016483    0.397454    0.098752    11.00000    0.01171    0.03823 =
         0.02510    0.00048   -0.00414   -0.01321
C01R  1    0.274704    0.237024    0.163503    11.00000    0.02927    0.02966 =
         0.01849   -0.01278   -0.00109   -0.00707
AFIX 137
H01T  2    0.273123    0.286436    0.137280    11.00000   -1.50000
H01U  2    0.237465    0.199983    0.165143    11.00000   -1.50000
H01V  2    0.304905    0.181668    0.160453    11.00000   -1.50000
AFIX   0
C01T  1   -0.079013    0.352514    0.051308    11.00000    0.01280    0.03962 =
         0.01885    0.00355   -0.00377   -0.00189
C01U  1    0.208473    0.817949   -0.012808    11.00000    0.02137    0.03420 =
         0.01894    0.00976   -0.00408   -0.01336
AFIX  43
H01W  2    0.232398    0.880212   -0.016742    11.00000   -1.20000
AFIX   0
C01V  1    0.159908    0.792686   -0.042418    11.00000    0.02336    0.03561 =
         0.01974    0.00909   -0.01272   -0.00767
AFIX  43
H01Z  2    0.147990    0.835642   -0.068152    11.00000   -1.20000
AFIX   0
C01W  1    0.381263    0.269991    0.319960    11.00000    0.02119    0.03483 =
         0.02028    0.00452   -0.00878    0.01109
AFIX 137
H01   2    0.409826    0.325091    0.330720    11.00000   -1.50000
H     2    0.400973    0.205977    0.307965    11.00000   -1.50000
HA    2    0.358866    0.246589    0.345098    11.00000   -1.50000
AFIX   0
C01Z  1    0.437284    1.105924    0.042099    11.00000    0.03129    0.02251 =
         0.04870    0.00774    0.00320   -0.01067
AFIX 137
H0AA  2    0.461333    1.109122    0.070508    11.00000   -1.50000
HB    2    0.417657    1.176820    0.036905    11.00000   -1.50000
HC    2    0.461551    1.090607    0.017084    11.00000   -1.50000
AFIX   0
C020  1    0.250319    0.586381    0.260512    11.00000    0.03478    0.02478 =
         0.02440   -0.00366   -0.00471    0.00638
AFIX 137
H02J  2    0.208488    0.582636    0.254135    11.00000   -1.50000
H02K  2    0.266589    0.640582    0.240410    11.00000   -1.50000
H02L  2    0.258951    0.608593    0.292023    11.00000   -1.50000
AFIX   0
C025  1    0.251634    0.956879    0.106426    11.00000    0.03074    0.04253 =
         0.04582   -0.02389    0.01200   -0.00218
AFIX 137
H02M  2    0.249487    0.893635    0.126850    11.00000   -1.50000
H02N  2    0.215867    0.961918    0.087093    11.00000   -1.50000
H02O  2    0.256935    1.024754    0.124204    11.00000   -1.50000
AFIX   0
C02B  1   -0.002251    0.480642    0.068768    11.00000    0.01853    0.03321 =
         0.02426    0.00623   -0.00657   -0.01028
AFIX  43
H02P  2    0.018389    0.547595    0.065902    11.00000   -1.20000
AFIX   0
C02C  1   -0.055097    0.457654    0.042507    11.00000    0.01853    0.03321 =
         0.02426    0.00623   -0.00657   -0.01028
AFIX  43
H02Q  2   -0.072452    0.508138    0.021211    11.00000   -1.20000
AFIX   0
HKLF 4


REM  tkc_octa_ter_sse_a.res in P2(1)/ New: P21/c
REM R1 =  0.1062 for   11836 Fo > 4sig(Fo)  and  0.1207 for all   14125 data
REM    715 parameters refined using      0 restraints

END

WGHT      0.1930     58.3851

REM Highest difference peak  1.602,  deepest hole -1.931,  1-sigma level  0.188
Q1    1   0.4194  0.3846  0.0746  11.00000  0.05    0.91
Q2    1   0.0086  0.4403  0.0558  11.00000  0.05    0.83
;
_shelx_res_checksum              10344
_shelx_fab_checksum              61916
_shelx_fab_file                  
;
-27 0 2 2.5092 -0.0789
-27 0 4 -1.8027 0.3039
-27 0 6 -5.4963 1.0968
-27 1 1 2.4946 -1.3989
-27 1 2 0.9292 0.3373
-27 1 3 -1.0438 0.0746
-27 1 4 -1.1524 0.2537
-27 1 5 -3.4057 0.5542
-27 1 6 -2.2193 0.1680
-27 1 7 -2.1181 0.2361
-27 2 1 6.6351 0.2301
-27 2 2 -0.4517 0.4084
-27 2 3 -2.4594 0.1875
-27 2 4 0.4864 0.1306
-26 0 2 4.3547 -1.8744
-26 0 4 3.1930 -0.4312
-26 0 6 -0.3809 1.9083
-26 0 8 -7.5081 0.9418
-26 0 10 -7.9452 -1.5558
-26 0 12 2.9037 -2.8615
-26 1 1 1.7838 0.7964
-26 1 2 2.9472 0.7807
-26 1 3 2.8534 -0.0821
-26 1 4 1.1667 -0.0556
-26 1 5 2.3401 0.4458
-26 1 6 -3.4704 -0.5577
-26 1 7 -2.1451 -0.0173
-26 1 8 -0.3575 0.0217
-26 1 9 -8.1812 0.0372
-26 1 10 0.4037 0.1187
-26 1 11 -3.7039 0.0786
-26 1 12 -1.8204 -0.5011
-26 2 1 5.1002 -0.3352
-26 2 2 0.6196 0.0935
-26 2 3 0.7413 0.3068
-26 2 4 4.8698 -0.0870
-26 2 5 -2.0811 0.4864
-26 2 6 1.0837 -0.4981
-26 2 7 -2.1133 -0.2471
-26 2 8 -3.6390 -0.3798
-26 2 9 1.5776 -0.3477
-26 2 10 -1.0922 -0.0353
-26 2 11 -0.0441 0.1662
-26 3 1 -3.3385 0.0937
-26 3 2 2.4616 -0.0402
-26 3 3 3.5956 -0.1340
-26 3 4 -0.2783 0.2896
-26 3 5 -0.7343 -0.1003
-26 3 6 1.1555 0.1993
-26 3 7 -2.9268 0.4737
-26 3 8 0.2317 0.1347
-26 3 9 3.4735 0.2597
-26 4 1 -0.7872 -0.1377
-26 4 2 -0.2819 0.3307
-26 4 3 2.0627 -0.0043
-26 4 4 -0.3307 0.2863
-26 4 5 -1.4826 -0.0737
-26 4 6 -2.9538 -0.0469
-25 0 2 -1.3608 -2.5826
-25 0 4 -2.5782 -1.9557
-25 0 6 2.2919 0.3561
-25 0 8 2.4471 0.4438
-25 0 10 -2.5569 -1.4070
-25 0 12 -4.1812 -0.9972
-25 0 14 -0.8071 0.2452
-25 0 16 -1.1252 -0.0577
-25 1 1 -0.9648 0.4673
-25 1 2 -4.1392 0.6202
-25 1 3 -1.7256 -0.1927
-25 1 4 -5.2793 -0.1043
-25 1 5 -0.6094 0.3690
-25 1 6 2.6327 -0.0795
-25 1 7 1.7505 0.1780
-25 1 8 5.5299 -0.2622
-25 1 9 -0.9421 0.3044
-25 1 10 -1.4905 -0.0435
-25 1 11 -3.8200 -0.1226
-25 1 12 -2.1870 0.2707
-25 1 13 -5.2917 0.1192
-25 1 14 3.5024 0.2759
-25 1 15 1.5207 -0.0311
-25 2 1 1.0431 0.1340
-25 2 2 -1.4646 -0.1991
-25 2 3 -4.5907 0.3378
-25 2 4 3.5084 0.1147
-25 2 5 -2.4441 0.4410
-25 2 6 1.4333 -0.1693
-25 2 7 2.6712 -0.4399
-25 2 8 -0.6286 -0.1071
-25 2 9 0.2121 -0.5055
-25 2 10 1.4860 -0.2527
-25 2 11 -3.6691 0.0075
-25 2 12 -4.0804 -0.2556
-25 2 13 -2.9118 0.0055
-25 2 14 -0.2725 -0.2387
-25 2 15 4.3134 -0.0519
-25 3 1 -1.8856 0.2287
-25 3 2 -1.9917 -0.1861
-25 3 3 3.4437 -0.1019
-25 3 4 3.2577 0.3785
-25 3 5 3.4648 -0.2619
-25 3 6 4.8431 0.4245
-25 3 7 -2.8003 0.1110
-25 3 8 -3.7821 0.0509
-25 3 9 4.5105 0.1118
-25 3 10 -5.6252 -0.1225
-25 3 11 1.8001 -0.0553
-25 3 12 -3.1374 -0.0614
-25 3 13 -1.1060 -0.1308
-25 3 14 -0.8146 -0.5166
-25 4 1 -12.3376 0.1683
-25 4 2 1.6239 0.4458
-25 4 3 1.9542 -0.0159
-25 4 4 1.6976 0.2034
-25 4 5 6.5612 -0.0894
-25 4 6 -3.9746 -0.0799
-25 4 7 3.1288 0.1986
-25 4 8 1.2894 0.0650
-25 4 9 -3.2528 0.1457
-25 4 10 5.4695 0.1713
-25 4 11 -0.7759 -0.3108
-25 4 12 -1.8708 0.0012
-25 5 1 0.7964 0.0546
-25 5 2 -7.1928 0.0599
-25 5 3 -2.0384 0.2554
-25 5 4 -1.4888 -0.0315
-25 5 5 -0.6543 0.2419
-25 5 6 1.2221 0.1132
-25 5 7 -1.8124 -0.3656
-25 5 8 1.7472 0.1886
-25 5 9 0.6600 -0.2502
-24 0 2 -5.7996 -1.7942
-24 0 4 -0.4197 0.9457
-24 0 6 -0.3313 0.2265
-24 0 8 -3.0297 -1.4089
-24 0 10 5.2525 -1.3926
-24 0 12 8.6098 0.0406
-24 0 14 -0.8826 1.1820
-24 0 16 -9.0108 1.7218
-24 0 18 -5.8605 0.6270
-24 1 1 0.6190 0.7484
-24 1 2 3.4621 0.5019
-24 1 3 -1.6539 -1.4383
-24 1 4 0.8531 -0.2234
-24 1 5 -4.0181 0.0104
-24 1 6 3.2411 -0.2559
-24 1 7 -2.0366 0.2844
-24 1 8 2.0941 0.5023
-24 1 9 0.8013 0.6763
-24 1 10 -0.2761 0.1363
-24 1 11 6.0601 0.2994
-24 1 12 -0.3957 -0.2229
-24 1 13 2.7244 -0.2931
-24 1 14 3.3645 0.2399
-24 1 15 -2.6466 -0.3582
-24 1 16 0.3726 0.5449
-24 1 17 -6.4731 -0.0636
-24 1 18 -2.0455 -0.0351
-24 2 1 4.2892 -0.5234
-24 2 2 5.3371 -0.2513
-24 2 3 0.7516 0.1921
-24 2 4 -1.4445 -0.4125
-24 2 5 2.9879 0.2622
-24 2 6 -3.8606 0.0128
-24 2 7 4.3162 -0.0986
-24 2 8 3.2241 0.4327
-24 2 9 -0.6659 -0.2249
-24 2 10 5.3194 0.2487
-24 2 11 0.7298 -0.3510
-24 2 12 -2.0455 -0.1213
-24 2 13 -1.6926 -0.0586
-24 2 14 -0.2183 -0.3983
-24 2 15 2.6821 0.0556
-24 2 16 -1.0299 -0.0198
-24 2 17 2.4140 0.0983
-24 3 1 -0.8437 0.1236
-24 3 2 2.1474 -0.3101
-24 3 3 -0.1842 0.4205
-24 3 4 -0.5679 0.3064
-24 3 5 1.9564 0.2857
-24 3 6 2.7744 0.4382
-24 3 7 2.1157 -0.2908
-24 3 8 -0.3897 -0.2509
-24 3 9 8.9386 -0.5943
-24 3 10 -2.7656 -0.3643
-24 3 11 0.1092 -0.4050
-24 3 12 -3.5341 0.1143
-24 3 13 -3.3785 -0.0583
-24 3 14 -0.7158 0.0844
-24 3 15 1.8908 0.3211
-24 3 16 2.4399 -0.1852
-24 4 1 1.8038 0.1018
-24 4 2 -7.1900 0.3308
-24 4 3 3.7309 0.2416
-24 4 4 -2.6146 0.0248
-24 4 5 0.3844 0.0158
-24 4 6 2.0163 -0.3307
-24 4 7 -1.9981 -0.1241
-24 4 8 2.2394 -0.2130
-24 4 9 2.1262 -0.2259
-24 4 10 0.4554 0.2856
-24 4 11 -0.7778 -0.3762
-24 4 12 -1.2802 0.3228
-24 4 13 -1.5791 0.0195
-24 4 14 -0.1791 -0.2249
-24 4 15 1.5616 -0.0729
-24 5 1 -1.2501 0.1740
-24 5 2 -1.0926 0.2901
-24 5 3 -1.3339 0.0612
-24 5 4 -0.4368 -0.2850
-24 5 5 3.2735 -0.0037
-24 5 6 -3.1866 -0.1595
-24 5 7 3.1969 0.0350
-24 5 8 -1.4435 0.3366
-24 5 9 -5.1480 0.1917
-24 5 10 4.5375 0.3117
-24 5 11 -0.1466 0.3389
-24 5 12 -1.1219 -0.0511
-24 5 13 -3.0410 0.0182
-24 6 1 6.4097 0.1588
-24 6 2 -7.0286 -0.3433
-24 6 3 -1.6363 -0.3085
-24 6 4 0.5368 -0.0616
-24 6 5 2.9321 -0.0639
-24 6 6 7.3436 0.2297
-24 6 7 2.2403 0.0465
-24 6 8 -3.2586 -0.1436
-24 6 9 0.3929 0.0775
-23 0 2 2.3975 -2.3535
-23 0 4 0.6080 0.2572
-23 0 6 -3.1252 2.2515
-23 0 8 -3.1565 1.7057
-23 0 10 1.6055 0.0006
-23 0 12 8.0683 -0.0619
-23 0 14 3.6040 0.3436
-23 0 16 -4.8304 0.4855
-23 0 18 -7.1507 1.2953
-23 0 20 -2.7163 2.1913
-23 1 1 6.4601 0.8786
-23 1 2 -6.0953 -0.7479
-23 1 3 2.1098 -0.8572
-23 1 4 4.7903 0.6550
-23 1 5 -5.6128 -0.2201
-23 1 6 12.9266 0.1281
-23 1 7 -4.9818 0.3129
-23 1 8 0.6340 -0.3051
-23 1 9 1.6282 0.2263
-23 1 10 -3.2801 0.1521
-23 1 11 4.9382 -0.1605
-23 1 12 1.9659 0.5038
-23 1 13 6.4555 -0.1942
-23 1 14 3.2493 -0.0842
-23 1 15 2.2811 0.1101
-23 1 16 0.5199 -0.3243
-23 1 17 -6.1253 0.2286
-23 1 18 -1.6077 0.1397
-23 1 19 -4.5556 0.1939
-23 1 20 -1.7826 0.3319
-23 2 1 -6.7271 -0.1758
-23 2 2 5.9714 0.2546
-23 2 3 -2.9653 0.0331
-23 2 4 -2.3709 -0.0843
-23 2 5 10.2543 0.0556
-23 2 6 -7.8189 -0.2293
-23 2 7 7.4816 -0.0526
-23 2 8 -1.8930 0.2055
-23 2 9 -4.8513 -0.0700
-23 2 10 4.2364 0.3185
-23 2 11 0.0239 -0.0440
-23 2 12 3.3387 0.4197
-23 2 13 4.2783 -0.0358
-23 2 14 4.1889 0.1860
-23 2 15 3.9021 0.1902
-23 2 16 -1.7943 0.1965
-23 2 17 0.9556 0.3490
-23 2 18 -0.7440 -0.0215
-23 2 19 -2.3787 -0.1144
-23 2 20 -1.5760 -0.2637
-23 3 1 6.1723 -0.1568
-23 3 2 -0.5025 -0.0398
-23 3 3 0.6861 0.1761
-23 3 4 1.4853 -0.0338
-23 3 5 -3.9031 0.1875
-23 3 6 -3.2095 0.3407
-23 3 7 -1.9575 -0.0406
-23 3 8 -4.4419 0.0369
-23 3 9 2.1635 -0.2993
-23 3 10 3.2126 -0.3266
-23 3 11 4.6288 -0.4133
-23 3 12 2.0087 -0.3611
-23 3 13 1.9981 -0.1490
-23 3 14 -0.2338 0.0269
-23 3 15 -0.3161 -0.0932
-23 3 16 0.3988 0.3973
-23 3 17 0.3554 -0.0145
-23 3 18 -1.3199 0.1183
-23 3 19 3.0456 0.3267
-23 4 1 6.4619 -0.1627
-23 4 2 -1.3259 0.3910
-23 4 3 7.9308 -0.1086
-23 4 4 -6.6351 0.0248
-23 4 5 2.0349 0.1112
-23 4 6 -6.3705 -0.0356
-23 4 7 -10.7814 -0.0366
-23 4 8 -0.0753 -0.2404
-23 4 9 3.9304 -0.1900
-23 4 10 2.3836 -0.2584
-23 4 11 2.9039 -0.3268
-23 4 12 0.9568 0.1690
-23 4 13 -3.0267 0.0402
-23 4 14 -0.5991 0.2170
-23 4 15 -2.0024 0.0833
-23 4 16 -0.1098 0.1197
-23 4 17 -1.6719 -0.2159
-23 5 1 -8.0522 0.1520
-23 5 2 6.1095 0.1228
-23 5 3 -0.2239 0.2297
-23 5 4 6.3065 0.0755
-23 5 5 0.2753 -0.1579
-23 5 6 -0.5577 -0.1167
-23 5 7 -1.8392 -0.1630
-23 5 8 -2.1914 -0.1211
-23 5 9 -2.4907 0.0234
-23 5 10 0.7758 0.3264
-23 5 11 1.1557 0.2161
-23 5 12 -0.6306 0.1053
-23 5 13 -0.9096 0.2538
-23 5 14 -1.0591 -0.0602
-23 5 15 -2.5330 -0.0689
-23 5 16 -1.8255 -0.1357
-23 6 1 5.4747 0.1317
-23 6 2 -0.2305 0.0877
-23 6 3 -0.6192 -0.1136
-23 6 4 -0.8612 0.0624
-23 6 5 -0.2869 -0.1704
-23 6 6 5.0645 -0.0305
-23 6 7 2.6969 -0.1150
-23 6 8 3.2333 0.0673
-23 6 9 -5.0101 0.0997
-23 6 10 -3.7907 -0.2267
-23 6 11 0.8530 0.4022
-23 6 12 -2.6334 -0.0272
-23 6 13 0.2549 0.0383
-23 7 1 9.7747 0.1891
-23 7 2 -3.4974 0.0881
-23 7 3 1.3610 -0.0878
-23 7 4 -0.2630 -0.1577
-23 7 5 -3.7872 0.0566
-23 7 6 6.0515 -0.0503
-23 7 7 4.5922 0.1748
-23 7 8 -3.3121 0.1540
-23 7 9 5.6772 0.0035
-22 0 2 4.9036 1.1593
-22 0 4 10.4352 -0.2844
-22 0 6 -4.4542 -1.2950
-22 0 8 -1.5680 1.1984
-22 0 10 4.0688 3.3051
-22 0 12 1.7808 1.5417
-22 0 14 2.2171 -1.1815
-22 0 16 3.1353 -1.1094
-22 0 18 2.4820 0.3014
-22 0 20 -0.4147 0.6826
-22 0 22 -5.0682 0.2305
-22 1 1 -0.5898 -0.5190
-22 1 2 -2.5325 -0.8309
-22 1 3 6.3709 -0.3521
-22 1 4 -3.0901 -0.1865
-22 1 5 1.3373 0.1478
-22 1 6 0.9738 0.1137
-22 1 7 -5.1668 0.4009
-22 1 8 -0.8214 0.3491
-22 1 9 1.1979 0.1774
-22 1 10 0.9363 -0.0647
-22 1 11 -0.1387 -0.4418
-22 1 12 4.7541 -0.2687
-22 1 13 1.6399 -0.7496
-22 1 14 1.8764 0.2050
-22 1 15 2.6272 0.0200
-22 1 16 0.0462 0.1126
-22 1 17 1.7732 0.4728
-22 1 18 3.8677 -0.6465
-22 1 19 1.3245 0.1192
-22 1 20 -1.4208 -0.3650
-22 1 21 -3.2916 -0.2240
-22 1 22 -3.4400 0.2113
-22 2 1 0.4950 -0.3921
-22 2 2 0.3453 -0.2679
-22 2 3 -2.6947 0.0774
-22 2 4 -3.5382 0.1481
-22 2 5 0.9501 0.4906
-22 2 6 3.0105 0.6014
-22 2 7 -4.7974 0.4708
-22 2 8 1.1868 0.5079
-22 2 9 -2.5694 -0.0518
-22 2 10 -10.0526 -0.1062
-22 2 11 2.2180 -0.1208
-22 2 12 -6.3705 -0.1879
-22 2 13 3.3521 0.1454
-22 2 14 3.7936 0.2889
-22 2 15 2.9890 0.5560
-22 2 16 2.7736 0.5176
-22 2 17 5.8457 0.3297
-22 2 18 1.7091 0.2275
-22 2 19 1.3283 -0.1362
-22 2 20 -3.4661 -0.1951
-22 2 21 -1.9620 -0.3355
-22 3 1 1.4899 0.1355
-22 3 2 -5.2937 -0.1363
-22 3 3 0.1854 0.2387
-22 3 4 -3.4031 0.2478
-22 3 5 3.7683 -0.4006
-22 3 6 -6.5881 0.2852
-22 3 7 11.8346 -0.6058
-22 3 8 -6.0082 -0.1335
-22 3 9 -8.7789 0.0477
-22 3 10 1.7650 -0.2212
-22 3 11 -13.6127 0.3464
-22 3 12 4.1848 -0.0189
-22 3 13 -1.1975 0.2102
-22 3 14 0.8319 -0.2254
-22 3 15 6.1477 -0.1355
-22 3 16 -0.7378 -0.0681
-22 3 17 3.7520 -0.2784
-22 3 18 -0.3273 0.3144
-22 3 19 -0.7677 0.0478
-22 3 20 0.4314 0.5068
-22 3 21 -3.6403 0.0680
-22 4 1 5.4141 0.1620
-22 4 2 -0.3320 0.2469
-22 4 3 0.5913 -0.0628
-22 4 4 5.1601 0.2963
-22 4 5 -5.8101 -0.2292
-22 4 6 8.1757 0.0290
-22 4 7 -7.0935 -0.1268
-22 4 8 -2.5348 -0.2562
-22 4 9 2.4428 0.0544
-22 4 10 -7.0713 -0.2027
-22 4 11 1.2897 0.0674
-22 4 12 -1.6688 -0.0612
-22 4 13 0.6960 0.1522
-22 4 14 0.8648 0.0738
-22 4 15 -4.8522 0.0216
-22 4 16 4.3056 0.2254
-22 4 17 -6.3791 -0.0813
-22 4 18 1.4996 0.1140
-22 4 19 -1.8533 0.0592
-22 4 20 0.3382 0.1654
-22 5 1 -2.0866 -0.2206
-22 5 2 6.6195 0.0705
-22 5 3 -1.5799 0.0445
-22 5 4 6.7992 -0.0645
-22 5 5 6.5815 0.1528
-22 5 6 2.5137 -0.0690
-22 5 7 2.0167 0.0244
-22 5 8 2.0455 -0.0798
-22 5 9 -4.3986 -0.0681
-22 5 10 1.7132 -0.1022
-22 5 11 0.4911 -0.2508
-22 5 12 -0.8134 -0.2026
-22 5 13 2.2214 -0.0758
-22 5 14 -0.1921 0.1939
-22 5 15 0.2521 0.1288
-22 5 16 -3.7460 0.3992
-22 5 17 0.2125 0.0786
-22 5 18 -4.8079 0.0495
-22 6 1 -9.4793 -0.2010
-22 6 2 12.9705 0.0953
-22 6 3 -6.6390 -0.0690
-22 6 4 3.5793 0.1657
-22 6 5 3.0786 -0.0446
-22 6 6 1.7247 -0.1371
-22 6 7 2.5978 -0.0376
-22 6 8 3.0967 -0.0877
-22 6 9 -3.6449 0.0041
-22 6 10 -5.2371 0.1244
-22 6 11 0.5387 0.3636
-22 6 12 1.5001 0.3900
-22 6 13 0.0367 0.0880
-22 6 14 1.7175 0.1844
-22 6 15 0.0758 0.0500
-22 6 16 -3.6707 -0.2574
-22 7 1 7.9114 0.0583
-22 7 2 0.2594 0.1619
-22 7 3 23.3308 0.1183
-22 7 4 -7.3175 -0.2979
-22 7 5 -0.1042 -0.0041
-22 7 6 -4.2824 -0.2390
-22 7 7 3.6586 0.0602
-22 7 8 0.8423 0.0296
-22 7 9 3.8201 0.1114
-22 7 10 2.1725 0.1524
-22 7 11 -2.9856 -0.0488
-22 7 12 -3.4566 0.1953
-22 7 13 -0.6294 -0.1032
-22 8 1 -10.5521 -0.0331
-22 8 2 9.4742 0.1536
-22 8 3 15.2623 -0.1588
-22 8 4 14.8000 0.2337
-22 8 5 -5.6635 0.2716
-22 8 6 -1.1549 0.1080
-22 8 7 0.1415 0.3512
-22 8 8 -0.3059 0.3559
-21 0 2 -11.5726 0.6596
-21 0 4 -5.5971 0.4269
-21 0 6 1.5618 0.5568
-21 0 8 10.0078 0.1479
-21 0 10 7.9067 -0.1662
-21 0 12 -1.8082 -0.0720
-21 0 14 -1.4728 -0.4117
-21 0 16 6.4974 -0.6604
-21 0 18 10.3804 0.3430
-21 0 20 10.8601 -0.2374
-21 0 22 6.2455 -2.0760
-21 0 24 -3.4662 -2.0072
-21 1 1 -5.5375 -1.1786
-21 1 2 6.3817 -0.7190
-21 1 3 -12.7494 -0.4890
-21 1 4 11.1211 0.3360
-21 1 5 -3.7106 -0.0102
-21 1 6 -4.5672 -0.2983
-21 1 7 6.3874 0.6909
-21 1 8 -13.6107 -0.3270
-21 1 9 7.8614 0.3101
-21 1 10 -2.9211 0.3641
-21 1 11 -2.7802 0.0166
-21 1 12 2.7570 0.2989
-21 1 13 -1.4944 -0.1443
-21 1 14 1.6168 -0.4675
-21 1 15 -1.8040 -0.3430
-21 1 16 -1.9284 -0.4173
-21 1 17 3.5081 -0.1790
-21 1 18 0.4456 0.2369
-21 1 19 8.4808 0.1070
-21 1 20 2.5652 -0.0680
-21 1 21 5.7590 0.2019
-21 1 22 -0.2149 -0.3817
-21 1 23 -0.2461 0.0664
-21 2 1 -0.4574 -0.1631
-21 2 2 -8.1513 0.4742
-21 2 3 12.5116 -0.2777
-21 2 4 -16.2066 0.1958
-21 2 5 9.9333 0.4993
-21 2 6 4.0441 0.2804
-21 2 7 -17.2250 0.8885
-21 2 8 13.9421 0.4749
-21 2 9 -12.9182 0.2189
-21 2 10 0.1212 0.2410
-21 2 11 1.7489 -0.2537
-21 2 12 -7.0720 -0.0888
-21 2 13 6.1250 -0.1756
-21 2 14 -7.3546 -0.3094
-21 2 15 0.3886 0.3801
-21 2 16 -7.3670 -0.1316
-21 2 17 -0.0248 0.4806
-21 2 18 1.5956 0.0337
-21 2 19 3.8150 -0.0669
-21 2 20 2.6429 -0.1474
-21 2 21 3.3858 -0.5662
-21 2 22 -1.2269 0.1466
-21 2 23 -1.8497 -0.0204
-21 3 1 0.4328 0.0900
-21 3 2 2.7537 0.1039
-21 3 3 -12.4711 0.2819
-21 3 4 3.3903 -0.0549
-21 3 5 -6.5367 -0.0911
-21 3 6 -3.8759 0.0400
-21 3 7 14.0202 -0.1844
-21 3 8 -1.6068 -0.1283
-21 3 9 10.6181 -0.0344
-21 3 10 -0.8865 -0.4421
-21 3 11 -1.8975 0.1508
-21 3 12 1.4508 -0.0944
-21 3 13 -14.6705 0.1409
-21 3 14 4.3659 0.0860
-21 3 15 -11.2065 0.0706
-21 3 16 -0.8327 0.1205
-21 3 17 -2.9831 0.0017
-21 3 18 1.5385 -0.1798
-21 3 19 2.4476 0.1566
-21 3 20 1.6815 0.0458
-21 3 21 1.5460 -0.2384
-21 3 22 1.3354 0.1575
-21 4 1 1.9144 -0.3429
-21 4 2 0.4739 -0.1511
-21 4 3 0.2417 -0.0058
-21 4 4 -0.3353 0.1081
-21 4 5 -7.3829 0.0616
-21 4 6 4.2333 0.2114
-21 4 7 2.7500 0.0583
-21 4 8 9.4790 -0.2551
-21 4 9 6.8572 0.0436
-21 4 10 6.5000 -0.2765
-21 4 11 -2.9880 0.0644
-21 4 12 -2.9309 0.1597
-21 4 13 2.0513 0.1197
-21 4 14 -10.4625 0.2382
-21 4 15 1.2603 0.0277
-21 4 16 -3.1274 0.0082
-21 4 17 -0.4280 -0.0679
-21 4 18 3.6957 -0.2577
-21 4 19 -2.1532 0.1446
-21 4 20 5.4595 0.0336
-21 4 21 -4.7020 -0.0112
-21 5 1 1.6964 -0.0195
-21 5 2 -2.4296 -0.1055
-21 5 3 6.1593 0.0573
-21 5 4 -8.0948 0.0243
-21 5 5 -0.0679 0.0080
-21 5 6 1.9040 0.0129
-21 5 7 0.8828 -0.0539
-21 5 8 4.3094 0.0080
-21 5 9 5.8778 -0.1278
-21 5 10 1.9565 -0.1260
-21 5 11 3.3671 -0.0738
-21 5 12 4.4940 -0.2797
-21 5 13 -0.3331 0.0298
-21 5 14 2.5288 -0.0986
-21 5 15 -3.8257 0.0441
-21 5 16 3.3265 0.1667
-21 5 17 3.3006 0.0371
-21 5 18 -0.5037 0.0891
-21 5 19 4.2210 0.0233
-21 5 20 -7.8059 0.0147
-21 6 1 -4.8602 0.2163
-21 6 2 0.8029 0.1368
-21 6 3 -17.9523 0.1904
-21 6 4 -5.6514 -0.0186
-21 6 5 -6.8562 -0.1353
-21 6 6 -2.9265 -0.1837
-21 6 7 1.8681 -0.2700
-21 6 8 -0.9521 -0.1143
-21 6 9 -2.0441 -0.0494
-21 6 10 -0.9982 0.1703
-21 6 11 2.2689 0.2870
-21 6 12 2.7817 0.1125
-21 6 13 4.3040 0.0811
-21 6 14 0.8655 0.0938
-21 6 15 4.2624 0.0847
-21 6 16 3.2866 0.0807
-21 6 17 2.6315 -0.0394
-21 6 18 2.4707 -0.0449
-21 7 1 3.5980 -0.1150
-21 7 2 10.9588 0.0374
-21 7 3 -10.7059 -0.1648
-21 7 4 9.8674 -0.1599
-21 7 5 0.2020 -0.0190
-21 7 6 -4.5553 -0.0593
-21 7 7 12.4689 -0.1063
-21 7 8 -2.7783 0.0087
-21 7 9 0.8397 -0.2242
-21 7 10 3.8794 -0.0141
-21 7 11 -0.7585 -0.2149
-21 7 12 0.1344 -0.0210
-21 7 13 0.7575 -0.0926
-21 7 14 9.2047 -0.0502
-21 7 15 6.3897 0.1336
-21 7 16 -1.6178 -0.4048
-21 8 1 -10.3556 0.2203
-21 8 2 -24.5339 -0.0032
-21 8 3 41.2616 0.2632
-21 8 4 -2.8717 0.2133
-21 8 5 11.9697 0.1234
-21 8 6 5.0004 0.1727
-21 8 7 -2.5697 -0.0053
-21 8 8 15.0543 0.0366
-21 8 9 8.6271 0.2303
-21 8 10 -6.0326 -0.0873
-21 8 11 -2.8637 -0.0506
-21 8 12 -1.3931 0.0181
-21 9 1 -43.8796 0.1345
-21 9 2 5.2160 0.2000
-21 9 3 -4.5975 -0.3750
-21 9 4 5.8573 0.3408
-20 0 2 14.9071 -1.1435
-20 0 4 -14.1294 -3.8810
-20 0 6 -6.9971 -0.7951
-20 0 8 9.2548 2.5859
-20 0 10 6.7384 1.3456
-20 0 12 -1.4938 -3.5194
-20 0 14 -1.7173 -4.1704
-20 0 16 -0.1989 -0.1487
-20 0 18 5.2966 1.9691
-20 0 20 6.6841 0.2867
-20 0 22 4.6463 -1.6633
-20 0 24 3.9615 -1.4272
-20 1 1 18.8763 -0.4444
-20 1 2 -6.4481 -0.8030
-20 1 3 -3.7930 -0.3326
-20 1 4 4.2632 -0.3510
-20 1 5 -13.5695 -0.3767
-20 1 6 0.3465 -0.0743
-20 1 7 -2.1710 0.0360
-20 1 8 -5.2166 0.2086
-20 1 9 3.8477 0.2092
-20 1 10 -2.0495 -0.1245
-20 1 11 -2.2311 0.2147
-20 1 12 -6.9399 -0.3080
-20 1 13 -0.4778 0.0376
-20 1 14 -7.2901 0.3651
-20 1 15 -2.4387 0.0274
-20 1 16 -3.9788 -0.0356
-20 1 17 -1.2102 -0.0098
-20 1 18 -5.3603 -0.3855
-20 1 19 1.2262 -0.1393
-20 1 20 -3.6771 0.1283
-20 1 21 3.9556 0.2174
-20 1 22 0.6830 0.4779
-20 1 23 3.7113 0.1810
-20 1 24 1.1630 -0.1079
-20 1 25 4.3836 0.2767
-20 2 1 -7.3085 -0.1324
-20 2 2 4.7646 0.1048
-20 2 3 -2.8025 0.1664
-20 2 4 -1.7957 0.5827
-20 2 5 4.0547 0.6860
-20 2 6 -0.3333 0.0744
-20 2 7 -0.3727 0.6618
-20 2 8 -8.3684 -0.4967
-20 2 9 -2.5471 0.1890
-20 2 10 -3.3409 -0.5293
-20 2 11 -8.2287 -0.3287
-20 2 12 6.8737 0.1497
-20 2 13 -4.6992 -0.1877
-20 2 14 2.2174 0.3255
-20 2 15 -0.2361 0.1614
-20 2 16 -6.1125 -0.3290
-20 2 17 -2.3505 0.0157
-20 2 18 -10.7021 -0.6205
-20 2 19 -2.4765 -0.3236
-20 2 20 -2.5499 -0.2933
-20 2 21 -2.0339 -0.2742
-20 2 22 4.4317 0.1064
-20 2 23 0.2418 -0.0864
-20 2 24 1.7621 -0.1598
-20 3 1 4.6080 -0.2132
-20 3 2 -0.8384 0.4343
-20 3 3 4.7751 -0.1299
-20 3 4 -6.1229 0.5085
-20 3 5 6.6041 -0.2388
-20 3 6 1.4176 0.0934
-20 3 7 -9.6562 0.4378
-20 3 8 8.9037 -0.1152
-20 3 9 -13.4067 0.6770
-20 3 10 1.5269 -0.2622
-20 3 11 10.2882 0.0651
-20 3 12 -5.6894 -0.0173
-20 3 13 10.5262 -0.4394
-20 3 14 0.7901 -0.1442
-20 3 15 -0.2922 -0.2012
-20 3 16 2.4956 0.1409
-20 3 17 -12.8361 0.1792
-20 3 18 6.3797 0.2969
-20 3 19 -11.4785 0.4592
-20 3 20 1.7385 0.1279
-20 3 21 3.6749 0.0442
-20 3 22 -0.9512 -0.3778
-20 3 23 3.9694 -0.4191
-20 3 24 -1.3420 -0.4290
-20 4 1 5.5535 -0.1156
-20 4 2 4.8141 0.2200
-20 4 3 -5.3808 -0.2043
-20 4 4 12.1811 0.2889
-20 4 5 -6.0538 -0.1108
-20 4 6 -6.8617 -0.1205
-20 4 7 7.3456 0.1315
-20 4 8 -11.3004 -0.2523
-20 4 9 6.7703 0.1556
-20 4 10 4.2280 -0.0554
-20 4 11 1.1999 0.0867
-20 4 12 12.0261 0.0512
-20 4 13 -1.7410 0.0018
-20 4 14 9.1924 0.0713
-20 4 15 0.7376 0.1239
-20 4 16 -2.5700 0.1378
-20 4 17 7.3707 0.1008
-20 4 18 -11.4201 -0.3534
-20 4 19 7.5796 0.1660
-20 4 20 -1.9794 -0.4213
-20 4 21 -0.8707 -0.1554
-20 4 22 4.6319 -0.0469
-20 4 23 -5.1667 0.1111
-20 5 1 -3.3540 -0.0297
-20 5 2 6.1102 -0.1142
-20 5 3 5.5526 0.2496
-20 5 4 -8.4530 -0.2480
-20 5 5 4.9323 0.1303
-20 5 6 -5.2139 0.0338
-20 5 7 -8.8097 -0.1575
-20 5 8 0.6241 0.1437
-20 5 9 -0.7871 -0.3388
-20 5 10 0.1299 -0.0341
-20 5 11 5.1781 -0.0477
-20 5 12 4.7175 -0.0347
-20 5 13 8.2060 0.3012
-20 5 14 -3.3243 0.0648
-20 5 15 -0.3223 0.2042
-20 5 16 -0.6110 0.0952
-20 5 17 -6.2670 -0.0500
-20 5 18 5.4203 -0.3392
-20 5 19 -1.3711 -0.1818
-20 5 20 4.3819 -0.1625
-20 5 21 2.4033 -0.2759
-20 6 1 -6.3704 0.1703
-20 6 2 18.5525 -0.1109
-20 6 3 1.0487 0.2946
-20 6 4 -9.4762 -0.0700
-20 6 5 -7.1679 0.1005
-20 6 6 -2.9417 0.0573
-20 6 7 -5.6776 -0.1122
-20 6 8 -7.4112 0.0481
-20 6 9 -0.4724 -0.1759
-20 6 10 -3.0064 0.1512
-20 6 11 4.0920 0.0463
-20 6 12 3.5487 0.0133
-20 6 13 0.6345 0.0633
-20 6 14 -5.0138 0.0500
-20 6 15 -7.2428 -0.0832
-20 6 16 -4.4417 -0.1209
-20 6 17 1.1110 0.0039
-20 6 18 1.0563 0.0152
-20 6 19 6.8388 -0.0693
-20 6 20 5.9174 0.3003
-20 7 1 85.9715 -0.0344
-20 7 2 -12.3847 -0.1102
-20 7 3 10.3763 0.0029
-20 7 4 3.9438 -0.2696
-20 7 5 -12.9886 -0.0115
-20 7 6 3.0627 -0.1554
-20 7 7 1.2677 -0.1494
-20 7 8 -4.0740 -0.0832
-20 7 9 -2.9477 -0.1075
-20 7 10 5.2015 0.0062
-20 7 11 1.9551 0.0061
-20 7 12 2.0385 -0.0692
-20 7 13 -4.1500 -0.0690
-20 7 14 0.6642 -0.0407
-20 7 15 -3.0922 0.0655
-20 7 16 -3.6495 0.0243
-20 7 17 -0.0643 0.0276
-20 7 18 7.0659 0.4177
-20 8 1 -21.1204 0.1747
-20 8 2 4.2445 0.0363
-20 8 3 -5.8605 0.0246
-20 8 4 -20.8313 -0.1058
-20 8 5 0.3961 -0.0100
-20 8 6 -24.0075 -0.0897
-20 8 7 0.4737 -0.1409
-20 8 8 3.8964 0.0190
-20 8 9 4.2753 0.1816
-20 8 10 -2.0737 -0.1494
-20 8 11 2.5403 0.0117
-20 8 12 4.8159 -0.0536
-20 8 13 -0.0699 0.0911
-20 8 14 -6.4301 -0.2034
-20 8 15 -3.1757 0.0826
-20 9 1 -62.9160 0.0249
-20 9 2 0.9280 0.0938
-20 9 3 -42.4362 -0.1423
-20 9 4 -5.5497 0.2879
-20 9 5 -74.1582 -0.0941
-20 9 6 25.6301 -0.1453
-20 9 7 -6.9806 0.1060
-20 9 8 10.3015 -0.1411
-20 9 9 -2.8992 -0.0283
-20 9 10 10.1401 -0.0254
-19 0 2 5.1436 -1.4328
-19 0 4 1.6590 -3.9293
-19 0 6 12.9627 -1.7219
-19 0 8 3.8108 0.3045
-19 0 10 -5.3624 0.7043
-19 0 12 -8.5694 -0.1943
-19 0 14 -3.0844 -1.8559
-19 0 16 -3.4867 -1.6563
-19 0 18 0.3937 -0.0063
-19 0 20 -0.2190 0.7421
-19 0 22 -7.0962 0.5144
-19 0 24 -5.6440 0.5713
-19 0 26 7.8121 0.6136
-19 1 1 -5.0387 -0.5839
-19 1 2 8.6812 0.0899
-19 1 3 1.1427 0.1025
-19 1 4 -4.0594 0.1255
-19 1 5 12.1550 0.1718
-19 1 6 -13.9023 -0.3332
-19 1 7 5.0485 0.3095
-19 1 8 -1.4614 -0.4777
-19 1 9 -10.7834 0.0800
-19 1 10 7.6394 0.4201
-19 1 11 -7.8216 0.0319
-19 1 12 -4.2904 0.2049
-19 1 13 -4.0510 0.0370
-19 1 14 -9.3436 -0.3720
-19 1 15 -2.4895 -0.1653
-19 1 16 -10.9267 0.0341
-19 1 17 1.7777 0.1300
-19 1 18 -6.9314 0.4960
-19 1 19 -1.5772 0.4809
-19 1 20 -2.1451 0.0250
-19 1 21 -3.2495 0.1663
-19 1 22 -6.2040 -0.1400
-19 1 23 -4.7342 -0.2466
-19 1 24 -4.9916 0.3467
-19 1 25 1.4355 -0.1370
-19 1 26 1.2162 0.6141
-19 2 1 15.7795 -0.3125
-19 2 2 -12.3998 0.0840
-19 2 3 7.9642 -0.1480
-19 2 4 15.0771 0.1761
-19 2 5 -18.3696 0.7948
-19 2 6 24.5208 -0.2166
-19 2 7 -9.0745 0.3494
-19 2 8 -8.7829 -0.2757
-19 2 9 15.3712 -0.4182
-19 2 10 -16.3820 -0.3142
-19 2 11 10.0648 -0.4692
-19 2 12 -3.1648 -0.4453
-19 2 13 -5.6789 -0.1364
-19 2 14 -0.3813 -0.2538
-19 2 15 -6.3713 0.1238
-19 2 16 8.9931 0.0278
-19 2 17 -5.4236 0.1858
-19 2 18 0.5068 0.0134
-19 2 19 0.5035 -0.4254
-19 2 20 -6.2391 -0.0101
-19 2 21 -4.9105 -0.4107
-19 2 22 -3.2495 -0.0430
-19 2 23 -7.6086 0.1768
-19 2 24 0.2971 -0.0263
-19 2 25 -0.1627 -0.0685
-19 2 26 0.4206 0.1057
-19 3 1 -16.1542 0.0808
-19 3 2 8.7134 -0.2969
-19 3 3 0.1261 -0.1469
-19 3 4 -11.2634 -0.1622
-19 3 5 26.3100 -0.2695
-19 3 6 -8.1467 0.3521
-19 3 7 10.3895 0.1025
-19 3 8 3.6190 0.5253
-19 3 9 -14.3646 0.3567
-19 3 10 12.2900 -0.0368
-19 3 11 -13.3510 0.2632
-19 3 12 8.8037 -0.1881
-19 3 13 -3.9735 -0.1025
-19 3 14 -1.1901 -0.1663
-19 3 15 12.1370 -0.1301
-19 3 16 -3.1003 0.0419
-19 3 17 10.1437 -0.0419
-19 3 18 4.2966 0.2473
-19 3 19 -5.1305 -0.0541
-19 3 20 3.3789 0.1996
-19 3 21 -6.7104 0.1377
-19 3 22 0.6336 0.0027
-19 3 23 -2.1210 0.0033
-19 3 24 -2.9682 -0.1420
-19 3 25 0.6228 -0.0180
-19 4 1 3.3442 0.0052
-19 4 2 -1.7408 -0.1064
-19 4 3 -2.8412 0.1624
-19 4 4 11.2229 0.4197
-19 4 5 -0.6286 0.0473
-19 4 6 5.5035 0.2049
-19 4 7 4.9078 -0.0516
-19 4 8 -1.6482 -0.3604
-19 4 9 -2.4416 -0.0508
-19 4 10 -6.9369 -0.3500
-19 4 11 6.5670 -0.1627
-19 4 12 -10.8139 0.1431
-19 4 13 6.1296 -0.1831
-19 4 14 3.5182 0.1538
-19 4 15 -1.9525 0.0643
-19 4 16 13.6464 -0.0055
-19 4 17 -0.1711 -0.0433
-19 4 18 2.2982 -0.3050
-19 4 19 3.9267 -0.0257
-19 4 20 -7.7686 -0.0788
-19 4 21 5.6251 -0.2247
-19 4 22 -6.0981 -0.0197
-19 4 23 4.0682 -0.0147
-19 4 24 -1.3084 -0.2726
-19 5 1 4.6116 0.3344
-19 5 2 -1.9981 0.0976
-19 5 3 -1.5844 0.1803
-19 5 4 4.2190 0.2859
-19 5 5 0.6925 0.0541
-19 5 6 2.5389 0.1213
-19 5 7 0.2740 -0.0455
-19 5 8 -3.0210 -0.1249
-19 5 9 1.9136 -0.1900
-19 5 10 -6.8121 -0.0194
-19 5 11 -6.9719 0.0078
-19 5 12 -0.0204 0.1502
-19 5 13 -5.2597 0.0521
-19 5 14 -0.7416 0.1860
-19 5 15 3.7534 0.0116
-19 5 16 -3.5175 0.2173
-19 5 17 5.7920 0.0905
-19 5 18 -5.0386 -0.1115
-19 5 19 -0.5659 0.0698
-19 5 20 3.1700 -0.0955
-19 5 21 -6.4563 -0.2950
-19 5 22 4.7654 -0.1182
-19 5 23 -2.0583 0.1077
-19 6 1 0.3628 0.1816
-19 6 2 7.1295 -0.0571
-19 6 3 3.4976 -0.1526
-19 6 4 -2.4563 -0.2389
-19 6 5 2.8944 -0.2923
-19 6 6 -1.5212 -0.0544
-19 6 7 -0.1044 0.0417
-19 6 8 -1.0895 0.0727
-19 6 9 -1.9942 0.2576
-19 6 10 -0.6484 0.1237
-19 6 11 3.2966 0.1703
-19 6 12 -2.9693 -0.0354
-19 6 13 3.8330 0.0871
-19 6 14 -2.8838 0.1633
-19 6 15 -3.9221 -0.3485
-19 6 16 -0.5749 0.1748
-19 6 17 -9.9615 -0.1896
-19 6 18 0.4591 0.0331
-19 6 19 -3.2781 -0.0774
-19 6 20 2.1998 0.0052
-19 6 21 4.7465 -0.0069
-19 7 1 16.2881 -0.3071
-19 7 2 5.7164 0.0594
-19 7 3 19.5667 -0.0937
-19 7 4 -9.8382 -0.1250
-19 7 5 10.9968 0.1623
-19 7 6 -3.9487 -0.1430
-19 7 7 -2.9367 0.0195
-19 7 8 -5.4466 -0.0679
-19 7 9 -2.9588 -0.1544
-19 7 10 4.3521 -0.0363
-19 7 11 2.8160 0.0418
-19 7 12 7.2317 0.0767
-19 7 13 0.6174 0.1508
-19 7 14 0.7619 0.0811
-19 7 15 -2.2804 0.1566
-19 7 16 -10.3330 -0.0118
-19 7 17 -5.1124 0.0079
-19 7 18 -3.0335 0.2181
-19 7 19 0.2490 -0.1260
-19 8 1 0.3567 0.1450
-19 8 2 24.2973 -0.1386
-19 8 3 -19.2618 0.3194
-19 8 4 20.3316 -0.0708
-19 8 5 -14.4018 0.1423
-19 8 6 -2.5578 -0.0589
-19 8 7 -12.6528 -0.2925
-19 8 8 -3.8984 -0.0328
-19 8 9 -8.8342 -0.2166
-19 8 10 -11.7727 -0.0112
-19 8 11 -1.7234 -0.1350
-19 8 12 4.7776 0.0227
-19 8 13 4.6120 -0.0640
-19 8 14 0.8503 -0.2406
-19 8 15 -4.5180 0.0212
-19 8 16 -0.9942 -0.1014
-19 8 17 -5.6826 -0.0826
-19 9 1 -9.9097 0.0989
-19 9 2 -8.9922 -0.0815
-19 9 3 28.5821 0.0831
-19 9 4 -16.8881 -0.1467
-19 9 5 -66.8871 0.0288
-19 9 6 21.6218 -0.1646
-19 9 7 -2.4853 0.0948
-19 9 8 -4.9696 0.1084
-19 9 9 -7.9550 -0.0489
-19 9 10 1.7955 0.1898
-19 9 11 -1.1707 -0.1431
-19 9 12 2.5159 -0.0167
-19 9 13 6.0305 -0.0494
-19 10 1 61.4735 -0.0030
-19 10 2 50.1828 0.1924
-19 10 3 -40.2257 -0.1751
-19 10 4 -81.4222 -0.1179
-19 10 5 15.9549 -0.1555
-19 10 6 -70.3772 -0.2860
-18 0 2 -9.2662 -3.0360
-18 0 4 -9.4848 -2.4964
-18 0 6 19.4911 -0.0881
-18 0 8 10.3520 1.0093
-18 0 10 -5.8044 -0.8158
-18 0 12 -17.3130 -1.7901
-18 0 14 -11.7313 0.8682
-18 0 16 -9.6860 2.8600
-18 0 18 -3.3534 0.7777
-18 0 20 -2.3556 -1.0387
-18 0 22 -5.5653 0.1776
-18 0 24 -3.3205 1.7538
-18 0 26 3.9646 1.1550
-18 1 1 -1.8087 -0.4513
-18 1 2 9.2885 -0.4849
-18 1 3 -15.0933 -0.9252
-18 1 4 4.2758 -0.2886
-18 1 5 5.9878 -0.6994
-18 1 6 -9.3881 0.3711
-18 1 7 15.2084 -0.0532
-18 1 8 -5.2406 0.3014
-18 1 9 0.2457 0.7379
-18 1 10 2.8934 -0.3057
-18 1 11 -4.7666 0.4019
-18 1 12 -2.4447 0.0167
-18 1 13 -7.5511 -0.2872
-18 1 14 -0.3401 0.5102
-18 1 15 -5.9685 -0.4204
-18 1 16 -7.3557 -0.0945
-18 1 17 -1.6525 -0.1555
-18 1 18 -6.8288 -0.3976
-18 1 19 1.3997 0.3849
-18 1 20 1.7269 0.1994
-18 1 21 2.2118 0.4582
-18 1 22 -2.3777 0.4084
-18 1 23 -2.2105 0.0610
-18 1 24 -7.6469 -0.2004
-18 1 25 -0.8469 -0.2650
-18 1 26 -0.7106 -0.1447
-18 1 27 -0.6986 -0.5906
-18 2 1 -4.5880 -0.6945
-18 2 2 -13.6916 -0.1068
-18 2 3 14.9108 -0.2439
-18 2 4 -3.4551 0.0217
-18 2 5 1.0471 0.1492
-18 2 6 6.7583 -0.3482
-18 2 7 -1.2919 0.2538
-18 2 8 5.1285 -0.1572
-18 2 9 0.4238 -0.2627
-18 2 10 11.3715 0.3783
-18 2 11 9.0131 -0.7891
-18 2 12 3.4944 0.3359
-18 2 13 5.5610 -0.3133
-18 2 14 -7.8336 -0.4477
-18 2 15 0.9367 0.0446
-18 2 16 1.1574 -0.6106
-18 2 17 -6.5905 0.0813
-18 2 18 5.4113 0.0802
-18 2 19 -3.1221 0.1512
-18 2 20 10.1388 0.7969
-18 2 21 -1.6996 0.1137
-18 2 22 3.3837 0.3277
-18 2 23 -3.2549 -0.0964
-18 2 24 -2.1519 -0.0688
-18 2 25 -3.1578 -0.1160
-18 2 26 -3.2141 0.0441
-18 2 27 1.3893 0.1055
-18 3 1 -9.2692 -0.0458
-18 3 2 -0.3284 0.3334
-18 3 3 -3.6699 0.2681
-18 3 4 1.5897 -0.0695
-18 3 5 -0.3577 0.3472
-18 3 6 8.4921 -0.0681
-18 3 7 -3.0565 0.2234
-18 3 8 -1.8266 0.1508
-18 3 9 14.1014 -0.2014
-18 3 10 -3.7906 0.1431
-18 3 11 16.2905 -0.3075
-18 3 12 9.4175 -0.0336
-18 3 13 -8.4774 -0.0710
-18 3 14 7.4705 -0.0963
-18 3 15 -8.3710 0.2659
-18 3 16 3.6222 0.1012
-18 3 17 2.2213 0.2814
-18 3 18 -3.3819 0.3490
-18 3 19 8.6949 -0.3139
-18 3 20 -5.5635 0.0214
-18 3 21 7.8434 -0.5418
-18 3 22 1.0160 -0.3498
-18 3 23 -3.4950 -0.1941
-18 3 24 2.1398 0.1002
-18 3 25 -3.4366 0.2130
-18 3 26 1.2691 0.4327
-18 4 1 -2.3804 -0.1380
-18 4 2 1.5341 0.3050
-18 4 3 -2.1305 -0.0937
-18 4 4 -0.9184 0.1149
-18 4 5 8.6014 0.1017
-18 4 6 -7.9282 -0.1167
-18 4 7 4.7312 0.1121
-18 4 8 1.2124 -0.0651
-18 4 9 -6.9617 -0.0244
-18 4 10 10.7097 -0.2127
-18 4 11 -2.9164 -0.3087
-18 4 12 3.1905 -0.1063
-18 4 13 4.5534 -0.3928
-18 4 14 -11.7104 0.2039
-18 4 15 8.0027 -0.1526
-18 4 16 -9.6216 0.3042
-18 4 17 3.2770 -0.1233
-18 4 18 0.5710 -0.0636
-18 4 19 -5.6638 -0.1353
-18 4 20 6.8470 -0.0937
-18 4 21 -3.2906 -0.2209
-18 4 22 0.9700 0.2169
-18 4 23 6.0615 -0.2662
-18 4 24 -7.5164 0.2794
-18 4 25 1.5122 -0.0431
-18 5 1 7.8717 0.1161
-18 5 2 -11.2485 -0.1803
-18 5 3 1.0017 0.1929
-18 5 4 -0.7814 0.0188
-18 5 5 -5.7976 0.1179
-18 5 6 0.7329 0.3014
-18 5 7 -2.5243 -0.0327
-18 5 8 -4.0561 0.1583
-18 5 9 6.2502 -0.0989
-18 5 10 -8.2596 0.0482
-18 5 11 2.0838 0.0739
-18 5 12 -11.0433 -0.0315
-18 5 13 -5.4738 0.0287
-18 5 14 -2.2465 0.0753
-18 5 15 -14.1841 -0.1793
-18 5 16 6.9666 0.1076
-18 5 17 -4.0635 -0.1392
-18 5 18 2.7309 -0.0773
-18 5 19 8.7978 -0.0300
-18 5 20 -2.1284 0.2512
-18 5 21 6.9407 0.1429
-18 5 22 -0.2187 0.2906
-18 5 23 -1.6734 0.3528
-18 5 24 4.8639 -0.1346
-18 6 1 2.5201 0.4442
-18 6 2 -9.5473 -0.1771
-18 6 3 2.6766 0.0901
-18 6 4 -4.7650 0.2034
-18 6 5 -5.6151 -0.3678
-18 6 6 -2.6113 0.2052
-18 6 7 -0.6048 -0.3564
-18 6 8 -2.9069 -0.0394
-18 6 9 -0.7165 -0.0497
-18 6 10 5.6518 -0.0864
-18 6 11 -3.3787 0.2229
-18 6 12 -3.4043 0.0476
-18 6 13 -5.6583 0.2337
-18 6 14 -5.9065 0.1900
-18 6 15 4.0060 -0.0964
-18 6 16 -2.4955 -0.0159
-18 6 17 5.5483 -0.1475
-18 6 18 4.5106 -0.0786
-18 6 19 3.0221 -0.2535
-18 6 20 12.6590 -0.1220
-18 6 21 -3.3262 0.0030
-18 6 22 0.9519 -0.4116
-18 6 23 -4.8497 -0.0550
-18 7 1 -8.2028 0.1653
-18 7 2 26.4724 -0.1106
-18 7 3 -24.0115 0.1409
-18 7 4 9.6648 0.0662
-18 7 5 0.2795 -0.0411
-18 7 6 -5.3230 0.0967
-18 7 7 -10.4556 -0.0030
-18 7 8 -2.8282 0.1194
-18 7 9 -2.4685 0.0049
-18 7 10 6.8335 0.0617
-18 7 11 4.2419 -0.0606
-18 7 12 3.0780 0.1336
-18 7 13 -2.8269 0.0565
-18 7 14 4.4888 0.0654
-18 7 15 1.9702 0.1177
-18 7 16 1.2586 0.2693
-18 7 17 -0.1844 0.0304
-18 7 18 -0.6811 0.0031
-18 7 19 4.8848 0.1011
-18 7 20 -4.0225 -0.2899
-18 7 21 4.1099 0.0800
-18 8 1 7.9725 -0.0968
-18 8 2 -6.0538 -0.0824
-18 8 3 0.4166 -0.0543
-18 8 4 -2.1938 -0.1455
-18 8 5 10.4160 0.0568
-18 8 6 0.5986 -0.0855
-18 8 7 -2.5814 -0.0658
-18 8 8 2.6997 0.0586
-18 8 9 0.1891 -0.1447
-18 8 10 4.0038 0.0001
-18 8 11 0.2556 0.0765
-18 8 12 0.6389 0.0277
-18 8 13 4.4633 -0.0431
-18 8 14 -4.7968 -0.0625
-18 8 15 1.8926 -0.0729
-18 8 16 -1.6838 -0.1498
-18 8 17 -5.0981 -0.0328
-18 8 18 0.0550 0.1459
-18 9 1 -21.8943 -0.0102
-18 9 2 2.6185 0.2212
-18 9 3 21.7737 -0.1180
-18 9 4 -3.2366 -0.0888
-18 9 5 -27.0802 -0.1244
-18 9 6 15.1517 -0.1847
-18 9 7 8.1138 0.1475
-18 9 8 -5.1807 -0.1956
-18 9 9 2.5845 0.1499
-18 9 10 -3.2846 0.2047
-18 9 11 2.1780 0.0000
-18 9 12 -3.1336 0.2423
-18 9 13 -3.2254 -0.0908
-18 9 14 7.1282 0.0486
-18 9 15 -2.0410 -0.0878
-18 10 1 93.0864 -0.3046
-18 10 2 34.5029 0.1787
-18 10 3 18.1023 -0.3227
-18 10 4 -50.2194 -0.0720
-18 10 5 -12.0212 0.0035
-18 10 6 -59.3820 -0.0645
-18 10 7 -19.8181 0.0710
-18 10 8 -9.0867 0.2184
-18 10 9 -1.0081 -0.1709
-18 10 10 -1.2214 -0.1341
-17 0 2 10.5265 -2.2212
-17 0 4 11.5633 -1.1878
-17 0 6 6.0708 1.6407
-17 0 8 -5.9163 2.0153
-17 0 10 -1.2559 1.1457
-17 0 12 -11.1321 0.5801
-17 0 14 -12.1326 -0.4624
-17 0 16 -11.6543 -0.0329
-17 0 18 -8.9905 1.7125
-17 0 20 -10.3925 2.5285
-17 0 22 -7.2699 0.8637
-17 0 24 4.7702 -1.0244
-17 0 26 11.8687 -1.0871
-17 0 28 -3.3066 -0.1510
-17 1 1 12.3173 1.2359
-17 1 2 -4.5346 -0.6837
-17 1 3 14.0977 0.0526
-17 1 4 -11.9893 0.2179
-17 1 5 9.6169 -0.7475
-17 1 6 -4.5160 -0.2180
-17 1 7 -5.8470 -0.3248
-17 1 8 7.4126 -0.1757
-17 1 9 1.2663 0.0750
-17 1 10 2.2915 0.7108
-17 1 11 7.5600 0.5712
-17 1 12 -4.0951 0.1841
-17 1 13 -1.8441 0.1534
-17 1 14 5.6020 -0.4612
-17 1 15 -2.0313 -0.5740
-17 1 16 3.5397 -0.0060
-17 1 17 -5.8923 -0.3564
-17 1 18 2.5860 0.2690
-17 1 19 -6.4152 0.1084
-17 1 20 1.5302 -0.3074
-17 1 21 -1.5575 0.1064
-17 1 22 -1.1469 -0.2480
-17 1 23 0.4869 -0.0394
-17 1 24 -0.7955 0.3152
-17 1 25 6.7712 -0.0513
-17 1 26 3.0252 -0.0396
-17 1 27 2.6021 0.0140
-17 1 28 1.9585 -0.5053
-17 2 1 -9.8748 -0.8291
-17 2 2 15.5855 0.3225
-17 2 3 -13.3485 -0.2926
-17 2 4 19.2827 -0.0763
-17 2 5 -9.3714 -0.0021
-17 2 6 -10.3317 -0.2943
-17 2 7 22.7632 -0.0642
-17 2 8 -17.4507 0.2454
-17 2 9 13.0947 0.0897
-17 2 10 14.8515 0.3316
-17 2 11 -2.7321 -0.0025
-17 2 12 16.9449 0.3468
-17 2 13 -3.2069 -0.3548
-17 2 14 8.1277 0.2831
-17 2 15 4.0133 -0.1271
-17 2 16 1.9412 0.3776
-17 2 17 1.8130 0.2516
-17 2 18 -4.0578 0.1870
-17 2 19 -1.7641 0.2661
-17 2 20 4.8619 0.0978
-17 2 21 -5.9348 0.1976
-17 2 22 7.2088 0.1690
-17 2 23 -0.8422 0.0325
-17 2 24 4.0297 0.3148
-17 2 25 3.5190 -0.1373
-17 2 26 2.1906 0.1631
-17 2 27 2.3800 -0.1061
-17 2 28 4.9240 0.0060
-17 3 1 1.4433 -0.5061
-17 3 2 -12.1767 -0.3171
-17 3 3 21.1988 -0.1571
-17 3 4 -10.1718 -0.1308
-17 3 5 1.6415 0.2256
-17 3 6 9.6600 0.6792
-17 3 7 -23.8627 0.1809
-17 3 8 16.1787 0.3496
-17 3 9 -10.8812 -0.0111
-17 3 10 4.0735 -0.3555
-17 3 11 16.7691 -0.1863
-17 3 12 -6.4661 -0.3808
-17 3 13 15.0928 -0.2742
-17 3 14 -10.4996 0.1978
-17 3 15 6.3550 -0.1649
-17 3 16 2.0970 0.5269
-17 3 17 -1.2787 -0.0473
-17 3 18 1.6581 0.1716
-17 3 19 -1.4359 0.0316
-17 3 20 -4.4766 -0.1936
-17 3 21 7.2432 -0.0139
-17 3 22 -6.6604 -0.1813
-17 3 23 4.5469 -0.1419
-17 3 24 -1.3358 -0.0926
-17 3 25 2.5244 -0.1590
-17 3 26 1.1095 0.1033
-17 3 27 2.3028 0.0858
-17 4 1 -3.1902 -0.1895
-17 4 2 4.9697 0.4096
-17 4 3 -4.9077 -0.2661
-17 4 4 1.5896 0.4591
-17 4 5 8.2614 -0.1146
-17 4 6 -11.8749 0.0650
-17 4 7 4.1699 0.0302
-17 4 8 -14.1878 -0.3630
-17 4 9 4.1902 -0.0728
-17 4 10 -11.7840 -0.2625
-17 4 11 0.4805 -0.2255
-17 4 12 7.9431 0.1803
-17 4 13 -11.1974 -0.2297
-17 4 14 9.7167 0.2103
-17 4 15 -4.7961 -0.0556
-17 4 16 3.9808 0.0058
-17 4 17 7.3468 -0.0373
-17 4 18 -7.3046 0.0219
-17 4 19 5.8124 -0.0030
-17 4 20 -5.1062 0.1432
-17 4 21 -3.4447 -0.0091
-17 4 22 3.4949 -0.1081
-17 4 23 -6.0407 0.0152
-17 4 24 1.6612 0.0284
-17 4 25 -5.8797 -0.0276
-17 4 26 -1.8828 0.2675
-17 5 1 -0.7060 0.1552
-17 5 2 -1.5774 0.3263
-17 5 3 0.4726 0.0363
-17 5 4 6.6677 0.1177
-17 5 5 -2.4916 0.1322
-17 5 6 2.4190 -0.2356
-17 5 7 -1.9246 0.0252
-17 5 8 -1.2982 -0.0841
-17 5 9 -4.8493 -0.1640
-17 5 10 -3.2951 0.3443
-17 5 11 -6.1521 -0.1443
-17 5 12 -7.3569 0.0698
-17 5 13 5.5672 -0.0064
-17 5 14 -3.9477 -0.2273
-17 5 15 3.4685 0.0357
-17 5 16 0.6755 -0.2921
-17 5 17 -2.5909 0.0616
-17 5 18 11.8224 -0.1187
-17 5 19 -10.2484 -0.1250
-17 5 20 7.2090 0.1761
-17 5 21 -0.9556 -0.0303
-17 5 22 -1.2269 0.1606
-17 5 23 7.2881 0.1015
-17 5 24 -1.7634 -0.0336
-17 5 25 3.0042 0.1975
-17 6 1 -2.7977 0.1173
-17 6 2 10.3420 -0.1968
-17 6 3 8.7021 0.1439
-17 6 4 3.9865 0.1321
-17 6 5 1.8679 0.0411
-17 6 6 11.1481 0.2857
-17 6 7 1.7714 0.0015
-17 6 8 6.3459 0.1824
-17 6 9 2.7061 -0.2469
-17 6 10 8.2245 -0.0388
-17 6 11 -6.4569 -0.1973
-17 6 12 1.9577 -0.1271
-17 6 13 -4.4731 0.0011
-17 6 14 0.2371 0.1520
-17 6 15 -3.1382 -0.0216
-17 6 16 0.3850 0.1088
-17 6 17 2.2097 0.0126
-17 6 18 -4.2082 -0.1130
-17 6 19 10.9498 -0.0762
-17 6 20 0.1197 -0.2660
-17 6 21 2.1109 0.0513
-17 6 22 2.8620 -0.1500
-17 6 23 -2.7021 0.3762
-17 6 24 5.0644 0.0060
-17 7 1 24.1423 0.0370
-17 7 2 -0.6013 0.0919
-17 7 3 11.3395 0.2259
-17 7 4 7.4226 0.0245
-17 7 5 13.3851 0.1049
-17 7 6 3.1490 -0.0175
-17 7 7 -3.1129 -0.0759
-17 7 8 4.3429 0.1469
-17 7 9 0.8840 -0.0363
-17 7 10 3.4945 0.0285
-17 7 11 6.7565 0.0016
-17 7 12 -6.4041 0.1715
-17 7 13 -4.9086 -0.0503
-17 7 14 -3.0712 0.0688
-17 7 15 -1.5716 0.0935
-17 7 16 -0.9465 0.0552
-17 7 17 -0.3598 0.0416
-17 7 18 1.4054 -0.0912
-17 7 19 3.3657 0.0983
-17 7 20 2.4056 -0.1163
-17 7 21 4.3345 0.1154
-17 7 22 -4.4718 -0.2237
-17 8 1 2.0866 0.1346
-17 8 2 22.1077 -0.0692
-17 8 3 -5.1318 0.1157
-17 8 4 15.2340 -0.0101
-17 8 5 4.7735 -0.3206
-17 8 6 -5.5637 -0.0174
-17 8 7 -2.4148 -0.3581
-17 8 8 -13.6540 -0.0408
-17 8 9 2.4885 -0.0294
-17 8 10 7.2534 -0.0357
-17 8 11 4.4818 0.3454
-17 8 12 3.3492 0.0204
-17 8 13 -0.2945 0.1893
-17 8 14 -5.2323 -0.0654
-17 8 15 1.2729 -0.0899
-17 8 16 -6.0070 -0.0213
-17 8 17 -1.6602 -0.1699
-17 8 18 0.4995 0.0361
-17 8 19 -2.4112 0.0213
-17 8 20 4.4232 0.0572
-17 9 1 15.9408 0.0930
-17 9 2 -10.6654 0.1090
-17 9 3 0.9601 -0.0765
-17 9 4 -2.3056 0.1299
-17 9 5 -14.1314 -0.0915
-17 9 6 -1.9723 0.0997
-17 9 7 -6.8804 0.0072
-17 9 8 -1.7484 -0.0863
-17 9 9 -4.2251 0.0121
-17 9 10 6.4828 -0.0605
-17 9 11 4.2075 0.1114
-17 9 12 6.0515 0.0274
-17 9 13 1.6139 0.1486
-17 9 14 0.9817 -0.0759
-17 9 15 -5.1920 0.0994
-17 9 16 3.3344 0.0760
-17 9 17 -5.0884 -0.1607
-17 10 1 11.5376 -0.2372
-17 10 2 1.6849 0.0640
-17 10 3 9.1328 -0.1652
-17 10 4 -21.3089 -0.2645
-17 10 5 14.8721 0.0549
-17 10 6 -10.0933 -0.2190
-17 10 7 -0.5307 0.1106
-17 10 8 -2.8266 0.2434
-17 10 9 0.8293 -0.0814
-17 10 10 -6.4379 0.3872
-17 10 11 2.1893 0.0099
-17 10 12 1.8671 0.0053
-17 10 13 -1.3925 -0.2272
-17 11 1 0.3771 -0.2145
-17 11 2 40.6400 -0.2366
-17 11 3 29.9834 -0.1897
-17 11 4 36.0682 -0.0523
-17 11 5 2.4202 -0.0185
-16 0 2 -15.6018 1.0852
-16 0 4 9.9011 -0.0731
-16 0 6 4.9403 -0.9292
-16 0 8 -16.4934 0.9451
-16 0 10 -7.7334 2.3322
-16 0 12 -2.3238 2.6657
-16 0 14 0.9055 1.2814
-16 0 16 -2.9745 -1.3674
-16 0 18 -1.8337 -2.3916
-16 0 20 -5.4504 0.4118
-16 0 22 -6.3436 2.7441
-16 0 24 3.5521 0.5707
-16 0 26 9.5454 -2.5760
-16 0 28 2.0913 -2.2240
-16 1 1 -15.2495 -0.7741
-16 1 2 6.0725 -1.0719
-16 1 3 3.5855 -0.1347
-16 1 4 -9.7331 -0.2316
-16 1 5 18.1649 -0.6610
-16 1 6 -9.3701 0.6997
-16 1 7 -1.0388 0.1818
-16 1 8 9.2491 -0.1263
-16 1 9 -3.7832 0.5105
-16 1 10 8.2177 -0.6661
-16 1 11 0.1263 -0.0320
-16 1 12 2.7487 0.1642
-16 1 13 0.0145 -0.5068
-16 1 14 6.1264 0.4738
-16 1 15 4.0375 -0.2403
-16 1 16 9.8372 -0.3338
-16 1 17 0.2997 0.1035
-16 1 18 15.1318 -0.4534
-16 1 19 -0.8258 0.1810
-16 1 20 5.2494 0.3208
-16 1 21 -2.8680 -0.0323
-16 1 22 -2.9677 0.2768
-16 1 23 -3.8012 -0.2627
-16 1 24 -0.9006 -0.4148
-16 1 25 4.1476 -0.1899
-16 1 26 5.6002 -0.1529
-16 1 27 3.1864 0.1066
-16 1 28 -0.9024 0.1494
-16 1 29 3.9738 0.4968
-16 2 1 12.1128 -0.6997
-16 2 2 5.0890 -0.1144
-16 2 3 2.6457 -0.3385
-16 2 4 13.9487 0.2072
-16 2 5 -11.0138 -0.1274
-16 2 6 8.7362 0.2385
-16 2 7 1.9720 0.4757
-16 2 8 2.1072 0.5139
-16 2 9 8.4462 0.1479
-16 2 10 -1.0090 0.2936
-16 2 11 3.8259 -0.0044
-16 2 12 -10.7486 -0.0928
-16 2 13 -3.6198 -0.0455
-16 2 14 2.6982 -0.1224
-16 2 15 2.3869 0.0439
-16 2 16 5.8627 0.4939
-16 2 17 8.2048 0.4028
-16 2 18 4.7909 0.7823
-16 2 19 6.2963 0.5738
-16 2 20 3.5112 0.2935
-16 2 21 -1.5480 0.0830
-16 2 22 -0.7266 -0.5633
-16 2 23 -2.1871 -0.3909
-16 2 24 -1.4597 -0.3450
-16 2 25 3.1136 -0.0013
-16 2 26 2.3996 0.1880
-16 2 27 1.9611 0.3468
-16 2 28 4.5145 0.0639
-16 2 29 -1.5067 -0.0552
-16 3 1 1.5517 -0.2268
-16 3 2 -0.2026 -0.1119
-16 3 3 12.5454 0.1299
-16 3 4 0.5190 -0.4879
-16 3 5 0.6835 -0.1197
-16 3 6 -4.9639 0.1003
-16 3 7 4.8069 -0.5148
-16 3 8 -6.9299 0.4905
-16 3 9 0.2703 -0.1472
-16 3 10 6.1001 0.2308
-16 3 11 -14.7868 0.2599
-16 3 12 2.8196 -0.2542
-16 3 13 -10.6661 0.1790
-16 3 14 -8.2785 -0.3558
-16 3 15 3.0911 -0.0631
-16 3 16 -8.7476 0.0713
-16 3 17 9.3552 -0.4854
-16 3 18 -7.4384 0.2814
-16 3 19 6.6815 -0.3576
-16 3 20 1.3655 -0.0792
-16 3 21 1.7698 0.2292
-16 3 22 1.7639 -0.2703
-16 3 23 -3.8741 0.5841
-16 3 24 -2.9241 -0.0213
-16 3 25 1.6830 0.0964
-16 3 26 -3.3638 -0.0397
-16 3 27 0.2009 -0.1572
-16 3 28 -0.6078 -0.4150
-16 4 1 -4.4935 0.1117
-16 4 2 0.8705 0.1416
-16 4 3 -5.7358 -0.0390
-16 4 4 1.8961 0.0956
-16 4 5 0.2831 -0.0301
-16 4 6 -2.8872 0.2453
-16 4 7 -7.0827 0.0307
-16 4 8 1.4987 0.1416
-16 4 9 1.0495 -0.1264
-16 4 10 -10.4280 -0.2783
-16 4 11 8.4511 -0.0801
-16 4 12 -11.1372 -0.1257
-16 4 13 -1.2226 0.0057
-16 4 14 -9.0137 0.3044
-16 4 15 -11.3096 0.1979
-16 4 16 8.4340 0.3384
-16 4 17 -15.5782 0.2348
-16 4 18 9.6069 -0.1057
-16 4 19 -1.4251 0.1998
-16 4 20 2.2078 -0.3355
-16 4 21 9.5525 0.0090
-16 4 22 -5.0268 -0.1612
-16 4 23 2.8220 0.1428
-16 4 24 -2.7217 -0.0996
-16 4 25 -6.1594 0.2038
-16 4 26 -0.7667 -0.2961
-16 4 27 -4.2278 0.2471
-16 5 1 -7.3944 -0.1233
-16 5 2 -1.0158 0.0482
-16 5 3 -1.7043 -0.0103
-16 5 4 6.5677 0.1172
-16 5 5 -0.1652 0.1240
-16 5 6 0.3906 0.0731
-16 5 7 0.2250 0.0073
-16 5 8 9.4135 -0.0639
-16 5 9 -2.0489 -0.2516
-16 5 10 7.5937 -0.0340
-16 5 11 -3.8994 -0.2699
-16 5 12 0.9118 -0.1474
-16 5 13 -5.4107 -0.1108
-16 5 14 3.3467 -0.1046
-16 5 15 -2.5079 0.0092
-16 5 16 -7.1448 -0.0843
-16 5 17 11.2505 0.1645
-16 5 18 -0.7837 -0.0753
-16 5 19 3.6722 0.1684
-16 5 20 8.3826 0.0625
-16 5 21 -4.5506 0.1544
-16 5 22 9.0969 -0.0936
-16 5 23 -5.3971 -0.0741
-16 5 24 5.9434 -0.1836
-16 5 25 0.3387 -0.0394
-16 5 26 -2.9902 0.0626
-16 6 1 -1.5070 -0.0936
-16 6 2 -1.0502 0.0757
-16 6 3 7.2181 -0.1491
-16 6 4 -3.2320 0.4233
-16 6 5 1.4622 -0.1309
-16 6 6 2.8660 0.1734
-16 6 7 3.7524 0.0770
-16 6 8 8.2778 -0.2027
-16 6 9 14.5859 0.0671
-16 6 10 12.4643 -0.1358
-16 6 11 -1.9218 0.0475
-16 6 12 4.3137 0.0168
-16 6 13 4.2211 0.0285
-16 6 14 -1.8530 0.0527
-16 6 15 2.1798 -0.0068
-16 6 16 2.6796 -0.1353
-16 6 17 0.5067 -0.0145
-16 6 18 6.2560 -0.0765
-16 6 19 1.8143 0.0877
-16 6 20 -0.5860 0.0178
-16 6 21 -0.0433 0.2355
-16 6 22 -8.3097 0.1516
-16 6 23 5.0955 0.3388
-16 6 24 -1.6515 0.2318
-16 6 25 2.7455 0.1389
-16 7 1 -6.1798 0.0194
-16 7 2 -0.7886 0.3963
-16 7 3 -4.1056 -0.0396
-16 7 4 -12.7180 0.3605
-16 7 5 3.5370 -0.0661
-16 7 6 -7.7408 -0.1843
-16 7 7 -0.4324 0.0283
-16 7 8 10.7759 -0.2263
-16 7 9 13.6179 0.0176
-16 7 10 6.3637 -0.1030
-16 7 11 9.6177 -0.0087
-16 7 12 -4.6442 0.1356
-16 7 13 -4.2181 -0.0378
-16 7 14 -3.6819 0.1772
-16 7 15 -1.9518 0.0816
-16 7 16 -0.9097 -0.0320
-16 7 17 1.0501 0.0250
-16 7 18 -0.6360 -0.1444
-16 7 19 2.8133 -0.1374
-16 7 20 -2.6014 -0.1443
-16 7 21 -1.9435 -0.2047
-16 7 22 -0.4531 -0.1348
-16 7 23 -3.2300 -0.1136
-16 8 1 10.0346 0.0813
-16 8 2 -9.5377 0.1186
-16 8 3 -5.0436 0.2515
-16 8 4 9.3749 -0.1707
-16 8 5 -13.0620 0.0125
-16 8 6 5.0505 -0.1892
-16 8 7 -6.0003 -0.2150
-16 8 8 -0.3410 0.0653
-16 8 9 0.7795 -0.0519
-16 8 10 10.4483 0.1566
-16 8 11 3.0175 0.2037
-16 8 12 -2.2512 0.1123
-16 8 13 -5.3117 0.1658
-16 8 14 -2.5264 -0.1845
-16 8 15 -3.6608 0.1193
-16 8 16 0.3169 -0.0513
-16 8 17 -3.0331 -0.0420
-16 8 18 0.1556 0.0028
-16 8 19 -2.3117 0.1326
-16 8 20 0.9169 -0.2111
-16 8 21 0.9983 0.0905
-16 9 1 0.3501 0.0233
-16 9 2 -4.6773 -0.2763
-16 9 3 -7.4347 -0.1936
-16 9 4 -4.0877 -0.2004
-16 9 5 8.5690 0.0608
-16 9 6 -15.0540 0.0678
-16 9 7 -1.1960 0.2489
-16 9 8 -8.3981 0.1781
-16 9 9 1.2593 0.0877
-16 9 10 3.9088 -0.0216
-16 9 11 -2.2147 -0.0656
-16 9 12 8.8302 -0.0783
-16 9 13 -0.6234 0.0626
-16 9 14 2.7693 -0.1336
-16 9 15 3.6670 0.3093
-16 9 16 0.0656 -0.0928
-16 9 17 2.8410 0.2819
-16 9 18 -2.4029 -0.2556
-16 10 1 4.1757 -0.0679
-16 10 2 -29.2653 -0.1259
-16 10 3 -11.6319 0.2818
-16 10 4 -0.5089 -0.1825
-16 10 5 -12.5650 0.2289
-16 10 6 -0.9374 -0.0777
-16 10 7 3.9443 -0.0825
-16 10 8 8.1980 0.0856
-16 10 9 7.2126 -0.1711
-16 10 10 -2.3460 0.0711
-16 10 11 10.0020 0.0828
-16 10 12 -1.4435 0.0604
-16 10 13 8.4632 0.1316
-16 10 14 -0.0934 0.1166
-16 10 15 0.9042 -0.0815
-16 11 1 -22.2850 -0.0772
-16 11 2 -1.4922 0.1756
-16 11 3 -22.2228 0.2395
-16 11 4 1.6876 0.2206
-16 11 5 -2.0827 -0.2597
-16 11 6 12.9002 0.1094
-16 11 7 4.2051 -0.3076
-16 11 8 1.4403 -0.1079
-16 11 9 6.5817 0.4319
-15 0 2 -2.7843 1.9321
-15 0 4 -0.7653 2.3851
-15 0 6 -14.2656 -0.3683
-15 0 8 -19.9627 -2.1303
-15 0 10 -1.8171 0.3344
-15 0 12 2.0484 1.9979
-15 0 14 8.4334 -0.2893
-15 0 16 8.8928 -1.8489
-15 0 18 3.2866 -0.5469
-15 0 20 1.6756 0.0025
-15 0 22 6.5939 -1.3203
-15 0 24 6.6492 -1.5959
-15 0 26 -1.5544 -0.3345
-15 0 28 -4.1318 0.4600
-15 0 30 8.9821 -0.0801
-15 1 1 5.0854 0.1116
-15 1 2 0.1673 -0.4505
-15 1 3 5.5097 -0.4135
-15 1 4 11.3842 0.0643
-15 1 5 -4.6927 -0.9069
-15 1 6 10.0368 -0.4891
-15 1 7 -11.8146 -0.0739
-15 1 8 1.6239 -0.0876
-15 1 9 1.0568 0.4055
-15 1 10 -5.3930 0.3419
-15 1 11 1.2739 0.6119
-15 1 12 4.2082 -0.3248
-15 1 13 -0.3915 -0.2924
-15 1 14 6.7327 -0.5304
-15 1 15 4.0803 -0.7006
-15 1 16 5.9055 0.3255
-15 1 17 1.5136 -0.1991
-15 1 18 13.3340 0.3015
-15 1 19 1.5980 0.3890
-15 1 20 8.5317 -0.5611
-15 1 21 2.9553 0.3865
-15 1 22 1.5854 -0.0740
-15 1 23 3.4241 0.0105
-15 1 24 0.2089 0.3733
-15 1 25 4.2125 0.0142
-15 1 26 1.0174 -0.0933
-15 1 27 -5.1400 -0.0092
-15 1 28 -2.4505 -0.3789
-15 1 29 0.9581 0.1176
-15 1 30 -1.0798 0.2618
-15 2 1 1.7385 -0.6263
-15 2 2 21.7449 0.1745
-15 2 3 5.4955 -0.4708
-15 2 4 -8.6027 -0.2332
-15 2 5 19.2687 -0.3096
-15 2 6 -15.8991 0.2706
-15 2 7 2.0698 0.6948
-15 2 8 12.4056 0.6930
-15 2 9 -16.2416 0.8346
-15 2 10 13.3571 0.2839
-15 2 11 -12.3940 0.1259
-15 2 12 -9.6733 -0.1224
-15 2 13 -4.0076 -0.5512
-15 2 14 -10.9406 -0.3498
-15 2 15 2.9289 -0.0482
-15 2 16 -11.5109 -0.1200
-15 2 17 6.6807 0.6853
-15 2 18 0.7370 -0.2449
-15 2 19 6.6047 0.6199
-15 2 20 3.3775 -0.0977
-15 2 21 2.7228 -0.0692
-15 2 22 0.5353 0.0321
-15 2 23 3.7249 -0.4236
-15 2 24 1.6015 -0.1707
-15 2 25 3.4619 -0.1941
-15 2 26 3.8404 -0.3028
-15 2 27 0.2634 0.1926
-15 2 28 -4.0935 -0.3925
-15 2 29 -3.4124 0.3262
-15 3 1 11.1549 -0.6173
-15 3 2 -2.8340 -0.2168
-15 3 3 0.1490 0.3577
-15 3 4 10.0819 -0.0466
-15 3 5 -26.0062 0.3490
-15 3 6 9.1660 0.3073
-15 3 7 -0.2789 -0.3523
-15 3 8 -10.3227 -0.0280
-15 3 9 21.7122 -0.3075
-15 3 10 -13.8246 -0.3076
-15 3 11 4.0392 0.2645
-15 3 12 -13.0459 0.0262
-15 3 13 -13.5051 0.2343
-15 3 14 0.8510 0.2753
-15 3 15 -18.8814 0.1488
-15 3 16 1.7269 -0.1995
-15 3 17 -7.9567 0.0416
-15 3 18 -7.8599 -0.4850
-15 3 19 0.4578 0.0567
-15 3 20 -9.3301 0.0645
-15 3 21 2.6903 0.0709
-15 3 22 2.0884 0.2280
-15 3 23 -2.6757 0.0670
-15 3 24 3.2541 -0.1002
-15 3 25 3.1778 0.0589
-15 3 26 3.1440 -0.1633
-15 3 27 -0.6916 0.1835
-15 3 28 -2.7655 -0.1824
-15 3 29 -4.4009 0.0318
-15 4 1 0.8579 -0.1494
-15 4 2 -6.7194 -0.1256
-15 4 3 1.1574 -0.0541
-15 4 4 -9.1056 0.0321
-15 4 5 1.4068 0.0907
-15 4 6 -6.7937 0.1340
-15 4 7 -4.2221 0.1422
-15 4 8 3.5864 0.0118
-15 4 9 -2.0683 0.0366
-15 4 10 5.9428 -0.0568
-15 4 11 -2.7372 0.0544
-15 4 12 4.7577 0.0672
-15 4 13 -0.6573 0.0696
-15 4 14 -8.7360 0.0700
-15 4 15 6.9629 0.2439
-15 4 16 -5.8133 0.1826
-15 4 17 -8.7315 0.1213
-15 4 18 -5.0299 0.2141
-15 4 19 -16.6969 0.1443
-15 4 20 2.1162 -0.2050
-15 4 21 -5.6686 0.0622
-15 4 22 6.4442 -0.5210
-15 4 23 5.1126 0.0782
-15 4 24 1.9813 -0.1035
-15 4 25 7.1559 -0.1601
-15 4 26 -0.7331 0.1569
-15 4 27 3.0592 0.1943
-15 4 28 -2.4608 -0.1298
-15 5 1 -5.5762 -0.2637
-15 5 2 1.8073 0.0792
-15 5 3 0.5920 -0.2980
-15 5 4 4.7220 -0.2094
-15 5 5 -0.2670 -0.0240
-15 5 6 -0.2979 -0.2768
-15 5 7 -4.4028 0.1298
-15 5 8 7.2500 0.1711
-15 5 9 -6.0620 -0.1900
-15 5 10 9.8773 0.2140
-15 5 11 5.2766 -0.2485
-15 5 12 7.6057 -0.4080
-15 5 13 7.1978 -0.0299
-15 5 14 9.7837 -0.5208
-15 5 15 -0.2487 0.0522
-15 5 16 3.2842 0.0486
-15 5 17 -2.4338 0.1025
-15 5 18 -6.0157 0.3477
-15 5 19 -3.1982 0.1389
-15 5 20 -6.5765 0.0709
-15 5 21 9.0563 0.0712
-15 5 22 -1.1832 -0.2275
-15 5 23 7.1278 -0.0001
-15 5 24 9.5058 -0.0010
-15 5 25 -1.6680 0.1268
-15 5 26 8.4842 0.0623
-15 5 27 -4.1193 -0.0640
-15 6 1 -1.5934 0.0961
-15 6 2 -1.6843 -0.0476
-15 6 3 4.2501 0.2979
-15 6 4 1.8298 0.1895
-15 6 5 1.2631 0.1038
-15 6 6 -6.0924 0.2199
-15 6 7 -1.2589 -0.1980
-15 6 8 -5.9609 -0.0859
-15 6 9 0.9832 -0.2882
-15 6 10 1.6097 -0.2842
-15 6 11 0.1236 0.1929
-15 6 12 6.6780 -0.1517
-15 6 13 12.1985 0.4635
-15 6 14 6.1003 0.1156
-15 6 15 7.1956 0.2345
-15 6 16 1.2157 0.1035
-15 6 17 4.4968 -0.0659
-15 6 18 -2.5004 -0.1078
-15 6 19 -2.9512 -0.0886
-15 6 20 1.7294 -0.0497
-15 6 21 -6.6706 0.0927
-15 6 22 2.3612 0.2728
-15 6 23 -0.8305 0.2492
-15 6 24 -1.2090 0.2329
-15 6 25 6.0516 -0.0443
-15 6 26 -3.4976 0.1976
-15 7 1 2.2692 0.0165
-15 7 2 7.7177 0.1180
-15 7 3 -4.3246 -0.0396
-15 7 4 0.6980 0.1028
-15 7 5 -9.5246 -0.0038
-15 7 6 -10.6905 -0.0215
-15 7 7 -12.9009 0.0748
-15 7 8 -9.5553 -0.1287
-15 7 9 3.2981 0.0144
-15 7 10 -8.9478 -0.1936
-15 7 11 5.3166 -0.0998
-15 7 12 1.6597 -0.0197
-15 7 13 0.8180 -0.0708
-15 7 14 4.7769 0.0233
-15 7 15 1.3106 0.1906
-15 7 16 1.1474 -0.2501
-15 7 17 2.2226 0.0911
-15 7 18 0.2287 -0.0969
-15 7 19 -0.2405 -0.0878
-15 7 20 -3.8296 0.0676
-15 7 21 -1.9336 -0.1299
-15 7 22 -2.0502 -0.0565
-15 7 23 -3.9890 -0.0543
-15 7 24 2.9110 0.1612
-15 8 1 5.8198 0.3311
-15 8 2 5.9228 -0.0181
-15 8 3 6.8607 0.2415
-15 8 4 -8.8429 0.0576
-15 8 5 -4.3579 0.0027
-15 8 6 -14.7098 -0.1504
-15 8 7 -9.3030 0.0235
-15 8 8 0.2676 -0.1752
-15 8 9 -5.6597 0.1385
-15 8 10 9.1698 0.0217
-15 8 11 1.0941 0.0909
-15 8 12 1.4862 0.1640
-15 8 13 -2.8990 -0.0213
-15 8 14 -5.2567 -0.1131
-15 8 15 -3.3536 -0.0132
-15 8 16 2.9000 -0.1232
-15 8 17 -2.5563 0.0415
-15 8 18 2.9344 -0.0256
-15 8 19 -2.2003 0.2049
-15 8 20 -0.7781 -0.0886
-15 8 21 0.3762 -0.1141
-15 8 22 -5.0854 -0.0463
-15 9 1 0.1693 0.2241
-15 9 2 7.2321 0.0958
-15 9 3 -7.3970 -0.1389
-15 9 4 4.5930 0.0922
-15 9 5 -2.5378 -0.2109
-15 9 6 -1.2015 -0.1764
-15 9 7 -2.6279 -0.1296
-15 9 8 -7.7225 -0.2383
-15 9 9 6.3441 0.1495
-15 9 10 1.8390 -0.2327
-15 9 11 1.5205 0.2724
-15 9 12 -0.8189 0.1199
-15 9 13 -5.5052 0.0562
-15 9 14 -0.4181 0.1301
-15 9 15 -0.2564 -0.1078
-15 9 16 1.5417 0.0326
-15 9 17 4.4560 -0.1317
-15 9 18 -2.6650 -0.2936
-15 9 19 6.6389 0.0675
-15 9 20 -2.7188 -0.0288
-15 10 1 -1.0622 -0.0904
-15 10 2 -16.2883 0.1873
-15 10 3 11.5926 -0.0752
-15 10 4 10.2905 -0.2460
-15 10 5 0.3171 0.0457
-15 10 6 -4.8521 -0.2428
-15 10 7 1.0196 0.2443
-15 10 8 3.3477 0.0927
-15 10 9 -3.4849 0.2690
-15 10 10 -1.3444 0.0973
-15 10 11 0.1207 0.0066
-15 10 12 -3.4258 -0.1719
-15 10 13 2.4526 -0.0295
-15 10 14 -3.0798 -0.2570
-15 10 15 5.8241 0.0200
-15 10 16 -1.5537 -0.0304
-15 11 1 13.2299 -0.3004
-15 11 2 -5.9188 -0.1947
-15 11 3 -0.3424 0.1862
-15 11 4 10.2342 -0.1524
-15 11 5 3.6825 0.2144
-15 11 6 -2.7361 0.2022
-15 11 7 -7.8951 -0.0324
-15 11 8 0.2108 0.3152
-15 11 9 -4.5784 0.0011
-15 11 10 -10.0916 0.1357
-15 11 11 -4.7909 0.2513
-15 11 12 -1.3174 -0.1298
-14 0 2 20.2979 1.5979
-14 0 4 20.0099 -2.4967
-14 0 6 -11.7312 -2.4157
-14 0 8 -14.8969 0.4932
-14 0 10 1.1111 1.5448
-14 0 12 3.1963 -0.4992
-14 0 14 3.6795 -2.9227
-14 0 16 15.0203 -3.1531
-14 0 18 13.6437 -0.5968
-14 0 20 3.7084 2.0518
-14 0 22 9.0453 0.8660
-14 0 24 7.2585 -2.4745
-14 0 26 1.4669 -2.6971
-14 0 28 -2.3605 0.8030
-14 0 30 3.2013 2.2354
-14 1 1 5.0831 -0.0863
-14 1 2 -18.3665 -1.1776
-14 1 3 22.3879 0.2962
-14 1 4 15.1740 0.0940
-14 1 5 -0.4393 -0.8631
-14 1 6 29.3030 0.5519
-14 1 7 -13.2317 -0.0229
-14 1 8 8.4693 -0.5658
-14 1 9 -9.5817 0.1523
-14 1 10 -7.9253 -0.4397
-14 1 11 -4.3695 0.2172
-14 1 12 -4.0348 0.5027
-14 1 13 2.4858 0.3890
-14 1 14 2.1761 0.3466
-14 1 15 6.8706 0.3769
-14 1 16 4.0114 -0.5703
-14 1 17 8.7617 -0.1997
-14 1 18 -1.6459 -0.2390
-14 1 19 3.9340 -0.3501
-14 1 20 -4.3058 0.4195
-14 1 21 0.6514 0.2454
-14 1 22 5.5273 0.0775
-14 1 23 3.1734 0.5704
-14 1 24 8.4284 -0.4122
-14 1 25 7.0419 0.2384
-14 1 26 -0.3642 0.0543
-14 1 27 -0.8175 -0.1296
-14 1 28 -3.2807 0.3509
-14 1 29 0.3488 -0.3654
-14 1 30 2.4710 0.1241
-14 2 1 -11.0399 0.1747
-14 2 2 15.8490 -0.0585
-14 2 3 -9.7285 -0.1798
-14 2 4 -1.7238 0.3411
-14 2 5 23.1018 -0.2427
-14 2 6 -5.5156 0.0299
-14 2 7 8.0602 0.6816
-14 2 8 -1.8309 -0.2709
-14 2 9 -8.2126 0.7358
-14 2 10 -10.4639 -0.5274
-14 2 11 -15.9499 0.1626
-14 2 12 -2.7305 -0.2328
-14 2 13 -11.2992 -0.4421
-14 2 14 4.7890 -0.0207
-14 2 15 -1.2560 -0.2695
-14 2 16 -5.3726 -0.0764
-14 2 17 -1.8817 0.2062
-14 2 18 -1.8490 -0.4311
-14 2 19 -2.5825 0.4241
-14 2 20 -2.3131 -0.6564
-14 2 21 -1.2976 -0.1052
-14 2 22 -6.1898 -0.3315
-14 2 23 8.1105 -0.4954
-14 2 24 1.5429 0.2269
-14 2 25 5.4107 -0.1931
-14 2 26 6.3211 0.2342
-14 2 27 0.4114 -0.0048
-14 2 28 -1.5999 -0.1570
-14 2 29 1.6186 -0.1757
-14 2 30 -0.4601 -0.2684
-14 3 1 11.5501 -0.4025
-14 3 2 -3.7921 0.2548
-14 3 3 -2.6343 -0.0221
-14 3 4 4.7997 -0.0253
-14 3 5 -11.0729 -0.0998
-14 3 6 -3.0742 0.1616
-14 3 7 2.7796 -0.0239
-14 3 8 -5.7891 0.4372
-14 3 9 3.5340 0.3411
-14 3 10 -5.7192 -0.0579
-14 3 11 -2.3622 0.3590
-14 3 12 -16.3438 -0.3705
-14 3 13 4.7076 -0.0851
-14 3 14 -6.9491 -0.1449
-14 3 15 -3.5772 -0.3222
-14 3 16 -3.3340 0.2160
-14 3 17 -7.1332 -0.0627
-14 3 18 2.9671 0.1633
-14 3 19 -5.8370 0.4846
-14 3 20 -1.8785 -0.0792
-14 3 21 -5.1505 0.4421
-14 3 22 -1.8943 -0.1322
-14 3 23 -4.7811 -0.1005
-14 3 24 -2.3653 -0.0234
-14 3 25 3.4411 -0.5088
-14 3 26 5.4855 0.0837
-14 3 27 1.0532 -0.3887
-14 3 28 2.6317 -0.0042
-14 3 29 -0.1466 0.3545
-14 3 30 1.5841 0.0568
-14 4 1 0.0620 0.1049
-14 4 2 1.8656 -0.1447
-14 4 3 8.1967 -0.3000
-14 4 4 -4.9821 -0.0641
-14 4 5 -3.2412 -0.1153
-14 4 6 -3.4693 0.2970
-14 4 7 -4.6431 0.1653
-14 4 8 6.1141 0.1945
-14 4 9 0.0844 0.2675
-14 4 10 6.4512 -0.3107
-14 4 11 -2.4431 0.2943
-14 4 12 3.3603 -0.1912
-14 4 13 -9.1693 -0.0382
-14 4 14 3.8811 0.1842
-14 4 15 1.5702 -0.0447
-14 4 16 7.1545 0.1517
-14 4 17 7.5951 -0.0392
-14 4 18 0.7305 -0.2545
-14 4 19 6.8945 -0.0945
-14 4 20 -7.0069 -0.3740
-14 4 21 -2.1873 -0.1788
-14 4 22 0.8096 -0.1248
-14 4 23 -7.8790 -0.0747
-14 4 24 2.5285 0.1083
-14 4 25 -1.0573 -0.2840
-14 4 26 3.3162 0.1851
-14 4 27 6.5660 -0.1462
-14 4 28 0.6028 -0.0213
-14 4 29 0.9724 -0.2024
-14 5 1 -3.5422 -0.2653
-14 5 2 7.9845 -0.2206
-14 5 3 5.6595 0.0909
-14 5 4 1.4953 -0.1994
-14 5 5 0.2344 0.1529
-14 5 6 10.9437 -0.1495
-14 5 7 -2.0318 0.1039
-14 5 8 12.4586 0.0264
-14 5 9 3.2498 -0.1469
-14 5 10 3.9455 0.1296
-14 5 11 1.3523 -0.2072
-14 5 12 -0.6790 -0.1346
-14 5 13 -1.7863 0.0403
-14 5 14 0.1424 -0.2168
-14 5 15 8.9881 0.2365
-14 5 16 11.8521 0.0395
-14 5 17 12.7526 0.1645
-14 5 18 10.4496 0.1195
-14 5 19 -3.5966 0.0118
-14 5 20 0.6121 0.1740
-14 5 21 -4.8100 -0.1929
-14 5 22 -10.2264 0.0153
-14 5 23 2.8213 -0.1795
-14 5 24 -4.5433 0.1038
-14 5 25 3.2621 0.0943
-14 5 26 2.1508 0.0150
-14 5 27 1.9312 0.3212
-14 5 28 7.0528 0.1058
-14 6 1 -2.6026 -0.2182
-14 6 2 -6.7907 -0.0790
-14 6 3 -2.5118 0.4435
-14 6 4 1.2233 0.1521
-14 6 5 7.2320 0.5145
-14 6 6 -3.4149 -0.0723
-14 6 7 21.3214 0.0298
-14 6 8 -1.7848 -0.1436
-14 6 9 1.9423 -0.3639
-14 6 10 -9.4933 -0.0619
-14 6 11 -9.3309 -0.0960
-14 6 12 -10.3146 -0.0319
-14 6 13 -1.4441 0.2996
-14 6 14 -0.9544 -0.0473
-14 6 15 8.8036 0.3588
-14 6 16 10.4195 0.0208
-14 6 17 8.8102 0.1614
-14 6 18 2.7229 0.1542
-14 6 19 -0.9776 -0.1041
-14 6 20 -6.0933 0.1584
-14 6 21 -6.9584 -0.1147
-14 6 22 -4.1523 -0.0231
-14 6 23 -4.6757 0.0156
-14 6 24 0.3851 0.0109
-14 6 25 1.0220 0.0648
-14 6 26 1.7512 -0.1065
-14 6 27 3.7201 -0.2001
-14 7 1 -10.6479 0.0965
-14 7 2 -10.5700 0.2181
-14 7 3 -3.3340 -0.0725
-14 7 4 3.0642 -0.0974
-14 7 5 -1.0110 -0.0619
-14 7 6 14.5888 -0.3767
-14 7 7 4.7878 0.1381
-14 7 8 2.2528 -0.2384
-14 7 9 -5.0461 0.0083
-14 7 10 -16.6599 0.0443
-14 7 11 -17.8406 -0.1428
-14 7 12 -12.2529 0.1348
-14 7 13 -7.4563 -0.0591
-14 7 14 5.2079 -0.0966
-14 7 15 3.6577 0.1318
-14 7 16 6.2725 -0.2042
-14 7 17 6.8203 0.0298
-14 7 18 -2.0189 -0.0333
-14 7 19 -1.9996 -0.0607
-14 7 20 -4.3939 -0.0017
-14 7 21 -2.0733 0.1556
-14 7 22 0.1025 0.1212
-14 7 23 -0.9079 0.2872
-14 7 24 1.8458 0.2636
-14 7 25 -0.0018 0.1501
-14 8 1 -10.8903 0.1693
-14 8 2 6.3427 -0.0067
-14 8 3 -4.9253 0.1419
-14 8 4 6.3792 -0.2586
-14 8 5 8.1064 0.0178
-14 8 6 0.5836 -0.1666
-14 8 7 2.1701 -0.0570
-14 8 8 6.0225 0.0943
-14 8 9 -6.6641 0.0476
-14 8 10 -9.2015 0.0468
-14 8 11 -9.9812 0.1411
-14 8 12 -4.5571 -0.0522
-14 8 13 -2.4152 0.0638
-14 8 14 -0.1221 -0.1210
-14 8 15 1.6631 0.0854
-14 8 16 3.6041 0.1094
-14 8 17 1.9071 -0.1410
-14 8 18 -1.7358 0.0404
-14 8 19 -1.1658 -0.1641
-14 8 20 -1.7389 0.1183
-14 8 21 1.3181 -0.2151
-14 8 22 -1.3516 0.2437
-14 8 23 1.6469 -0.0931
-14 9 1 -9.7571 0.0912
-14 9 2 2.2749 -0.2789
-14 9 3 11.0828 0.0315
-14 9 4 -0.9827 0.2525
-14 9 5 2.4778 0.0432
-14 9 6 5.4910 0.1775
-14 9 7 0.4818 -0.0510
-14 9 8 -1.9383 -0.2644
-14 9 9 1.5931 -0.0301
-14 9 10 1.7521 -0.4508
-14 9 11 1.6417 0.1469
-14 9 12 -3.7494 -0.0063
-14 9 13 5.7830 0.1801
-14 9 14 -3.4696 0.3313
-14 9 15 4.6746 -0.0178
-14 9 16 -1.6991 0.3030
-14 9 17 -3.5268 -0.2035
-14 9 18 5.4791 -0.0868
-14 9 19 -0.5314 -0.0121
-14 9 20 1.5304 0.0632
-14 9 21 -0.5363 -0.4695
-14 10 1 -2.7562 0.2628
-14 10 2 -0.4563 0.1466
-14 10 3 4.2043 0.0606
-14 10 4 9.4909 -0.0852
-14 10 5 3.7118 -0.2391
-14 10 6 -3.8221 -0.1425
-14 10 7 5.6619 -0.1082
-14 10 8 -1.0625 -0.0604
-14 10 9 2.4283 0.2766
-14 10 10 1.1525 0.0336
-14 10 11 1.2278 0.2036
-14 10 12 8.1808 0.1534
-14 10 13 -5.3494 -0.0519
-14 10 14 6.5376 -0.0798
-14 10 15 -4.2245 -0.0517
-14 10 16 0.0613 -0.4015
-14 10 17 4.4952 0.0220
-14 10 18 -1.9069 -0.1995
-14 11 1 -6.9959 0.2982
-14 11 2 -2.7173 -0.0948
-14 11 3 -2.1537 0.1092
-14 11 4 6.0009 -0.3177
-14 11 5 -0.2910 -0.1278
-14 11 6 -4.1444 -0.0612
-14 11 7 -3.5565 0.0744
-14 11 8 6.6292 0.3062
-14 11 9 -2.9772 0.3066
-14 11 10 -1.1132 0.2804
-14 11 11 2.1669 0.0270
-14 11 12 -4.3606 -0.0266
-14 11 13 5.6478 -0.3330
-14 11 14 -2.3563 -0.2114
-14 12 1 2.3923 -0.2204
-14 12 2 -18.8756 0.1555
-14 12 3 2.9502 -0.3650
-14 12 4 -7.8462 0.3269
-14 12 5 -2.7280 0.4439
-14 12 6 5.2747 0.2704
-13 0 2 32.0603 3.0658
-13 0 4 25.7627 -1.8699
-13 0 6 -23.8249 -5.7208
-13 0 8 1.1598 -2.7479
-13 0 10 13.0453 2.6508
-13 0 12 9.8323 2.2820
-13 0 14 -5.8148 -2.3262
-13 0 16 -1.3153 -3.2450
-13 0 18 5.9086 -0.4105
-13 0 20 11.0323 0.9780
-13 0 22 12.7044 0.7316
-13 0 24 -3.5977 1.1033
-13 0 26 -1.0849 0.9587
-13 0 28 8.7966 -0.2306
-13 0 30 6.3634 -0.6047
-13 1 1 0.9633 -0.7646
-13 1 2 -16.4184 -0.0977
-13 1 3 22.6270 0.5178
-13 1 4 11.9766 -0.5484
-13 1 5 -22.1826 -0.2348
-13 1 6 9.1072 -0.3082
-13 1 7 -12.7902 0.0635
-13 1 8 -4.5870 0.0616
-13 1 9 0.3981 0.0821
-13 1 10 0.8799 0.2456
-13 1 11 0.9615 0.2914
-13 1 12 2.0838 -0.2964
-13 1 13 -2.9272 0.0216
-13 1 14 -0.2092 -0.0859
-13 1 15 -6.3073 -0.1270
-13 1 16 3.9104 0.5911
-13 1 17 2.9864 0.0537
-13 1 18 -2.5809 0.0329
-13 1 19 4.8955 0.1415
-13 1 20 -13.2065 -0.6032
-13 1 21 8.9765 0.0378
-13 1 22 -2.0077 0.1490
-13 1 23 2.8171 0.0798
-13 1 24 5.9638 0.5796
-13 1 25 -3.1668 -0.0542
-13 1 26 -1.1595 -0.0210
-13 1 27 -0.4933 -0.1751
-13 1 28 -2.9188 -0.2702
-13 1 29 5.6981 -0.0802
-13 1 30 -2.9109 0.3422
-13 1 31 2.3669 -0.1315
-13 2 1 -7.6877 -0.1321
-13 2 2 -0.7810 -0.4517
-13 2 3 -5.1289 -0.4344
-13 2 4 -27.7970 -0.0937
-13 2 5 17.7773 -0.2952
-13 2 6 -8.7432 0.2763
-13 2 7 -2.2765 0.5139
-13 2 8 5.2477 -0.2538
-13 2 9 -5.7690 0.2956
-13 2 10 -10.9081 -0.7017
-13 2 11 -4.2401 -0.3172
-13 2 12 -11.6927 -0.7061
-13 2 13 -1.8927 -0.6712
-13 2 14 -6.7359 -0.1259
-13 2 15 0.1090 -0.1144
-13 2 16 1.0560 0.1965
-13 2 17 -6.0911 0.2222
-13 2 18 2.6099 -0.1006
-13 2 19 -6.8981 -0.0882
-13 2 20 -0.1692 -0.0434
-13 2 21 -6.4283 -0.3490
-13 2 22 -0.0557 0.1043
-13 2 23 5.9143 -0.2854
-13 2 24 -1.0197 -0.0335
-13 2 25 1.2658 -0.1771
-13 2 26 -5.2944 -0.1497
-13 2 27 -2.9250 0.0841
-13 2 28 -6.3717 0.1820
-13 2 29 -0.8063 -0.1088
-13 2 30 4.4492 0.6348
-13 2 31 3.7325 0.0703
-13 3 1 12.0639 0.2086
-13 3 2 -1.6472 -0.1183
-13 3 3 -20.9254 0.2579
-13 3 4 5.5812 0.0428
-13 3 5 -4.0485 -0.1324
-13 3 6 0.1688 0.0417
-13 3 7 10.9844 -0.4329
-13 3 8 -3.7901 0.2905
-13 3 9 6.6280 0.4020
-13 3 10 -5.3596 0.2962
-13 3 11 -10.6784 0.7750
-13 3 12 0.9684 0.2626
-13 3 13 -6.6463 0.1562
-13 3 14 4.1853 -0.1237
-13 3 15 1.3174 -0.2614
-13 3 16 -9.6713 -0.5033
-13 3 17 2.2204 -0.2660
-13 3 18 -7.1272 0.0884
-13 3 19 -0.5395 0.0150
-13 3 20 3.1783 0.7331
-13 3 21 -0.1780 0.0657
-13 3 22 6.4692 0.2760
-13 3 23 -1.7370 -0.0956
-13 3 24 0.9450 -0.4446
-13 3 25 -4.0849 -0.0699
-13 3 26 -1.3102 -0.2605
-13 3 27 -6.3525 -0.2810
-13 3 28 -3.4421 0.2903
-13 3 29 -4.0618 -0.1603
-13 3 30 3.9060 0.0552
-13 4 1 -1.0768 0.1617
-13 4 2 5.6273 -0.5879
-13 4 3 3.6462 0.1329
-13 4 4 10.6967 0.1365
-13 4 5 -4.2780 0.1530
-13 4 6 6.0509 0.4665
-13 4 7 3.6083 0.1587
-13 4 8 7.0575 0.2105
-13 4 9 0.5180 0.0952
-13 4 10 11.5662 -0.2062
-13 4 11 3.6060 0.0312
-13 4 12 0.6831 -0.2382
-13 4 13 2.2226 -0.0938
-13 4 14 3.2162 -0.1736
-13 4 15 -2.6685 -0.2305
-13 4 16 2.9465 0.0366
-13 4 17 -6.7807 -0.2167
-13 4 18 2.9675 0.0966
-13 4 19 7.4187 -0.0832
-13 4 20 3.9922 -0.2517
-13 4 21 13.3206 -0.2306
-13 4 22 4.3906 -0.3795
-13 4 23 3.0296 -0.2424
-13 4 24 -7.7646 0.1511
-13 4 25 -3.6696 -0.1193
-13 4 26 -0.7912 0.4278
-13 4 27 -5.0633 0.0709
-13 4 28 -2.8348 -0.0582
-13 4 29 -1.2346 0.0798
-13 4 30 -2.3768 -0.0572
-13 5 1 0.4446 -0.0754
-13 5 2 2.2679 -0.0419
-13 5 3 15.9928 0.0923
-13 5 4 -7.6414 -0.1509
-13 5 5 7.9879 0.3897
-13 5 6 3.0542 -0.0329
-13 5 7 -2.1426 0.2782
-13 5 8 6.1416 0.1710
-13 5 9 8.8442 -0.2375
-13 5 10 6.8474 0.0341
-13 5 11 11.0203 -0.2582
-13 5 12 1.5701 -0.2069
-13 5 13 -0.7716 -0.0059
-13 5 14 -9.6287 -0.0773
-13 5 15 -4.0757 0.1558
-13 5 16 -8.3996 0.3882
-13 5 17 0.5839 0.1594
-13 5 18 -0.4023 0.1745
-13 5 19 4.9471 0.0204
-13 5 20 7.6112 -0.2152
-13 5 21 6.6802 -0.1319
-13 5 22 1.6166 -0.1528
-13 5 23 -4.0419 -0.1707
-13 5 24 -1.7353 0.2748
-13 5 25 -7.0430 0.0372
-13 5 26 -5.8088 0.1322
-13 5 27 3.7807 0.0747
-13 5 28 0.8443 -0.1360
-13 5 29 1.2639 0.0380
-13 6 1 -0.7609 0.0237
-13 6 2 2.0494 -0.2009
-13 6 3 -9.6495 0.1569
-13 6 4 -7.1462 -0.0493
-13 6 5 -8.5136 -0.0037
-13 6 6 -11.9949 -0.0131
-13 6 7 3.1841 -0.1967
-13 6 8 0.6518 -0.0101
-13 6 9 2.5854 -0.0578
-13 6 10 1.8246 -0.0732
-13 6 11 7.0951 0.2229
-13 6 12 -0.1606 -0.1470
-13 6 13 -9.6528 0.0696
-13 6 14 -12.1650 0.0692
-13 6 15 -11.9966 -0.1750
-13 6 16 -8.4615 0.2013
-13 6 17 -10.2932 -0.2177
-13 6 18 -0.9005 -0.0331
-13 6 19 0.2000 -0.0690
-13 6 20 5.0602 0.0445
-13 6 21 0.7180 0.0995
-13 6 22 1.2095 -0.0142
-13 6 23 0.4171 0.0476
-13 6 24 -6.4227 -0.0941
-13 6 25 0.3399 -0.1006
-13 6 26 -1.4681 -0.3294
-13 6 27 2.2871 -0.0171
-13 7 1 -0.5392 -0.0988
-13 7 2 -5.7965 0.0520
-13 7 3 -13.8067 -0.0680
-13 7 4 -14.8398 0.1092
-13 7 5 -18.2469 0.0943
-13 7 6 -2.8099 -0.0063
-13 7 7 3.9539 0.2122
-13 7 8 3.2441 -0.2792
-13 7 9 6.3621 0.0077
-13 7 10 6.3107 -0.2985
-13 7 11 -5.2404 -0.2263
-13 7 12 -4.4267 0.1042
-13 7 13 -10.5009 -0.0723
-13 7 14 -7.1067 0.2119
-13 7 15 -5.9157 0.1532
-13 7 16 -5.8346 0.0497
-13 7 17 0.7652 0.0888
-13 7 18 -3.2950 0.1122
-13 7 19 -1.2387 -0.0799
-13 7 20 2.6542 0.1887
-13 7 21 1.9067 -0.0298
-13 7 22 2.4384 0.0332
-13 7 23 0.2792 0.0877
-13 7 24 0.9603 0.1626
-13 7 25 0.9489 -0.0188
-13 7 26 -1.5829 0.2313
-13 8 1 2.1746 -0.0041
-13 8 2 -2.9405 0.2388
-13 8 3 -14.2876 0.0548
-13 8 4 -14.5970 0.0710
-13 8 5 -6.1567 0.1167
-13 8 6 0.6529 -0.3110
-13 8 7 1.3882 0.0294
-13 8 8 14.7606 -0.2338
-13 8 9 10.6355 -0.2454
-13 8 10 1.1050 0.1388
-13 8 11 -0.8677 -0.1166
-13 8 12 -10.3903 0.2773
-13 8 13 -2.9077 0.0964
-13 8 14 -3.7312 -0.0817
-13 8 15 0.0215 0.2795
-13 8 16 9.5033 -0.0364
-13 8 17 3.9453 -0.0830
-13 8 18 0.4538 0.0175
-13 8 19 2.4181 -0.2897
-13 8 20 -4.1413 0.1448
-13 8 21 3.8367 -0.2175
-13 8 22 -0.8167 0.2217
-13 8 23 2.3041 -0.0686
-13 8 24 3.6594 0.2778
-13 9 1 1.5989 0.1852
-13 9 2 -9.4469 -0.1116
-13 9 3 -1.2271 0.0721
-13 9 4 -5.9029 -0.1640
-13 9 5 -2.1795 -0.0653
-13 9 6 3.1805 -0.2397
-13 9 7 6.8749 -0.0670
-13 9 8 7.9360 -0.1530
-13 9 9 7.7372 0.1279
-13 9 10 8.1028 0.1396
-13 9 11 -3.9931 0.1661
-13 9 12 -2.9040 0.1657
-13 9 13 0.4211 -0.1140
-13 9 14 0.7632 -0.0012
-13 9 15 9.7824 -0.1797
-13 9 16 -1.0107 -0.0241
-13 9 17 3.6839 -0.0855
-13 9 18 3.7819 -0.0691
-13 9 19 -2.9199 0.2004
-13 9 20 3.9990 0.2310
-13 9 21 -3.5743 -0.1262
-13 9 22 4.2329 0.1195
-13 10 1 -8.6302 0.0130
-13 10 2 4.1072 0.0270
-13 10 3 -8.8106 -0.1035
-13 10 4 4.0087 -0.2760
-13 10 5 2.7056 -0.0367
-13 10 6 3.4075 -0.1837
-13 10 7 0.7629 0.0121
-13 10 8 0.7874 0.0337
-13 10 9 5.9654 -0.0851
-13 10 10 -3.9869 0.0264
-13 10 11 0.0470 -0.2390
-13 10 12 2.3502 0.0488
-13 10 13 -1.8862 -0.2070
-13 10 14 8.6360 0.1500
-13 10 15 -4.1834 -0.0740
-13 10 16 3.9021 -0.0760
-13 10 17 -4.3772 -0.0571
-13 10 18 -1.5355 -0.1968
-13 10 19 1.6346 0.1791
-13 11 1 -2.3405 0.1359
-13 11 2 -3.7333 -0.2715
-13 11 3 5.3219 0.1898
-13 11 4 1.1111 -0.1495
-13 11 5 1.8431 -0.0846
-13 11 6 -2.4237 0.2202
-13 11 7 -1.3516 -0.2151
-13 11 8 -2.4146 0.1684
-13 11 9 -8.5978 0.0473
-13 11 10 -3.4420 -0.0974
-13 11 11 1.0975 0.0624
-13 11 12 -2.8485 -0.0529
-13 11 13 3.8847 0.0348
-13 11 14 -4.5895 -0.1020
-13 11 15 -1.8488 -0.1719
-13 12 1 3.1159 0.0719
-13 12 2 -0.5149 -0.1355
-13 12 3 5.5036 -0.1577
-13 12 4 -1.2735 0.3746
-13 12 5 0.7013 -0.2205
-13 12 6 -6.2203 0.3351
-13 12 7 1.5359 -0.0609
-13 12 8 -3.8581 0.2016
-13 12 9 0.2778 0.1592
-12 0 2 33.8780 -0.4203
-12 0 4 28.0065 -2.3202
-12 0 6 -20.3966 -1.7357
-12 0 8 -1.7710 -0.1918
-12 0 10 -6.9607 -0.1976
-12 0 12 15.3640 -0.1819
-12 0 14 11.6249 0.8725
-12 0 16 4.3355 1.2126
-12 0 18 -10.3627 0.6674
-12 0 20 -2.7256 0.4395
-12 0 22 11.1057 0.1620
-12 0 24 -0.8892 0.4039
-12 0 26 -7.2036 1.5657
-12 0 28 -2.1086 1.9753
-12 0 30 -0.1373 0.2667
-12 0 32 -2.5034 -0.8009
-12 1 1 -6.0618 -1.1256
-12 1 2 3.4710 -0.8253
-12 1 3 38.1423 -0.0049
-12 1 4 33.5977 0.1811
-12 1 5 -9.3362 -0.7897
-12 1 6 -4.6581 0.3998
-12 1 7 -13.4394 -0.1630
-12 1 8 -22.7957 -0.3751
-12 1 9 -13.7769 0.0992
-12 1 10 -5.8859 -0.2572
-12 1 11 3.8123 0.4697
-12 1 12 2.9383 0.5032
-12 1 13 12.9182 0.4084
-12 1 14 -0.9023 0.1514
-12 1 15 0.4577 -0.3113
-12 1 16 -5.9148 -0.5353
-12 1 17 -1.6953 -0.9516
-12 1 18 -4.4121 0.1582
-12 1 19 -8.1407 -0.3056
-12 1 20 2.0932 0.5189
-12 1 21 2.7951 0.6180
-12 1 22 3.4355 -0.2097
-12 1 23 7.0137 0.4095
-12 1 24 -3.6891 -0.3020
-12 1 25 -2.5406 -0.4774
-12 1 26 -9.0759 0.4565
-12 1 27 -5.7049 -0.6454
-12 1 28 -1.6484 0.4011
-12 1 29 -2.2986 -0.0757
-12 1 30 -5.0657 -0.2580
-12 1 31 -1.7530 0.5196
-12 1 32 -4.3131 -0.0016
-12 2 1 1.9694 0.2498
-12 2 2 -0.0285 0.0746
-12 2 3 33.8397 -0.6353
-12 2 4 2.2262 -0.0763
-12 2 5 20.6993 -0.7764
-12 2 6 -4.2545 -0.3630
-12 2 7 -8.4797 0.3990
-12 2 8 -10.5863 -0.5151
-12 2 9 -11.7271 0.2019
-12 2 10 -3.8161 0.0220
-12 2 11 -3.6988 -0.4056
-12 2 12 9.0188 0.4345
-12 2 13 4.7915 -0.5965
-12 2 14 -0.8779 0.0849
-12 2 15 0.0761 -0.3246
-12 2 16 -0.4608 -0.1674
-12 2 17 -8.4662 0.0399
-12 2 18 0.5461 0.0622
-12 2 19 -0.1194 0.3214
-12 2 20 -7.6227 0.4922
-12 2 21 -1.4323 0.0781
-12 2 22 1.3959 0.6883
-12 2 23 1.8033 -0.2174
-12 2 24 6.2577 0.4325
-12 2 25 -5.5426 -0.1758
-12 2 26 -3.5231 -0.0634
-12 2 27 -2.6829 0.0703
-12 2 28 -5.8422 -0.3325
-12 2 29 -0.8270 0.1698
-12 2 30 -5.6389 0.1450
-12 2 31 -4.4191 0.2438
-12 3 1 1.7901 0.2396
-12 3 2 31.0215 0.3580
-12 3 3 -23.6569 0.1961
-12 3 4 3.2647 -0.5205
-12 3 5 10.8795 0.3289
-12 3 6 -6.9591 -0.4035
-12 3 7 5.0703 0.1263
-12 3 8 5.4551 0.2947
-12 3 9 6.1621 -0.0097
-12 3 10 -1.1635 0.3889
-12 3 11 -0.1752 0.0074
-12 3 12 11.9582 0.0153
-12 3 13 1.9436 0.0076
-12 3 14 9.1718 -0.0285
-12 3 15 4.9126 0.1408
-12 3 16 -0.1467 0.0182
-12 3 17 5.3512 0.2707
-12 3 18 -3.6556 -0.0250
-12 3 19 -2.8874 0.0059
-12 3 20 -5.3960 0.1004
-12 3 21 -4.2587 -0.3686
-12 3 22 -2.4092 0.2328
-12 3 23 5.5073 -0.3680
-12 3 24 7.1114 0.1540
-12 3 25 -0.9600 -0.0222
-12 3 26 3.4834 -0.1713
-12 3 27 -0.2913 0.3336
-12 3 28 -0.8656 -0.1525
-12 3 29 -6.8289 0.1460
-12 3 30 -3.2213 -0.1880
-12 3 31 -4.0426 -0.0365
-12 4 1 29.7869 -0.2537
-12 4 2 -11.2038 -0.5375
-12 4 3 9.1348 -0.2923
-12 4 4 1.1434 -0.0838
-12 4 5 -16.2937 0.0994
-12 4 6 15.1397 0.5002
-12 4 7 0.4118 0.1457
-12 4 8 10.5646 0.4043
-12 4 9 1.5982 0.0949
-12 4 10 1.9909 -0.2294
-12 4 11 8.0492 -0.2548
-12 4 12 -6.1491 -0.2922
-12 4 13 13.8595 -0.5332
-12 4 14 9.4462 0.0134
-12 4 15 12.3265 -0.3607
-12 4 16 7.8866 0.0389
-12 4 17 1.9198 -0.0956
-12 4 18 -6.0042 -0.0385
-12 4 19 -5.4478 0.0195
-12 4 20 -6.2838 0.0697
-12 4 21 -3.6770 -0.0838
-12 4 22 4.0605 0.0555
-12 4 23 6.9403 -0.1050
-12 4 24 -4.4849 -0.1478
-12 4 25 10.4845 -0.0341
-12 4 26 3.3315 -0.1080
-12 4 27 1.3837 0.1792
-12 4 28 -0.7778 0.2452
-12 4 29 -4.1028 0.2874
-12 4 30 -7.3584 0.0388
-12 5 1 1.8066 0.0743
-12 5 2 3.4097 -0.1905
-12 5 3 3.3835 0.1381
-12 5 4 -4.4486 0.0860
-12 5 5 4.8443 0.0753
-12 5 6 -6.2338 0.2807
-12 5 7 5.8348 0.2344
-12 5 8 -17.2731 0.2446
-12 5 9 -1.7298 -0.0281
-12 5 10 -10.4062 0.0134
-12 5 11 -12.2186 -0.1726
-12 5 12 4.6360 -0.0416
-12 5 13 -0.6334 0.0464
-12 5 14 13.6238 -0.0590
-12 5 15 8.6074 -0.0063
-12 5 16 3.4888 0.0597
-12 5 17 -7.4067 -0.1195
-12 5 18 -12.3019 0.1020
-12 5 19 -13.9691 -0.1183
-12 5 20 -8.0986 0.0508
-12 5 21 0.8873 0.0384
-12 5 22 4.2016 -0.1948
-12 5 23 1.5454 -0.0218
-12 5 24 9.4679 -0.1638
-12 5 25 -0.1378 0.0488
-12 5 26 3.2481 -0.1326
-12 5 27 5.4928 -0.0533
-12 5 28 1.4037 -0.0938
-12 5 29 -3.3921 -0.2050
-12 6 1 -4.2264 0.2339
-12 6 2 8.7756 0.0829
-12 6 3 -4.8341 0.5129
-12 6 4 -3.2285 0.1177
-12 6 5 -2.1145 0.0186
-12 6 6 -7.4291 -0.0086
-12 6 7 -19.7888 -0.4033
-12 6 8 -9.3989 0.0425
-12 6 9 -29.1547 -0.3196
-12 6 10 -16.2554 0.0187
-12 6 11 -2.4843 0.2139
-12 6 12 -0.4370 -0.0801
-12 6 13 11.8644 0.2424
-12 6 14 7.3003 -0.0218
-12 6 15 6.2709 0.0149
-12 6 16 -2.0427 0.2844
-12 6 17 -18.8078 -0.3219
-12 6 18 -11.3643 0.2619
-12 6 19 -13.7166 -0.4011
-12 6 20 -2.5575 -0.0468
-12 6 21 0.4949 -0.1219
-12 6 22 5.0701 -0.1633
-12 6 23 9.5599 0.0607
-12 6 24 0.5719 0.1008
-12 6 25 2.0145 0.0854
-12 6 26 -1.4338 0.0508
-12 6 27 -0.1101 0.0008
-12 6 28 -0.0753 0.3364
-12 7 1 9.7859 0.1191
-12 7 2 7.6383 -0.0140
-12 7 3 4.0741 0.0009
-12 7 4 1.2283 0.0055
-12 7 5 -6.4749 0.0995
-12 7 6 -7.7625 0.0327
-12 7 7 -10.6117 0.2104
-12 7 8 -18.7068 0.0750
-12 7 9 -13.7562 0.1035
-12 7 10 -8.1940 -0.0062
-12 7 11 2.9177 -0.1081
-12 7 12 11.0678 -0.0572
-12 7 13 13.9970 -0.1096
-12 7 14 12.1328 0.0616
-12 7 15 6.7777 0.0559
-12 7 16 -7.8320 0.2975
-12 7 17 -2.3591 0.1451
-12 7 18 -14.2927 0.2114
-12 7 19 -3.2405 0.0463
-12 7 20 -1.2562 0.0962
-12 7 21 3.5894 -0.0148
-12 7 22 6.6404 -0.0116
-12 7 23 3.7932 -0.0817
-12 7 24 2.4271 -0.1140
-12 7 25 -1.1825 -0.3080
-12 7 26 -5.4347 -0.0636
-12 7 27 -0.6576 -0.2527
-12 8 1 14.4125 -0.1439
-12 8 2 15.5772 -0.0316
-12 8 3 1.2709 0.0130
-12 8 4 1.2289 -0.1679
-12 8 5 -3.5896 0.1287
-12 8 6 0.1051 -0.0239
-12 8 7 -7.5265 0.0778
-12 8 8 -5.4371 0.0708
-12 8 9 3.1027 -0.2683
-12 8 10 2.5767 0.0109
-12 8 11 8.0651 -0.2754
-12 8 12 6.7566 0.1188
-12 8 13 9.3859 -0.0222
-12 8 14 3.5956 0.1382
-12 8 15 2.7706 0.2451
-12 8 16 2.3654 0.0481
-12 8 17 -1.9327 -0.1289
-12 8 18 1.0309 -0.2422
-12 8 19 -2.3302 -0.1412
-12 8 20 -0.0371 -0.0974
-12 8 21 1.7828 0.0128
-12 8 22 4.5010 -0.1807
-12 8 23 2.0303 0.0577
-12 8 24 4.4906 0.0082
-12 8 25 -1.0478 -0.2400
-12 9 1 5.8025 0.1316
-12 9 2 -2.3234 0.1768
-12 9 3 3.1056 0.0843
-12 9 4 -4.2270 0.2389
-12 9 5 2.5133 -0.0774
-12 9 6 -3.6788 -0.0926
-12 9 7 1.7941 -0.2139
-12 9 8 3.6097 -0.3522
-12 9 9 6.4379 -0.0782
-12 9 10 11.3743 0.0415
-12 9 11 0.0098 0.2319
-12 9 12 2.7469 0.3870
-12 9 13 -1.1970 0.1178
-12 9 14 0.6610 0.3092
-12 9 15 -6.0797 -0.1533
-12 9 16 3.6053 -0.1240
-12 9 17 -0.8069 -0.0803
-12 9 18 2.1753 -0.3508
-12 9 19 -1.6748 0.0518
-12 9 20 -0.4040 -0.0961
-12 9 21 -0.1294 -0.2591
-12 9 22 0.1799 0.2595
-12 9 23 1.6088 0.0643
-12 10 1 -1.9607 -0.1675
-12 10 2 -5.1280 0.1011
-12 10 3 -11.2689 -0.2998
-12 10 4 -5.9958 0.0933
-12 10 5 -3.2237 -0.2364
-12 10 6 0.1818 -0.1575
-12 10 7 -6.8250 0.0946
-12 10 8 4.0856 -0.2010
-12 10 9 5.4469 0.2276
-12 10 10 -0.6820 0.0821
-12 10 11 -0.1561 -0.0535
-12 10 12 -2.7771 0.2333
-12 10 13 -2.0476 -0.3340
-12 10 14 -1.8064 0.0665
-12 10 15 2.1136 -0.2224
-12 10 16 -2.3087 -0.0885
-12 10 17 1.1237 -0.0573
-12 10 18 -4.2083 0.2069
-12 10 19 -0.5927 -0.0520
-12 10 20 -2.0572 0.2401
-12 11 1 -2.3302 0.0324
-12 11 2 -9.5956 0.1472
-12 11 3 -3.6328 -0.2342
-12 11 4 -9.0444 -0.0567
-12 11 5 -0.2200 -0.2139
-12 11 6 -5.0330 0.0987
-12 11 7 5.3944 0.0165
-12 11 8 -4.6755 0.2772
-12 11 9 -1.2341 -0.0082
-12 11 10 -2.0290 0.0942
-12 11 11 -1.0020 -0.2463
-12 11 12 0.0539 -0.0223
-12 11 13 -1.8903 -0.1431
-12 11 14 0.6501 -0.2538
-12 11 15 0.2104 0.1885
-12 11 16 -0.0982 0.2364
-12 12 1 -5.1133 0.1482
-12 12 2 5.3911 -0.2037
-12 12 3 -5.6911 0.0623
-12 12 4 1.2579 -0.0733
-12 12 5 0.2354 0.0066
-12 12 6 5.8479 0.0811
-12 12 7 0.4306 -0.2013
-12 12 8 0.7079 0.0190
-12 12 9 -4.1721 -0.2113
-12 12 10 0.6893 0.0353
-12 12 11 2.5735 0.0471
-11 0 2 31.8999 1.5429
-11 0 4 -14.8111 -1.8809
-11 0 6 -0.4606 -1.4669
-11 0 8 39.0833 1.7620
-11 0 10 -8.8065 3.1759
-11 0 12 -21.4644 0.8194
-11 0 14 -12.0932 -1.1669
-11 0 16 16.7969 0.5736
-11 0 18 14.3509 1.9627
-11 0 20 -0.3539 1.2928
-11 0 22 -7.7864 0.7535
-11 0 24 -5.2189 0.8871
-11 0 26 1.2176 -0.3025
-11 0 28 -0.6494 -1.5854
-11 0 30 -8.1445 -0.2579
-11 0 32 -3.1669 1.4819
-11 1 1 2.4110 0.7309
-11 1 2 -7.0887 -0.7466
-11 1 3 2.2564 1.5746
-11 1 4 18.0617 -0.5046
-11 1 5 -4.5550 -0.5739
-11 1 6 -6.5174 0.0633
-11 1 7 25.6244 -0.9940
-11 1 8 -5.2629 0.3530
-11 1 9 3.1005 -0.5600
-11 1 10 -0.7044 0.2264
-11 1 11 -12.2879 0.5068
-11 1 12 5.0728 -0.3619
-11 1 13 -10.0110 0.4565
-11 1 14 6.8706 0.1176
-11 1 15 3.2961 -0.1144
-11 1 16 -2.8183 0.4952
-11 1 17 16.1977 -0.4727
-11 1 18 -15.0017 -0.2987
-11 1 19 3.4623 -0.4681
-11 1 20 1.1860 -0.5052
-11 1 21 -4.4093 -0.0446
-11 1 22 11.3718 0.3669
-11 1 23 -6.7093 0.3145
-11 1 24 0.5165 0.5499
-11 1 25 -2.5566 0.1492
-11 1 26 -9.5471 -0.3117
-11 1 27 3.9978 -0.0856
-11 1 28 -1.8437 -0.3628
-11 1 29 1.0497 -0.2596
-11 1 30 0.2598 0.3332
-11 1 31 -2.0373 -0.0494
-11 1 32 0.2998 0.3170
-11 2 1 -34.4178 -0.2493
-11 2 2 -43.2722 -0.0896
-11 2 3 31.1166 -0.5796
-11 2 4 -1.6272 0.0355
-11 2 5 20.3590 -0.7314
-11 2 6 19.4237 -0.1801
-11 2 7 2.1388 -0.1966
-11 2 8 2.9388 -0.2916
-11 2 9 -10.0153 0.2501
-11 2 10 -0.6687 0.0009
-11 2 11 0.6649 0.2651
-11 2 12 3.6696 0.5978
-11 2 13 16.5623 -0.2423
-11 2 14 5.2794 0.7776
-11 2 15 6.9889 -0.1708
-11 2 16 9.8203 0.2360
-11 2 17 -14.2815 -0.1146
-11 2 18 4.5133 -0.1238
-11 2 19 -2.6451 0.1530
-11 2 20 -2.6155 0.2643
-11 2 21 6.4392 0.5363
-11 2 22 -1.5303 0.4472
-11 2 23 5.1023 0.3686
-11 2 24 -4.4722 0.1303
-11 2 25 -7.5757 -0.0463
-11 2 26 1.3099 0.0444
-11 2 27 -2.1410 -0.1345
-11 2 28 11.4847 0.2066
-11 2 29 4.6647 0.2714
-11 2 30 5.6663 -0.0570
-11 2 31 2.5363 0.3113
-11 2 32 -0.4358 -0.6072
-11 3 1 -17.3995 -0.3477
-11 3 2 19.5160 0.0588
-11 3 3 -36.0748 -0.5685
-11 3 4 25.3788 -0.1627
-11 3 5 10.0524 -0.1238
-11 3 6 6.2826 -0.1041
-11 3 7 1.0303 0.1798
-11 3 8 -2.4743 0.2443
-11 3 9 11.1849 0.2894
-11 3 10 -11.4857 0.3156
-11 3 11 3.4400 -0.1053
-11 3 12 15.2733 -0.0734
-11 3 13 7.1329 -0.4591
-11 3 14 5.9374 -0.3142
-11 3 15 11.4468 -0.2792
-11 3 16 -6.6730 -0.0690
-11 3 17 11.8094 0.0410
-11 3 18 1.3632 0.4460
-11 3 19 6.4297 0.1529
-11 3 20 5.8904 0.3681
-11 3 21 1.2894 -0.0499
-11 3 22 -5.6838 -0.4210
-11 3 23 -0.9548 -0.0442
-11 3 24 -2.0567 -0.5840
-11 3 25 -6.8302 0.0643
-11 3 26 -2.0466 -0.0178
-11 3 27 11.0175 0.0639
-11 3 28 7.3563 0.3541
-11 3 29 9.9205 0.0039
-11 3 30 4.9964 -0.1138
-11 3 31 0.8994 0.2134
-11 4 1 19.4759 0.0352
-11 4 2 -1.2005 -0.1071
-11 4 3 24.3840 -0.1403
-11 4 4 -8.9600 0.5013
-11 4 5 11.6029 -0.1259
-11 4 6 -8.4202 0.3525
-11 4 7 2.0149 -0.1897
-11 4 8 5.1104 -0.0416
-11 4 9 -13.8309 -0.0274
-11 4 10 6.1501 -0.0889
-11 4 11 -6.6844 0.0371
-11 4 12 -4.2252 -0.1060
-11 4 13 1.9957 -0.1828
-11 4 14 3.7194 -0.0798
-11 4 15 -2.0280 -0.2605
-11 4 16 11.3507 0.2399
-11 4 17 7.3659 -0.0377
-11 4 18 12.9995 0.3454
-11 4 19 9.5946 0.1428
-11 4 20 3.7773 -0.0001
-11 4 21 -6.4790 0.1256
-11 4 22 -5.7409 -0.2114
-11 4 23 -6.4414 0.1820
-11 4 24 -11.5018 0.0671
-11 4 25 0.7297 0.0278
-11 4 26 1.8883 0.0853
-11 4 27 3.0915 0.0421
-11 4 28 8.7315 0.0863
-11 4 29 6.9984 0.0157
-11 4 30 1.4676 -0.1441
-11 4 31 -2.6662 0.1261
-11 5 1 17.3904 -0.0788
-11 5 2 2.8142 0.1607
-11 5 3 -1.9370 -0.0440
-11 5 4 10.4811 0.0579
-11 5 5 -16.6356 0.0855
-11 5 6 5.5239 -0.0126
-11 5 7 -4.3611 0.0827
-11 5 8 -12.3329 0.1059
-11 5 9 5.2121 -0.0355
-11 5 10 -22.9893 0.2161
-11 5 11 -11.7101 -0.0964
-11 5 12 -19.3636 0.1467
-11 5 13 -15.2471 -0.0574
-11 5 14 -3.9877 -0.0278
-11 5 15 -0.7182 -0.0769
-11 5 16 11.1272 -0.0968
-11 5 17 6.5973 -0.0838
-11 5 18 11.3354 -0.2526
-11 5 19 2.3849 -0.0804
-11 5 20 -0.1381 -0.0925
-11 5 21 -6.4517 -0.0361
-11 5 22 -4.9536 0.2718
-11 5 23 -11.3808 -0.1040
-11 5 24 -1.5107 0.2700
-11 5 25 -2.9076 -0.0137
-11 5 26 2.6020 -0.2355
-11 5 27 8.4065 -0.0414
-11 5 28 4.9159 -0.1771
-11 5 29 -0.6683 0.1820
-11 5 30 0.8051 0.1878
-11 6 1 -8.7832 -0.1178
-11 6 2 1.5415 -0.2518
-11 6 3 -9.6785 0.2024
-11 6 4 -6.1958 -0.0733
-11 6 5 0.2264 0.1534
-11 6 6 7.4774 0.2665
-11 6 7 -6.1066 0.1288
-11 6 8 8.4932 0.3471
-11 6 9 -12.1422 -0.1867
-11 6 10 -7.9036 -0.0755
-11 6 11 -22.6469 -0.3143
-11 6 12 -21.1480 -0.3332
-11 6 13 -13.6594 -0.2064
-11 6 14 -10.1246 0.0086
-11 6 15 7.0594 0.0661
-11 6 16 3.0738 0.2003
-11 6 17 9.3218 0.2050
-11 6 18 1.2441 0.0374
-11 6 19 3.9790 0.1221
-11 6 20 -2.3552 -0.0632
-11 6 21 -2.6788 -0.1785
-11 6 22 -5.6800 -0.0433
-11 6 23 -1.5195 -0.2247
-11 6 24 -2.9651 0.1167
-11 6 25 0.8539 0.1601
-11 6 26 3.5699 0.0345
-11 6 27 1.4447 0.5581
-11 6 28 0.9425 0.2920
-11 6 29 0.3071 0.0668
-11 7 1 -6.6783 -0.0939
-11 7 2 -7.0893 0.0425
-11 7 3 -3.0606 0.1566
-11 7 4 0.8533 0.1469
-11 7 5 19.8934 0.2131
-11 7 6 3.3982 0.0728
-11 7 7 21.1981 -0.0067
-11 7 8 2.7359 -0.1938
-11 7 9 1.5606 -0.1502
-11 7 10 -13.2758 -0.1691
-11 7 11 -8.4657 -0.1311
-11 7 12 -12.3394 0.2580
-11 7 13 -0.1317 -0.0424
-11 7 14 4.9503 0.1417
-11 7 15 8.4316 0.0948
-11 7 16 8.7396 -0.1486
-11 7 17 1.3688 0.1337
-11 7 18 2.2211 0.0795
-11 7 19 -3.3500 -0.0609
-11 7 20 -1.2873 0.0194
-11 7 21 -0.6972 -0.0312
-11 7 22 -1.9169 -0.1355
-11 7 23 4.2034 -0.0374
-11 7 24 2.7824 -0.2090
-11 7 25 3.0394 -0.1026
-11 7 26 1.6983 -0.1381
-11 7 27 -2.0576 -0.1231
-11 8 1 -6.6960 -0.0496
-11 8 2 -7.1149 0.2197
-11 8 3 -1.1093 0.1055
-11 8 4 8.3277 -0.0215
-11 8 5 13.1930 0.0533
-11 8 6 24.3157 -0.3179
-11 8 7 12.2009 -0.0845
-11 8 8 8.6265 -0.0888
-11 8 9 -0.3183 -0.2855
-11 8 10 -4.0516 0.2280
-11 8 11 -9.2373 -0.0406
-11 8 12 2.1234 0.1891
-11 8 13 1.3907 0.1826
-11 8 14 13.6904 -0.0528
-11 8 15 9.4008 0.1450
-11 8 16 3.0816 0.0071
-11 8 17 3.4189 -0.2851
-11 8 18 -4.4030 -0.0669
-11 8 19 -0.3579 -0.0889
-11 8 20 -4.3647 0.0386
-11 8 21 -4.1418 0.1039
-11 8 22 7.7797 -0.1332
-11 8 23 -0.8474 0.4030
-11 8 24 7.0147 -0.1337
-11 8 25 -0.6920 0.0809
-11 8 26 -0.9807 -0.1090
-11 9 1 -7.4270 0.2227
-11 9 2 -7.8403 0.1355
-11 9 3 -6.6002 -0.0077
-11 9 4 5.4987 0.0981
-11 9 5 7.4402 -0.2256
-11 9 6 10.1461 0.2038
-11 9 7 4.4611 -0.2044
-11 9 8 2.9353 0.2469
-11 9 9 1.7774 -0.0012
-11 9 10 -3.8740 0.0838
-11 9 11 -3.4295 0.1044
-11 9 12 -0.1231 -0.1484
-11 9 13 7.6941 0.0773
-11 9 14 3.7522 0.0975
-11 9 15 -2.2809 0.0185
-11 9 16 3.4112 0.2605
-11 9 17 -3.7031 0.0896
-11 9 18 1.1659 0.1288
-11 9 19 -6.4328 0.0562
-11 9 20 -0.0121 -0.1626
-11 9 21 2.1051 -0.1178
-11 9 22 -3.6351 -0.2412
-11 9 23 2.8065 -0.0165
-11 10 1 -12.7107 -0.2596
-11 10 2 -5.8775 -0.0744
-11 10 3 0.4189 -0.2723
-11 10 4 -8.7659 -0.0053
-11 10 5 3.3994 -0.1756
-11 10 6 -10.0130 -0.0280
-11 10 7 -1.2887 -0.0339
-11 10 8 -0.5049 -0.1218
-11 10 9 -5.3907 0.0798
-11 10 10 3.4108 -0.0042
-11 10 11 -4.1387 0.1160
-11 10 12 1.1539 0.2681
-11 10 13 2.8464 0.1363
-11 10 14 -3.8094 0.1234
-11 10 15 3.9899 -0.0457
-11 10 16 -4.1806 -0.2994
-11 10 17 2.2092 0.0052
-11 10 18 -3.6021 -0.1095
-11 10 19 3.7236 -0.0110
-11 10 20 0.1911 0.1391
-11 10 21 -2.1834 -0.2352
-11 11 1 8.4445 -0.0106
-11 11 2 -3.3181 -0.0476
-11 11 3 -0.3558 -0.0024
-11 11 4 2.7225 0.1344
-11 11 5 -6.3146 -0.2309
-11 11 6 2.1915 -0.0220
-11 11 7 -3.6759 -0.1341
-11 11 8 -2.5289 -0.0107
-11 11 9 5.6759 -0.0655
-11 11 10 -6.1953 0.0887
-11 11 11 2.4319 0.0279
-11 11 12 -0.0295 0.1527
-11 11 13 -3.6614 -0.0090
-11 11 14 1.6480 -0.1604
-11 11 15 -2.1988 -0.0889
-11 11 16 6.4973 -0.0281
-11 11 17 0.1923 -0.1936
-11 12 1 0.0638 0.1900
-11 12 2 4.6264 0.1426
-11 12 3 0.7873 -0.0033
-11 12 4 0.9637 0.1310
-11 12 5 6.4503 -0.3371
-11 12 6 3.1643 0.1399
-11 12 7 3.0597 -0.1379
-11 12 8 2.0979 0.0795
-11 12 9 -5.1051 0.2572
-11 12 10 2.1283 -0.1430
-11 12 11 0.6975 0.0846
-11 12 12 1.1005 -0.0622
-11 12 13 1.5419 -0.5369
-11 13 1 -4.6942 -0.5615
-11 13 2 2.3856 0.2926
-10 0 2 17.1169 1.9797
-10 0 4 -45.9154 1.4962
-10 0 6 -16.7038 0.2835
-10 0 8 36.4193 -0.1108
-10 0 10 41.3373 0.4215
-10 0 12 14.1814 3.0431
-10 0 14 -21.1699 3.4881
-10 0 16 -17.2379 -0.3792
-10 0 18 9.4329 -3.2038
-10 0 20 19.0669 -1.0775
-10 0 22 -1.8208 1.9845
-10 0 24 -14.0351 1.8031
-10 0 26 -5.9570 -0.6746
-10 0 28 2.3487 -2.5037
-10 0 30 -2.9497 -2.2338
-10 0 32 -1.0652 -0.1407
-10 1 1 30.2812 -1.2436
-10 1 2 10.0295 -0.1534
-10 1 3 -11.1609 1.4486
-10 1 4 -20.4191 0.0138
-10 1 5 -21.8348 -0.1235
-10 1 6 -48.6120 0.4360
-10 1 7 11.2675 -0.3665
-10 1 8 -4.5986 -0.5034
-10 1 9 27.3724 -0.2678
-10 1 10 9.9473 -0.3806
-10 1 11 27.6937 0.0552
-10 1 12 2.9422 0.4442
-10 1 13 -5.2584 0.1799
-10 1 14 -0.5718 -0.0641
-10 1 15 -17.2816 -0.2069
-10 1 16 8.0050 -0.4158
-10 1 17 -3.1390 -0.3435
-10 1 18 5.0945 0.1892
-10 1 19 10.0869 0.1999
-10 1 20 2.3029 0.1711
-10 1 21 8.6656 0.3755
-10 1 22 -2.7452 -0.5382
-10 1 23 -4.5779 -0.0168
-10 1 24 -1.3175 -0.2257
-10 1 25 -10.2895 -0.2966
-10 1 26 0.5320 0.5124
-10 1 27 -2.3359 0.0719
-10 1 28 4.2286 -0.0948
-10 1 29 2.2735 0.2612
-10 1 30 -0.4025 -0.6062
-10 1 31 1.4097 0.1771
-10 1 32 4.4361 0.0667
-10 1 33 3.8621 -0.1211
-10 2 1 -5.0910 -0.1453
-10 2 2 -11.9969 0.2255
-10 2 3 -3.7710 -0.9579
-10 2 4 0.6631 0.0657
-10 2 5 -31.7786 -0.8425
-10 2 6 4.3857 -0.1734
-10 2 7 -7.6111 -0.0365
-10 2 8 1.8050 0.1523
-10 2 9 -0.2363 0.0061
-10 2 10 15.6246 0.6731
-10 2 11 5.3745 0.3932
-10 2 12 3.0571 0.3990
-10 2 13 6.5650 0.2184
-10 2 14 -7.8110 -0.2060
-10 2 15 10.7606 -0.2362
-10 2 16 -2.7526 0.1172
-10 2 17 6.1501 -0.0890
-10 2 18 -4.3200 0.4943
-10 2 19 4.1050 0.4299
-10 2 20 1.3461 0.2731
-10 2 21 0.3625 0.4279
-10 2 22 12.0066 -0.3609
-10 2 23 3.9331 -0.0360
-10 2 24 -1.8829 -0.5372
-10 2 25 -0.0733 -0.1915
-10 2 26 -9.4634 -0.3456
-10 2 27 2.7149 0.0142
-10 2 28 1.0541 0.0061
-10 2 29 -1.0790 0.1393
-10 2 30 7.0676 0.1701
-10 2 31 2.0535 0.2013
-10 2 32 9.6684 -0.1138
-10 3 1 -7.7268 -0.1483
-10 3 2 -8.6627 -0.2360
-10 3 3 -4.0710 -0.4882
-10 3 4 -11.1722 -0.9306
-10 3 5 19.0293 -0.1421
-10 3 6 12.1893 -0.3722
-10 3 7 -8.9175 -0.2402
-10 3 8 10.3454 0.6678
-10 3 9 -1.3407 -0.2937
-10 3 10 -8.7558 0.5861
-10 3 11 -4.6382 0.1470
-10 3 12 3.7484 -0.2078
-10 3 13 0.1214 0.3194
-10 3 14 -0.1777 -0.3363
-10 3 15 2.2756 0.1418
-10 3 16 3.4882 -0.0947
-10 3 17 -0.3581 -0.3566
-10 3 18 -0.5184 0.0841
-10 3 19 -1.6265 -0.4600
-10 3 20 2.9634 0.1841
-10 3 21 13.7090 -0.0317
-10 3 22 6.3925 0.0990
-10 3 23 12.0919 0.4884
-10 3 24 2.0565 -0.1131
-10 3 25 -12.2149 0.4560
-10 3 26 -6.0806 -0.3910
-10 3 27 -5.8039 -0.0236
-10 3 28 -2.9258 -0.1719
-10 3 29 0.3439 -0.2900
-10 3 30 0.6311 0.1484
-10 3 31 10.6137 -0.0229
-10 3 32 3.6741 0.0549
-10 4 1 8.2126 -0.0065
-10 4 2 -0.2118 -0.3569
-10 4 3 -12.7296 0.1071
-10 4 4 20.8857 0.1032
-10 4 5 10.6982 0.0963
-10 4 6 -0.5123 0.6327
-10 4 7 19.1347 -0.0018
-10 4 8 -16.1289 0.4181
-10 4 9 3.6848 0.0598
-10 4 10 -15.0664 -0.3213
-10 4 11 -1.5043 0.0087
-10 4 12 2.7900 -0.3066
-10 4 13 -2.1124 -0.0288
-10 4 14 8.7189 0.0748
-10 4 15 -13.2873 0.1655
-10 4 16 -3.8133 0.1939
-10 4 17 -9.3894 0.2915
-10 4 18 1.7129 0.1921
-10 4 19 -1.5996 0.2167
-10 4 20 13.0578 0.2264
-10 4 21 8.7085 0.0418
-10 4 22 11.5483 -0.0480
-10 4 23 5.2362 0.1502
-10 4 24 -2.8431 -0.2658
-10 4 25 -8.8024 0.1543
-10 4 26 -12.5587 0.0242
-10 4 27 -12.0189 0.0872
-10 4 28 -6.9086 0.3991
-10 4 29 -0.9606 -0.0339
-10 4 30 2.2665 -0.0647
-10 4 31 3.6362 0.1929
-10 5 1 -1.2923 -0.1051
-10 5 2 -9.5468 -0.0256
-10 5 3 -3.4272 -0.2874
-10 5 4 5.5481 0.2956
-10 5 5 -2.8459 -0.0690
-10 5 6 4.0950 0.1210
-10 5 7 -11.4281 0.2074
-10 5 8 6.2663 -0.2766
-10 5 9 -15.6784 -0.1149
-10 5 10 5.2347 -0.1095
-10 5 11 -4.6339 -0.2617
-10 5 12 2.8844 0.1633
-10 5 13 8.9062 -0.2719
-10 5 14 -15.3122 -0.0851
-10 5 15 -8.4507 -0.1932
-10 5 16 -22.4662 -0.2689
-10 5 17 -10.9255 -0.0087
-10 5 18 -4.7226 -0.1694
-10 5 19 6.5499 0.1420
-10 5 20 13.2314 -0.0567
-10 5 21 5.6258 0.1256
-10 5 22 11.6307 -0.0442
-10 5 23 -0.8423 -0.1270
-10 5 24 -5.1545 0.0003
-10 5 25 -4.9859 -0.0837
-10 5 26 -11.0859 0.0145
-10 5 27 -6.0355 0.1449
-10 5 28 -5.6788 0.1184
-10 5 29 -4.1135 0.2070
-10 5 30 1.5325 0.1060
-10 6 1 -0.6230 -0.0137
-10 6 2 -4.1994 0.1386
-10 6 3 4.2774 -0.0098
-10 6 4 -13.3491 -0.0314
-10 6 5 -4.0514 -0.0965
-10 6 6 -0.9178 -0.0281
-10 6 7 -8.8302 0.0381
-10 6 8 -3.3940 0.0970
-10 6 9 16.3458 0.1159
-10 6 10 2.3923 0.1200
-10 6 11 15.6726 -0.0665
-10 6 12 5.4285 -0.1486
-10 6 13 -4.5068 -0.1768
-10 6 14 -4.7742 -0.1926
-10 6 15 -26.8172 0.0116
-10 6 16 -13.3320 0.0911
-10 6 17 -10.9170 0.0825
-10 6 18 -5.0251 0.0395
-10 6 19 13.0820 0.2103
-10 6 20 1.1223 -0.1974
-10 6 21 17.0511 0.2506
-10 6 22 -3.2711 -0.1812
-10 6 23 -0.5537 0.1135
-10 6 24 -1.7044 0.1508
-10 6 25 -9.4864 0.0823
-10 6 26 3.0021 0.1396
-10 6 27 -1.9984 0.0537
-10 6 28 1.3496 -0.0270
-10 6 29 -0.1059 -0.0894
-10 7 1 9.9873 -0.0427
-10 7 2 2.7610 0.2264
-10 7 3 -6.5350 -0.0836
-10 7 4 -4.7544 0.3429
-10 7 5 -0.2788 -0.0324
-10 7 6 -13.9809 0.1539
-10 7 7 8.6000 0.0547
-10 7 8 5.5764 -0.1055
-10 7 9 15.3482 0.0424
-10 7 10 18.9257 -0.2403
-10 7 11 17.9565 -0.1141
-10 7 12 7.9809 -0.1084
-10 7 13 5.4927 -0.1560
-10 7 14 -15.8056 0.2237
-10 7 15 -0.4850 -0.0077
-10 7 16 -12.3096 0.1430
-10 7 17 -2.3993 0.1949
-10 7 18 4.0787 -0.0369
-10 7 19 -1.7912 0.0919
-10 7 20 14.9634 -0.2504
-10 7 21 -1.8755 -0.0591
-10 7 22 5.8277 -0.1036
-10 7 23 -0.5144 -0.1817
-10 7 24 -4.9704 -0.0360
-10 7 25 5.4703 -0.0349
-10 7 26 1.0239 -0.0715
-10 7 27 4.6057 0.0793
-10 7 28 5.3313 0.0227
-10 8 1 0.6093 -0.1248
-10 8 2 2.0478 0.0514
-10 8 3 -13.6261 0.1507
-10 8 4 -6.9061 0.1284
-10 8 5 -5.5305 0.2384
-10 8 6 4.9065 0.0743
-10 8 7 3.5483 0.0141
-10 8 8 11.1963 -0.0850
-10 8 9 8.7936 -0.2728
-10 8 10 13.8010 -0.1918
-10 8 11 1.6139 0.0105
-10 8 12 8.5519 0.0746
-10 8 13 -6.8275 0.3513
-10 8 14 5.2369 0.1267
-10 8 15 -3.2478 0.3180
-10 8 16 3.9126 -0.0989
-10 8 17 -1.1750 -0.0925
-10 8 18 0.7600 -0.1807
-10 8 19 5.7840 -0.1162
-10 8 20 -3.0347 0.0123
-10 8 21 3.5628 -0.1090
-10 8 22 3.9217 0.1929
-10 8 23 -1.6853 0.0899
-10 8 24 3.8126 0.0527
-10 8 25 -4.1804 0.0258
-10 8 26 1.1460 0.0784
-10 9 1 4.7182 0.1147
-10 9 2 -16.1707 0.1046
-10 9 3 -5.4062 0.1007
-10 9 4 -17.6777 -0.0324
-10 9 5 -2.8410 -0.0356
-10 9 6 3.1462 -0.0537
-10 9 7 -5.0778 -0.1363
-10 9 8 10.7152 0.1326
-10 9 9 -2.5014 0.0361
-10 9 10 -3.4580 0.1782
-10 9 11 -2.6988 0.1445
-10 9 12 -7.2140 -0.0586
-10 9 13 3.3774 -0.0469
-10 9 14 2.8724 -0.1350
-10 9 15 -3.5648 -0.0884
-10 9 16 1.8365 -0.0860
-10 9 17 0.2015 0.0612
-10 9 18 -2.0609 -0.0588
-10 9 19 -3.7434 -0.1192
-10 9 20 1.6302 0.0761
-10 9 21 4.1454 -0.0789
-10 9 22 1.0366 -0.1492
-10 9 23 5.5292 0.0075
-10 9 24 -0.9739 -0.3620
-10 10 1 -13.4424 -0.0254
-10 10 2 -2.4000 0.2036
-10 10 3 -7.9223 0.0513
-10 10 4 0.1767 0.0214
-10 10 5 -9.1294 -0.0648
-10 10 6 -7.3747 -0.1982
-10 10 7 11.5565 -0.0348
-10 10 8 -8.9589 -0.1488
-10 10 9 -0.6734 -0.0070
-10 10 10 -5.2557 0.1352
-10 10 11 -6.5585 -0.1175
-10 10 12 0.9481 0.2824
-10 10 13 0.6258 0.0328
-10 10 14 -3.0857 -0.0877
-10 10 15 5.6573 0.2023
-10 10 16 -5.8028 -0.3336
-10 10 17 0.9800 0.2235
-10 10 18 -3.0884 -0.1610
-10 10 19 1.0241 0.1162
-10 10 20 -0.4314 -0.1271
-10 10 21 1.6262 0.0137
-10 10 22 3.5803 -0.2420
-10 11 1 0.8912 -0.1720
-10 11 2 -3.1873 -0.0322
-10 11 3 3.8779 -0.1157
-10 11 4 -1.4556 -0.1674
-10 11 5 4.1440 -0.0100
-10 11 6 2.5493 -0.0635
-10 11 7 -2.6989 0.0029
-10 11 8 6.7905 0.0731
-10 11 9 -1.3346 -0.1648
-10 11 10 1.4075 0.0164
-10 11 11 -1.0442 -0.0825
-10 11 12 2.1819 -0.0636
-10 11 13 0.9680 0.2883
-10 11 14 -6.3198 -0.1024
-10 11 15 -1.2349 0.3023
-10 11 16 3.1489 0.2402
-10 11 17 -0.2931 -0.2652
-10 11 18 0.9451 -0.2489
-10 12 1 -5.9317 -0.1358
-10 12 2 -0.8631 0.0069
-10 12 3 2.5681 -0.2385
-10 12 4 1.3740 0.1891
-10 12 5 1.6512 -0.2492
-10 12 6 2.5374 0.1635
-10 12 7 1.1681 -0.0521
-10 12 8 0.5945 0.2417
-10 12 9 4.3182 0.1835
-10 12 10 -1.5680 0.0531
-10 12 11 9.0391 0.4359
-10 12 12 -1.2588 -0.2685
-10 12 13 -3.4082 -0.1975
-10 12 14 3.3369 0.0051
-10 13 1 -2.6299 0.2257
-10 13 2 3.3673 0.0914
-10 13 3 -4.4081 0.1527
-10 13 4 3.8716 0.4246
-10 13 5 -3.3093 -0.3725
-10 13 6 0.8789 0.2266
-9 0 2 -56.3338 1.9074
-9 0 4 -48.4021 3.1358
-9 0 6 0.0930 0.9601
-9 0 8 -23.9425 -1.7063
-9 0 10 -9.1542 -1.5348
-9 0 12 15.0170 0.2459
-9 0 14 33.3282 1.7231
-9 0 16 17.4840 0.9531
-9 0 18 -6.6261 -1.7605
-9 0 20 -5.4898 -2.8710
-9 0 22 1.4783 -1.0251
-9 0 24 1.5283 0.7173
-9 0 26 1.6907 -0.5809
-9 0 28 -4.0913 -1.6939
-9 0 30 -3.5132 -0.3404
-9 0 32 -1.2044 0.2730
-9 1 1 -17.6860 0.7367
-9 1 2 29.2448 0.6696
-9 1 3 -28.5905 0.3423
-9 1 4 5.9415 -0.1177
-9 1 5 4.8987 -0.9892
-9 1 6 -37.2389 0.0648
-9 1 7 -13.4241 -1.0937
-9 1 8 -21.7058 0.5873
-9 1 9 -16.6673 -0.0211
-9 1 10 -1.2959 -0.1441
-9 1 11 14.1755 0.7040
-9 1 12 6.5877 -0.6785
-9 1 13 18.6436 0.1217
-9 1 14 -13.2982 0.1447
-9 1 15 20.8911 -0.4000
-9 1 16 -15.8339 0.3345
-9 1 17 -4.8899 -0.3895
-9 1 18 3.4471 -0.4259
-9 1 19 -10.2806 -0.0025
-9 1 20 18.9790 -0.3931
-9 1 21 -0.1566 0.3787
-9 1 22 2.4504 0.3700
-9 1 23 3.6156 0.5543
-9 1 24 -11.0309 0.0282
-9 1 25 4.5594 0.2209
-9 1 26 0.0129 -0.5811
-9 1 27 -0.0753 -0.2408
-9 1 28 9.0057 -0.0349
-9 1 29 -5.5141 -0.2386
-9 1 30 -1.0730 0.5214
-9 1 31 -3.5665 0.0210
-9 1 32 -0.8516 0.0390
-9 1 33 -1.0698 0.1188
-9 2 1 27.0202 -0.0928
-9 2 2 -7.5751 0.0026
-9 2 3 21.0557 -0.1557
-9 2 4 38.2544 -0.1763
-9 2 5 -29.0669 -0.8700
-9 2 6 10.6833 -0.1009
-9 2 7 -29.3670 -0.0817
-9 2 8 -16.5390 0.1725
-9 2 9 -13.0162 0.8682
-9 2 10 8.5043 0.4158
-9 2 11 15.7077 0.6995
-9 2 12 1.4083 0.2936
-9 2 13 0.0947 -0.0391
-9 2 14 1.2789 -0.3954
-9 2 15 -16.9832 -0.3049
-9 2 16 -3.6507 -0.6056
-9 2 17 -1.5122 -0.0977
-9 2 18 -14.3295 -0.2635
-9 2 19 21.4400 0.4547
-9 2 20 -6.9803 0.1877
-9 2 21 11.3734 0.6061
-9 2 22 1.9964 -0.0485
-9 2 23 -5.7702 -0.0816
-9 2 24 7.1658 -0.4054
-9 2 25 -5.4980 -0.7740
-9 2 26 8.2180 -0.2408
-9 2 27 8.2047 -0.3266
-9 2 28 0.1832 0.0216
-9 2 29 0.1861 0.1313
-9 2 30 -8.5844 -0.2476
-9 2 31 -5.9968 -0.0139
-9 2 32 -2.5763 -0.3414
-9 2 33 -1.0574 -0.1400
-9 3 1 -21.5650 -0.8632
-9 3 2 28.2389 -0.0118
-9 3 3 15.2287 -0.1498
-9 3 4 -6.7050 -0.2142
-9 3 5 38.1234 0.4997
-9 3 6 -18.1723 -0.3465
-9 3 7 8.9610 0.1671
-9 3 8 -19.5117 -0.0301
-9 3 9 3.0622 -0.4260
-9 3 10 2.6973 0.3083
-9 3 11 -7.5262 -0.1903
-9 3 12 13.7921 0.2564
-9 3 13 -11.7473 0.2957
-9 3 14 -10.6520 0.0567
-9 3 15 -3.7912 0.4939
-9 3 16 2.5716 -0.0640
-9 3 17 -4.2847 0.2020
-9 3 18 12.0818 -0.1212
-9 3 19 -13.2508 -0.1595
-9 3 20 4.4517 -0.1268
-9 3 21 -6.7950 -0.1843
-9 3 22 -0.4853 -0.1099
-9 3 23 4.5495 0.1897
-9 3 24 -2.3616 0.1974
-9 3 25 7.9956 0.2751
-9 3 26 1.1007 0.3082
-9 3 27 7.8585 0.0496
-9 3 28 -1.4245 -0.0739
-9 3 29 -9.4218 -0.0086
-9 3 30 -6.2190 -0.4887
-9 3 31 -9.7173 0.0790
-9 3 32 -3.9269 -0.3496
-9 4 1 22.9731 -0.0063
-9 4 2 -21.3983 -0.0342
-9 4 3 1.6016 0.0541
-9 4 4 8.5534 -0.1794
-9 4 5 -1.0512 -0.0184
-9 4 6 26.2622 -0.2217
-9 4 7 -17.7080 0.0617
-9 4 8 14.6546 0.4334
-9 4 9 -7.1556 0.2894
-9 4 10 -8.5274 0.3831
-9 4 11 13.5838 0.2967
-9 4 12 -7.1079 -0.2151
-9 4 13 9.0781 0.0318
-9 4 14 1.0205 -0.3441
-9 4 15 -3.2658 -0.0209
-9 4 16 5.7292 0.1524
-9 4 17 0.0362 0.1308
-9 4 18 -4.5156 0.2441
-9 4 19 -14.1868 0.3025
-9 4 20 -14.1280 -0.1242
-9 4 21 -6.0032 0.1100
-9 4 22 -2.3815 -0.3007
-9 4 23 5.5783 -0.1235
-9 4 24 9.6560 -0.0979
-9 4 25 0.5965 -0.1018
-9 4 26 7.6827 -0.1098
-9 4 27 -4.1660 -0.0351
-9 4 28 -3.9313 -0.1668
-9 4 29 -6.7352 0.1417
-9 4 30 -12.1956 -0.0534
-9 4 31 -0.7589 0.3396
-9 4 32 2.2122 0.3078
-9 5 1 -13.1193 -0.3556
-9 5 2 -3.8023 0.0822
-9 5 3 -25.6048 -0.4122
-9 5 4 10.0615 -0.1325
-9 5 5 5.6100 -0.2133
-9 5 6 -10.3300 -0.1793
-9 5 7 15.7838 0.2588
-9 5 8 -14.4496 0.0427
-9 5 9 -5.8436 0.1147
-9 5 10 -1.7930 0.1170
-9 5 11 -16.3906 -0.1344
-9 5 12 18.7827 -0.0849
-9 5 13 3.5267 -0.2687
-9 5 14 14.3561 -0.3657
-9 5 15 9.4915 -0.0876
-9 5 16 -6.0564 -0.3569
-9 5 17 3.9917 0.0943
-9 5 18 -19.5469 0.0159
-9 5 19 -9.4953 0.2012
-9 5 20 -14.0452 0.2835
-9 5 21 -12.5306 0.1001
-9 5 22 4.8591 0.1619
-9 5 23 0.5430 0.0807
-9 5 24 9.1679 -0.2369
-9 5 25 10.7473 0.0501
-9 5 26 0.7743 -0.2626
-9 5 27 1.2769 0.0578
-9 5 28 -6.6708 0.1109
-9 5 29 -10.3586 0.1255
-9 5 30 -3.5702 0.2321
-9 5 31 -0.4587 -0.0385
-9 6 1 -0.3104 -0.0350
-9 6 2 -9.1480 -0.1850
-9 6 3 13.0181 0.1201
-9 6 4 -3.9047 0.1775
-9 6 5 4.8480 0.3110
-9 6 6 2.9194 0.4215
-9 6 7 -9.8299 0.1141
-9 6 8 -10.9368 0.0638
-9 6 9 -4.4340 -0.2313
-9 6 10 -19.3404 -0.4077
-9 6 11 7.9477 -0.1320
-9 6 12 -8.2230 -0.2026
-9 6 13 29.0328 0.2597
-9 6 14 8.3756 0.1230
-9 6 15 6.7582 0.4464
-9 6 16 3.9390 0.1284
-9 6 17 -10.3447 0.1984
-9 6 18 -3.6046 0.0400
-9 6 19 -9.4963 -0.2027
-9 6 20 -6.0394 0.0309
-9 6 21 3.6887 -0.0912
-9 6 22 -6.2438 0.0130
-9 6 23 9.2469 0.1998
-9 6 24 3.0005 0.0652
-9 6 25 4.6093 0.4431
-9 6 26 5.5582 0.0425
-9 6 27 -0.9608 0.1928
-9 6 28 -1.9598 0.1828
-9 6 29 -2.1281 -0.4598
-9 6 30 -6.2801 -0.0564
-9 7 1 8.9247 0.0672
-9 7 2 10.6227 -0.1990
-9 7 3 17.4116 0.1602
-9 7 4 9.3005 0.2359
-9 7 5 9.6506 -0.0704
-9 7 6 -3.9735 0.1657
-9 7 7 -8.9975 -0.1637
-9 7 8 -9.3005 -0.2441
-9 7 9 -15.9946 0.1226
-9 7 10 -1.3445 -0.1463
-9 7 11 0.4407 0.0819
-9 7 12 20.3018 -0.0412
-9 7 13 6.8926 -0.1441
-9 7 14 13.8827 -0.1329
-9 7 15 4.7846 -0.0641
-9 7 16 -3.5661 -0.0237
-9 7 17 -2.6335 0.0611
-9 7 18 -6.7293 0.1279
-9 7 19 1.9446 0.1481
-9 7 20 5.7476 -0.0276
-9 7 21 2.6434 0.0611
-9 7 22 10.0032 -0.0357
-9 7 23 -1.9432 -0.1133
-9 7 24 2.5348 0.0420
-9 7 25 -1.0721 -0.0048
-9 7 26 0.1675 0.1422
-9 7 27 2.4270 -0.0830
-9 7 28 0.0937 0.3779
-9 8 1 12.2276 0.1611
-9 8 2 12.3512 0.2230
-9 8 3 10.4647 0.1068
-9 8 4 13.9695 0.0510
-9 8 5 1.0063 0.0967
-9 8 6 6.2398 -0.2168
-9 8 7 -17.4641 0.0518
-9 8 8 -12.1169 -0.1205
-9 8 9 -17.8769 -0.0914
-9 8 10 2.5138 0.0184
-9 8 11 -0.2235 -0.0307
-9 8 12 16.8280 -0.0125
-9 8 13 4.2715 0.1188
-9 8 14 2.8522 -0.0559
-9 8 15 -2.7090 0.1126
-9 8 16 -3.1099 -0.1375
-9 8 17 -9.1437 0.1238
-9 8 18 -1.5101 -0.0377
-9 8 19 -2.3541 0.1763
-9 8 20 4.9029 -0.0271
-9 8 21 4.4256 -0.0207
-9 8 22 2.7310 0.0173
-9 8 23 1.9269 -0.0473
-9 8 24 -6.2749 -0.0078
-9 8 25 -0.8040 -0.2346
-9 8 26 -1.2880 0.0120
-9 8 27 1.0799 -0.4148
-9 9 1 -4.8005 0.1456
-9 9 2 12.2790 0.0548
-9 9 3 -1.4037 -0.0121
-9 9 4 -4.2777 -0.0678
-9 9 5 6.6336 -0.0789
-9 9 6 -9.5808 0.0431
-9 9 7 -3.8590 -0.0510
-9 9 8 -14.3790 0.0258
-9 9 9 -7.3015 0.0273
-9 9 10 -8.5423 -0.2692
-9 9 11 3.7431 0.1004
-9 9 12 -3.4132 -0.2555
-9 9 13 4.3842 0.0763
-9 9 14 -1.5587 0.1532
-9 9 15 -5.9267 0.0132
-9 9 16 -4.7641 0.2217
-9 9 17 -3.4232 0.0518
-9 9 18 -6.7597 -0.2358
-9 9 19 -0.8676 -0.0894
-9 9 20 -3.6237 -0.4399
-9 9 21 4.7788 0.0113
-9 9 22 -1.4246 -0.2060
-9 9 23 1.7589 0.0032
-9 9 24 3.3824 0.2129
-9 9 25 -2.2351 -0.1933
-9 10 1 5.7388 -0.1812
-9 10 2 -7.3157 0.1807
-9 10 3 10.7085 -0.0260
-9 10 4 0.3215 0.2100
-9 10 5 -10.3603 0.0307
-9 10 6 6.6309 0.0030
-9 10 7 1.3603 0.0856
-9 10 8 3.3445 -0.1443
-9 10 9 -4.5783 0.1439
-9 10 10 -8.6699 -0.0043
-9 10 11 0.4684 0.1763
-9 10 12 -10.8457 0.2768
-9 10 13 4.8521 0.0104
-9 10 14 -3.0271 0.0788
-9 10 15 4.0491 -0.1026
-9 10 16 -1.1549 -0.1075
-9 10 17 -0.2160 0.0349
-9 10 18 1.6030 -0.2312
-9 10 19 -2.9351 0.0645
-9 10 20 -4.7016 -0.0717
-9 10 21 -3.0761 -0.0372
-9 10 22 0.1590 0.2639
-9 11 1 -6.0348 -0.0438
-9 11 2 15.4382 0.1281
-9 11 3 -2.9909 -0.0311
-9 11 4 4.2289 -0.1230
-9 11 5 3.8477 -0.0022
-9 11 6 -3.0614 -0.1743
-9 11 7 13.7055 -0.0623
-9 11 8 -3.1837 -0.0589
-9 11 9 2.8571 -0.0134
-9 11 10 -0.1648 0.0293
-9 11 11 -12.4024 0.0570
-9 11 12 14.7416 0.1255
-9 11 13 -7.6894 0.1701
-9 11 14 4.7626 -0.1472
-9 11 15 -1.4718 0.0935
-9 11 16 3.8669 -0.2314
-9 11 17 7.2675 -0.3981
-9 11 18 -1.2950 -0.0142
-9 11 19 -0.6359 -0.1472
-9 12 1 -1.7387 0.1594
-9 12 2 0.9424 -0.0219
-9 12 3 7.0080 -0.1980
-9 12 4 -1.8072 -0.1340
-9 12 5 0.8371 -0.3029
-9 12 6 3.6209 -0.0831
-9 12 7 -7.2467 -0.0257
-9 12 8 5.1003 0.0907
-9 12 9 -7.5514 0.1055
-9 12 10 -2.8380 0.0708
-9 12 11 9.1429 0.1464
-9 12 12 -2.6874 -0.2874
-9 12 13 7.9926 -0.1743
-9 12 14 -3.7461 -0.3982
-9 12 15 -0.1958 0.1116
-9 13 1 1.2065 -0.1568
-9 13 2 -3.6549 -0.3981
-9 13 3 4.6421 0.0712
-9 13 4 3.7315 -0.2124
-9 13 5 0.3225 0.2252
-9 13 6 -1.5840 -0.1057
-9 13 7 -0.5611 -0.0062
-9 13 8 -6.8501 -0.3243
-8 0 2 -89.6549 2.9327
-8 0 4 -22.3647 2.0081
-8 0 6 45.8450 0.0718
-8 0 8 10.3222 -2.1476
-8 0 10 -18.6377 -1.5412
-8 0 12 -51.8057 1.3274
-8 0 14 -10.2519 0.3311
-8 0 16 32.9673 -3.5155
-8 0 18 25.5226 -3.2656
-8 0 20 -5.7940 0.9301
-8 0 22 -16.4409 1.8959
-8 0 24 1.8859 -0.9661
-8 0 26 13.6407 -2.5402
-8 0 28 0.8259 -0.9037
-8 0 30 -2.4619 1.3809
-8 0 32 -4.1365 1.7166
-8 1 1 -65.9690 1.7927
-8 1 2 -5.0410 0.6727
-8 1 3 -43.0891 1.5479
-8 1 4 -19.2950 0.2648
-8 1 5 29.2494 -0.0192
-8 1 6 7.0175 0.1002
-8 1 7 23.6872 -0.5496
-8 1 8 11.2858 -0.7461
-8 1 9 -1.9644 -0.5474
-8 1 10 -12.3765 -0.0891
-8 1 11 -20.2564 0.1300
-8 1 12 -6.7604 0.4537
-8 1 13 -28.2114 0.7960
-8 1 14 -11.3696 -0.2432
-8 1 15 15.3461 0.4797
-8 1 16 -14.0394 -0.4214
-8 1 17 20.4467 -0.0974
-8 1 18 -10.7286 0.3859
-8 1 19 7.6276 -0.3208
-8 1 20 0.5034 0.2051
-8 1 21 -7.8643 -0.2329
-8 1 22 7.3473 -0.4576
-8 1 23 -9.2157 0.1637
-8 1 24 1.6596 0.1308
-8 1 25 3.0312 0.3903
-8 1 26 2.2739 0.6436
-8 1 27 6.7681 0.2584
-8 1 28 1.5620 -0.1088
-8 1 29 1.2156 -0.0097
-8 1 30 -1.0479 -0.1536
-8 1 31 -1.2914 -0.2886
-8 1 32 1.8430 0.3664
-8 1 33 -0.9533 -0.3547
-8 2 1 -2.2900 0.3925
-8 2 2 -25.5200 -0.2532
-8 2 3 -13.0231 -0.0035
-8 2 4 23.6278 -0.2147
-8 2 5 4.0336 -0.5769
-8 2 6 10.4925 -0.3717
-8 2 7 12.7831 -0.3692
-8 2 8 -6.0894 -0.1025
-8 2 9 -9.7916 0.4707
-8 2 10 0.3117 -0.0464
-8 2 11 -2.1298 1.0561
-8 2 12 -11.9956 -0.3952
-8 2 13 0.7013 -0.0065
-8 2 14 -1.4125 -0.3830
-8 2 15 -5.7566 -0.8077
-8 2 16 2.7710 -0.0431
-8 2 17 -10.1219 -0.3461
-8 2 18 0.2512 -0.1467
-8 2 19 -2.0470 0.3339
-8 2 20 3.1358 -0.7010
-8 2 21 10.2132 0.3003
-8 2 22 -6.5952 -0.5547
-8 2 23 4.7377 -0.0934
-8 2 24 -15.4434 0.1972
-8 2 25 -2.1607 -0.3801
-8 2 26 0.3138 0.3331
-8 2 27 3.2630 -0.2275
-8 2 28 14.3721 -0.0204
-8 2 29 0.3634 -0.1119
-8 2 30 3.9224 -0.2225
-8 2 31 1.5173 0.0048
-8 2 32 -1.6298 -0.2292
-8 2 33 1.7237 0.0325
-8 3 1 1.9568 -0.6222
-8 3 2 -17.8537 -0.3535
-8 3 3 17.0716 -0.4375
-8 3 4 19.4890 -0.3995
-8 3 5 6.9940 0.1495
-8 3 6 18.3547 0.0980
-8 3 7 -3.0933 0.1215
-8 3 8 -23.8399 0.4860
-8 3 9 5.6515 -0.0216
-8 3 10 -9.3153 0.0709
-8 3 11 10.0284 0.2181
-8 3 12 10.1237 -0.2888
-8 3 13 -2.6742 0.2751
-8 3 14 8.6100 -0.0227
-8 3 15 -9.8674 -0.0995
-8 3 16 9.8886 0.2881
-8 3 17 -7.8339 -0.2534
-8 3 18 2.5812 0.0113
-8 3 19 -1.3059 0.1802
-8 3 20 6.7489 -0.1469
-8 3 21 -2.6894 0.5379
-8 3 22 5.4754 0.1380
-8 3 23 -19.2214 0.2337
-8 3 24 -8.2179 -0.0017
-8 3 25 -15.4672 -0.3980
-8 3 26 -3.8023 -0.3087
-8 3 27 14.2998 -0.4383
-8 3 28 1.7095 -0.0439
-8 3 29 15.9561 -0.0642
-8 3 30 1.5433 0.1554
-8 3 31 -0.1172 0.2263
-8 3 32 0.6834 -0.1626
-8 3 33 -8.0001 0.1639
-8 4 1 -32.6238 0.3146
-8 4 2 5.8777 -0.2951
-8 4 3 -2.5574 -0.0875
-8 4 4 -4.6748 -0.2722
-8 4 5 33.1201 -0.1970
-8 4 6 7.6695 0.1453
-8 4 7 -12.1041 0.0956
-8 4 8 13.5739 0.2583
-8 4 9 -25.5155 0.2482
-8 4 10 20.6294 -0.1965
-8 4 11 -2.3255 0.2918
-8 4 12 17.0102 -0.1789
-8 4 13 6.2010 0.1897
-8 4 14 -13.4045 -0.0203
-8 4 15 10.0171 0.0457
-8 4 16 -6.1439 0.0274
-8 4 17 15.9637 -0.1026
-8 4 18 5.7161 -0.0480
-8 4 19 -0.5939 -0.1244
-8 4 20 0.0795 0.0279
-8 4 21 -1.4498 -0.0159
-8 4 22 -8.8013 -0.2864
-8 4 23 -6.8775 -0.0047
-8 4 24 -15.6405 -0.4588
-8 4 25 -10.5645 -0.0781
-8 4 26 0.9274 0.0590
-8 4 27 1.3859 -0.2954
-8 4 28 14.6976 0.2458
-8 4 29 2.9712 -0.0520
-8 4 30 7.7747 -0.1040
-8 4 31 -0.2768 0.0095
-8 4 32 -1.6380 -0.1666
-8 5 1 -1.3871 -0.2538
-8 5 2 -10.8051 0.0745
-8 5 3 -10.5093 -0.2182
-8 5 4 8.0392 0.1751
-8 5 5 4.8617 -0.0777
-8 5 6 2.4308 -0.2713
-8 5 7 8.9275 0.3194
-8 5 8 -13.0772 -0.3156
-8 5 9 7.5802 0.2350
-8 5 10 -14.4052 0.2358
-8 5 11 12.2889 0.0534
-8 5 12 -8.7025 0.3026
-8 5 13 -3.6707 -0.1024
-8 5 14 -1.8323 -0.2495
-8 5 15 -7.8399 0.1259
-8 5 16 14.1725 -0.4240
-8 5 17 16.8826 0.1341
-8 5 18 10.7016 0.0497
-8 5 19 11.4602 0.1548
-8 5 20 -8.0062 0.3718
-8 5 21 -0.1472 -0.0512
-8 5 22 -9.8779 0.1883
-8 5 23 -7.1231 -0.0953
-8 5 24 -7.7774 0.0570
-8 5 25 -0.6371 0.0677
-8 5 26 0.4986 0.1832
-8 5 27 5.5322 0.1088
-8 5 28 2.3680 0.0838
-8 5 29 3.5420 -0.0226
-8 5 30 -3.2179 0.0041
-8 5 31 2.8169 -0.1463
-8 6 1 9.9640 -0.3642
-8 6 2 -15.5879 -0.0943
-8 6 3 0.8398 0.0604
-8 6 4 4.1582 -0.1759
-8 6 5 0.6230 0.5188
-8 6 6 0.8201 -0.0241
-8 6 7 10.1198 0.4797
-8 6 8 -5.6215 0.2336
-8 6 9 6.0889 -0.1301
-8 6 10 -0.2101 0.0218
-8 6 11 -12.8811 -0.5010
-8 6 12 -8.8236 -0.2631
-8 6 13 -10.1882 -0.0235
-8 6 14 -11.8716 -0.2661
-8 6 15 6.2518 0.3951
-8 6 16 2.1153 0.0275
-8 6 17 22.7751 0.2692
-8 6 18 11.3648 0.2046
-8 6 19 7.7980 -0.1030
-8 6 20 8.1881 0.0297
-8 6 21 -6.1790 -0.2232
-8 6 22 -0.0436 -0.0362
-8 6 23 -6.7963 -0.2893
-8 6 24 -0.0243 0.1160
-8 6 25 2.9220 -0.0746
-8 6 26 1.7368 -0.0199
-8 6 27 5.6028 0.0030
-8 6 28 -1.0151 -0.1716
-8 6 29 -2.7575 0.0264
-8 6 30 -3.3996 0.0792
-8 7 1 -8.4029 0.0423
-8 7 2 -0.7612 -0.0444
-8 7 3 1.9102 -0.0421
-8 7 4 0.5159 -0.1444
-8 7 5 6.8143 -0.0008
-8 7 6 15.7805 -0.2063
-8 7 7 -5.0991 0.0619
-8 7 8 21.2396 -0.1362
-8 7 9 -7.6778 0.0925
-8 7 10 6.3182 -0.1549
-8 7 11 -6.7587 -0.0244
-8 7 12 -9.4238 -0.0879
-8 7 13 -11.9929 -0.1879
-8 7 14 0.0826 0.0945
-8 7 15 -6.1901 0.0337
-8 7 16 13.8839 0.0808
-8 7 17 -8.0983 0.2024
-8 7 18 13.1166 -0.1907
-8 7 19 1.7235 0.1403
-8 7 20 3.4879 -0.0897
-8 7 21 6.2963 -0.0454
-8 7 22 -3.2740 0.2070
-8 7 23 2.7191 -0.0378
-8 7 24 -0.6063 0.1344
-8 7 25 -2.7621 0.1306
-8 7 26 4.0611 -0.0856
-8 7 27 -3.8975 0.0118
-8 7 28 1.3242 0.2248
-8 7 29 -1.7040 -0.0723
-8 8 1 -16.3193 0.0215
-8 8 2 -8.2827 0.0394
-8 8 3 -0.0783 0.1997
-8 8 4 0.5928 0.1336
-8 8 5 10.2219 0.1557
-8 8 6 9.3969 -0.0464
-8 8 7 3.3730 -0.1087
-8 8 8 -5.2081 -0.3154
-8 8 9 -3.7933 -0.0868
-8 8 10 -2.0721 -0.1154
-8 8 11 -4.9100 0.0332
-8 8 12 2.3118 0.2330
-8 8 13 -4.3937 0.0255
-8 8 14 -1.7931 0.1836
-8 8 15 -1.3350 0.0522
-8 8 16 -6.4337 -0.1306
-8 8 17 -1.2893 0.0103
-8 8 18 -12.6537 -0.0760
-8 8 19 1.5619 -0.0484
-8 8 20 2.1852 0.1441
-8 8 21 2.6172 -0.0045
-8 8 22 6.7524 0.1319
-8 8 23 -2.3040 0.0425
-8 8 24 -3.4158 -0.1282
-8 8 25 0.1048 0.0901
-8 8 26 -4.0818 0.0653
-8 8 27 2.6927 -0.2356
-8 9 1 -4.8345 0.1726
-8 9 2 -3.8838 -0.1406
-8 9 3 -18.9835 0.1661
-8 9 4 8.9959 0.0816
-8 9 5 0.6750 0.0016
-8 9 6 9.8246 0.2161
-8 9 7 2.2368 -0.0667
-8 9 8 -19.0287 0.0496
-8 9 9 -0.7613 0.0137
-8 9 10 -17.3045 -0.3051
-8 9 11 9.7023 0.0639
-8 9 12 -2.8982 -0.3940
-8 9 13 4.6024 0.1519
-8 9 14 -1.6620 0.0510
-8 9 15 -0.2275 0.0770
-8 9 16 -4.6530 0.2828
-8 9 17 -2.1467 -0.0564
-8 9 18 -4.7271 0.0911
-8 9 19 -0.4434 -0.0805
-8 9 20 3.6368 0.0175
-8 9 21 6.9658 0.0217
-8 9 22 -1.9347 -0.2663
-8 9 23 2.9105 -0.0157
-8 9 24 -2.7504 0.0590
-8 9 25 -1.4232 0.0169
-8 10 1 -7.7220 0.3168
-8 10 2 -2.2798 0.1218
-8 10 3 11.6798 -0.0001
-8 10 4 -11.7626 0.1161
-8 10 5 14.8782 -0.3031
-8 10 6 -0.6637 -0.0183
-8 10 7 3.2070 -0.1113
-8 10 8 4.6159 -0.0415
-8 10 9 -16.7546 0.1968
-8 10 10 9.6219 0.0668
-8 10 11 -8.6010 0.2542
-8 10 12 -0.0149 0.0869
-8 10 13 5.4003 0.0888
-8 10 14 -2.5942 -0.0578
-8 10 15 7.3194 -0.1146
-8 10 16 2.6675 0.1475
-8 10 17 1.7137 -0.2248
-8 10 18 9.4269 0.0895
-8 10 19 -1.0598 -0.0479
-8 10 20 2.2285 -0.1555
-8 10 21 0.7706 0.0230
-8 10 22 1.2139 0.0611
-8 10 23 -3.4923 0.0312
-8 11 1 1.9271 -0.0224
-8 11 2 6.5615 -0.1305
-8 11 3 -1.4401 0.0881
-8 11 4 8.7265 -0.2161
-8 11 5 -11.2676 0.1738
-8 11 6 7.5958 -0.0460
-8 11 7 2.1271 -0.0309
-8 11 8 0.8259 0.0799
-8 11 9 9.9688 -0.1872
-8 11 10 -7.3662 -0.0241
-8 11 11 3.1842 0.0454
-8 11 12 0.6089 -0.0556
-8 11 13 -7.3871 0.3196
-8 11 14 6.7719 -0.0647
-8 11 15 -5.4955 0.1947
-8 11 16 10.1413 -0.1753
-8 11 17 6.6631 -0.1963
-8 11 18 3.1161 -0.2684
-8 11 19 4.7132 0.0121
-8 11 20 1.3016 -0.0260
-8 12 1 -2.3198 0.0219
-8 12 2 1.1286 -0.0072
-8 12 3 -0.9140 0.0698
-8 12 4 -6.3490 -0.1280
-8 12 5 1.2433 0.2047
-8 12 6 -3.6746 -0.0570
-8 12 7 5.0600 0.0670
-8 12 8 1.8593 0.1635
-8 12 9 -2.3667 0.0002
-8 12 10 2.3382 -0.0945
-8 12 11 -4.5881 0.1074
-8 12 12 1.2686 -0.0591
-8 12 13 -2.8797 -0.1581
-8 12 14 -5.2464 0.3132
-8 12 15 0.1785 0.0103
-8 12 16 -0.9512 0.0157
-8 13 1 -6.8117 0.0240
-8 13 2 -3.3270 0.2020
-8 13 3 -2.7914 -0.0667
-8 13 4 -1.2968 -0.0975
-8 13 5 -0.8019 -0.2870
-8 13 6 1.6107 -0.2966
-8 13 7 3.5369 0.1442
-8 13 8 1.4814 -0.4826
-8 13 9 0.9715 0.5396
-8 13 10 -3.8839 0.3100
-7 0 2 -73.6767 3.1185
-7 0 4 38.1707 2.2053
-7 0 6 9.1264 -4.0610
-7 0 8 -12.1807 -5.1785
-7 0 10 32.1232 -0.7434
-7 0 12 -10.0723 2.5354
-7 0 14 -24.5915 1.3927
-7 0 16 -14.0451 -1.7289
-7 0 18 -2.9744 -3.2961
-7 0 20 9.1633 -1.2581
-7 0 22 3.3792 2.1552
-7 0 24 2.5755 2.8264
-7 0 26 3.6010 0.2467
-7 0 28 0.6407 -1.0085
-7 0 30 4.3779 0.2327
-7 0 32 -3.4081 1.0367
-7 0 34 -1.8629 1.0564
-7 1 1 -82.1717 -0.2613
-7 1 2 10.9439 1.1443
-7 1 3 -0.4416 0.1342
-7 1 4 -47.7862 -0.7747
-7 1 5 18.4577 0.2104
-7 1 6 -14.9280 0.1178
-7 1 7 -3.7670 -0.2011
-7 1 8 7.8435 0.4302
-7 1 9 26.2685 -0.0561
-7 1 10 5.3139 -0.6736
-7 1 11 23.0919 -0.1440
-7 1 12 -15.6693 -0.5338
-7 1 13 -15.6944 -0.0303
-7 1 14 -28.1395 0.5519
-7 1 15 -10.7426 0.3338
-7 1 16 -6.5969 0.3992
-7 1 17 -7.0635 0.3798
-7 1 18 5.8589 -0.4198
-7 1 19 10.0236 -0.0715
-7 1 20 -2.8603 -0.1124
-7 1 21 9.0793 -0.3097
-7 1 22 -15.5752 0.4496
-7 1 23 -1.1156 -0.0453
-7 1 24 -1.9452 -0.0184
-7 1 25 0.1547 0.1408
-7 1 26 10.0911 -0.2235
-7 1 27 -0.7382 -0.1185
-7 1 28 -2.3538 0.3527
-7 1 29 2.6880 -0.0809
-7 1 30 -3.0129 0.4355
-7 1 31 4.8131 0.1686
-7 1 32 1.0856 -0.2306
-7 1 33 1.2933 0.0931
-7 1 34 1.8928 -0.2351
-7 2 1 36.9796 0.5993
-7 2 2 0.3637 -0.8610
-7 2 3 -36.3395 0.1860
-7 2 4 8.1481 -0.4112
-7 2 5 -22.4045 -0.9133
-7 2 6 -30.9539 0.2007
-7 2 7 16.0646 -0.3123
-7 2 8 7.1899 -0.0845
-7 2 9 21.5550 0.2920
-7 2 10 19.3177 -0.4730
-7 2 11 3.9327 0.3595
-7 2 12 5.6392 -0.7220
-7 2 13 -19.7526 -0.2304
-7 2 14 4.3124 -0.3696
-7 2 15 -7.9086 -0.5514
-7 2 16 -4.4564 0.0286
-7 2 17 8.7199 -0.3861
-7 2 18 2.8680 0.2475
-7 2 19 -0.2355 -0.0335
-7 2 20 10.9729 0.0803
-7 2 21 -13.8036 0.0106
-7 2 22 4.0820 -0.2434
-7 2 23 -11.7797 -0.2347
-7 2 24 -6.4511 -0.1070
-7 2 25 7.4028 -0.3924
-7 2 26 -7.3050 0.2671
-7 2 27 4.6153 -0.0177
-7 2 28 -1.9145 0.1507
-7 2 29 -3.6434 0.1564
-7 2 30 2.5709 0.0341
-7 2 31 -1.2675 -0.0562
-7 2 32 8.0407 0.0470
-7 2 33 6.9924 0.2017
-7 3 1 5.4230 0.4060
-7 3 2 -38.1795 0.0053
-7 3 3 31.9394 0.5149
-7 3 4 -8.5601 0.1085
-7 3 5 -17.4533 0.2697
-7 3 6 18.9850 -0.4118
-7 3 7 -25.6359 -0.4217
-7 3 8 23.7605 -0.1329
-7 3 9 -2.6949 -0.1687
-7 3 10 23.9343 0.5156
-7 3 11 5.1007 0.5732
-7 3 12 -2.3864 0.4175
-7 3 13 9.4384 0.6277
-7 3 14 -0.6498 -0.2216
-7 3 15 2.3468 0.0781
-7 3 16 16.6941 -0.5280
-7 3 17 -11.0705 -0.4085
-7 3 18 11.1239 -0.0641
-7 3 19 -3.6551 -0.3931
-7 3 20 -1.0469 0.2657
-7 3 21 7.4298 0.1104
-7 3 22 -2.3504 0.3264
-7 3 23 1.2113 0.3340
-7 3 24 -2.2945 0.1312
-7 3 25 -12.6599 -0.0169
-7 3 26 -2.7998 -0.2320
-7 3 27 -8.5708 -0.2774
-7 3 28 -0.6076 -0.3255
-7 3 29 -1.5586 -0.2838
-7 3 30 -0.1932 -0.0241
-7 3 31 4.6316 -0.0911
-7 3 32 4.0061 0.2875
-7 3 33 6.0497 0.0508
-7 4 1 -34.6839 0.5372
-7 4 2 5.7947 -0.5154
-7 4 3 -23.1375 0.2382
-7 4 4 18.2008 -0.6105
-7 4 5 10.4487 -0.0852
-7 4 6 12.9670 -0.0513
-7 4 7 -3.8890 0.0375
-7 4 8 -6.2409 0.7259
-7 4 9 7.5963 0.1238
-7 4 10 4.4575 0.2576
-7 4 11 4.4368 0.1122
-7 4 12 14.7880 -0.5593
-7 4 13 -7.0080 -0.0102
-7 4 14 0.0854 -0.4212
-7 4 15 2.7112 -0.2481
-7 4 16 -7.9255 0.2523
-7 4 17 21.4677 -0.2162
-7 4 18 -15.0042 0.1839
-7 4 19 8.7384 -0.1041
-7 4 20 0.4775 -0.1564
-7 4 21 8.9777 -0.1861
-7 4 22 12.8033 -0.1549
-7 4 23 6.0831 -0.2296
-7 4 24 -2.3237 -0.1365
-7 4 25 -7.3222 -0.0346
-7 4 26 -11.3360 -0.0069
-7 4 27 -3.8166 -0.0336
-7 4 28 -7.5564 0.1957
-7 4 29 2.6941 0.1734
-7 4 30 2.8729 0.2883
-7 4 31 3.8439 -0.1024
-7 4 32 4.7882 0.0576
-7 5 1 -18.2149 -0.2451
-7 5 2 -7.6701 -0.0865
-7 5 3 7.8397 -0.1170
-7 5 4 -17.8078 -0.2621
-7 5 5 34.5627 0.1443
-7 5 6 -17.7182 -0.0893
-7 5 7 12.8362 0.4436
-7 5 8 -12.3463 0.1083
-7 5 9 -2.2183 0.2675
-7 5 10 5.6400 0.0973
-7 5 11 14.0826 -0.0539
-7 5 12 -1.8614 0.0047
-7 5 13 9.4598 -0.2670
-7 5 14 -19.2510 -0.0623
-7 5 15 -0.9524 0.0509
-7 5 16 -4.3518 0.0306
-7 5 17 -3.0748 0.1980
-7 5 18 11.0806 0.1369
-7 5 19 -4.9205 0.1133
-7 5 20 4.7151 0.0875
-7 5 21 12.5996 -0.0694
-7 5 22 8.8206 -0.1081
-7 5 23 12.3347 -0.1536
-7 5 24 -1.4537 -0.0594
-7 5 25 1.5794 -0.2950
-7 5 26 -6.7619 0.1863
-7 5 27 -8.2633 -0.0658
-7 5 28 0.0037 0.1669
-7 5 29 -1.0040 0.1572
-7 5 30 2.3693 -0.0366
-7 5 31 5.6226 -0.1104
-7 6 1 10.4161 -0.4549
-7 6 2 -10.9594 -0.2111
-7 6 3 -10.3849 -0.0917
-7 6 4 24.6810 0.0351
-7 6 5 -21.5407 0.3452
-7 6 6 7.7691 0.0020
-7 6 7 -4.8825 0.1790
-7 6 8 -6.3477 -0.1949
-7 6 9 9.6048 -0.1910
-7 6 10 4.0344 -0.0976
-7 6 11 14.8511 -0.2123
-7 6 12 7.1412 0.1725
-7 6 13 -9.9772 0.0225
-7 6 14 2.7167 -0.0585
-7 6 15 -25.1378 0.0224
-7 6 16 1.2075 -0.1761
-7 6 17 -1.7976 -0.2102
-7 6 18 -0.9613 0.0350
-7 6 19 7.9696 -0.2037
-7 6 20 3.0214 0.0960
-7 6 21 5.1125 0.0207
-7 6 22 8.0436 0.0400
-7 6 23 0.6057 0.0343
-7 6 24 5.7845 -0.0594
-7 6 25 -2.7693 -0.0064
-7 6 26 1.6809 -0.0558
-7 6 27 0.0029 -0.2867
-7 6 28 -2.0086 -0.0325
-7 6 29 0.7235 -0.3689
-7 6 30 2.4673 0.1499
-7 7 1 -3.5011 0.0979
-7 7 2 -0.6948 0.0123
-7 7 3 4.6649 0.0072
-7 7 4 -7.9236 0.2601
-7 7 5 -2.7931 -0.1489
-7 7 6 3.0793 0.0640
-7 7 7 -19.6546 0.0768
-7 7 8 11.4956 -0.1580
-7 7 9 -5.5010 0.2900
-7 7 10 24.4826 -0.1820
-7 7 11 0.6344 0.0552
-7 7 12 12.4573 -0.0156
-7 7 13 -7.4125 -0.1297
-7 7 14 -8.2456 0.1093
-7 7 15 -5.3270 0.0218
-7 7 16 -11.6853 0.2676
-7 7 17 -4.6698 0.1565
-7 7 18 6.5553 0.2044
-7 7 19 -1.6522 0.2182
-7 7 20 5.4974 0.1158
-7 7 21 -1.9647 0.0049
-7 7 22 -1.3204 0.0926
-7 7 23 -1.2952 0.0510
-7 7 24 -0.0732 0.1604
-7 7 25 1.2285 0.1085
-7 7 26 -1.2481 0.1150
-7 7 27 2.6378 -0.0538
-7 7 28 1.4395 0.1405
-7 7 29 -2.4942 -0.1183
-7 8 1 -13.5966 0.0363
-7 8 2 7.5747 0.1739
-7 8 3 -7.8787 -0.1475
-7 8 4 -2.3232 0.0963
-7 8 5 -3.1710 0.0696
-7 8 6 -19.3857 -0.1962
-7 8 7 -2.2034 0.1086
-7 8 8 -14.7553 -0.2020
-7 8 9 10.0085 -0.0492
-7 8 10 5.4719 -0.0192
-7 8 11 14.7220 -0.0567
-7 8 12 -4.9826 0.1172
-7 8 13 4.7067 -0.1548
-7 8 14 -10.3074 0.1615
-7 8 15 -4.3493 0.0077
-7 8 16 -4.8553 0.1053
-7 8 17 -2.1796 0.2537
-7 8 18 -4.8588 0.1030
-7 8 19 3.3129 -0.0879
-7 8 20 -2.9792 0.0536
-7 8 21 4.0465 -0.4044
-7 8 22 -3.0595 -0.0315
-7 8 23 2.7601 -0.2196
-7 8 24 0.8699 -0.0812
-7 8 25 -0.5170 -0.0234
-7 8 26 4.9414 -0.0224
-7 8 27 -5.1409 -0.0122
-7 9 1 12.9885 0.0561
-7 9 2 -10.6437 -0.2402
-7 9 3 5.2358 0.0415
-7 9 4 -4.3178 -0.0733
-7 9 5 -1.6241 0.0767
-7 9 6 0.2065 0.1813
-7 9 7 -11.8981 0.0101
-7 9 8 -8.6779 0.0785
-7 9 9 -2.7152 -0.1005
-7 9 10 -1.9807 -0.1546
-7 9 11 9.1175 -0.0265
-7 9 12 0.8154 -0.0840
-7 9 13 1.3378 0.1385
-7 9 14 -1.7023 0.1023
-7 9 15 1.7698 0.0818
-7 9 16 1.2657 0.0528
-7 9 17 0.5718 -0.0684
-7 9 18 -2.3226 -0.1919
-7 9 19 -0.4980 -0.0944
-7 9 20 6.1511 -0.0413
-7 9 21 -0.7316 -0.0572
-7 9 22 7.0467 0.1652
-7 9 23 0.6708 -0.1813
-7 9 24 3.0250 0.2546
-7 9 25 3.1508 -0.2220
-7 10 1 1.9894 0.0729
-7 10 2 15.4041 0.1131
-7 10 3 -7.6641 0.2547
-7 10 4 7.0877 0.0209
-7 10 5 6.9037 0.0225
-7 10 6 5.5272 -0.0923
-7 10 7 5.1866 -0.2010
-7 10 8 -10.4934 -0.1743
-7 10 9 -2.7763 -0.0072
-7 10 10 -1.6433 -0.0191
-7 10 11 -4.6779 0.0829
-7 10 12 7.8587 0.1708
-7 10 13 -3.7343 -0.0090
-7 10 14 9.4382 0.0964
-7 10 15 -2.2502 -0.1041
-7 10 16 5.2229 -0.0577
-7 10 17 1.2851 -0.1064
-7 10 18 1.4210 -0.2124
-7 10 19 -1.6226 -0.0139
-7 10 20 1.3757 0.0348
-7 10 21 5.5064 -0.0166
-7 10 22 2.5848 0.3620
-7 10 23 3.1293 0.1725
-7 11 1 -1.6562 0.0500
-7 11 2 -3.3234 -0.0534
-7 11 3 11.5023 0.2233
-7 11 4 -5.9995 -0.1211
-7 11 5 6.7854 0.1120
-7 11 6 3.6308 -0.1140
-7 11 7 -2.8551 -0.0427
-7 11 8 9.0134 0.0804
-7 11 9 -11.6469 -0.1176
-7 11 10 7.2239 0.2980
-7 11 11 -1.8669 0.0263
-7 11 12 -1.8656 0.2036
-7 11 13 2.1673 0.0192
-7 11 14 -8.2753 -0.1835
-7 11 15 5.4635 -0.1038
-7 11 16 -1.5604 -0.0943
-7 11 17 0.0178 -0.1494
-7 11 18 0.0715 0.3360
-7 11 19 -4.8451 0.2437
-7 11 20 1.9080 0.0863
-7 12 1 3.0649 0.2139
-7 12 2 2.0403 -0.2419
-7 12 3 -4.4018 -0.0619
-7 12 4 5.2020 -0.1154
-7 12 5 -7.5587 -0.0917
-7 12 6 1.4588 0.1090
-7 12 7 -0.2488 0.0929
-7 12 8 -8.9357 0.2343
-7 12 9 9.3562 0.1674
-7 12 10 -6.6715 -0.0532
-7 12 11 7.9880 0.1101
-7 12 12 -2.3135 -0.2299
-7 12 13 -4.2055 -0.0437
-7 12 14 1.8476 0.1273
-7 12 15 -8.6021 -0.0758
-7 12 16 2.4044 0.4784
-7 13 1 0.4086 -0.1217
-7 13 2 1.9195 0.1418
-7 13 3 -0.7533 -0.1126
-7 13 4 -5.1958 -0.0516
-7 13 5 -1.4491 0.0280
-7 13 6 -3.1166 -0.1130
-7 13 7 -1.8207 -0.1826
-7 13 8 3.7593 -0.1521
-7 13 9 -2.6893 -0.0893
-7 13 10 7.0098 -0.0205
-7 13 11 0.8154 0.2776
-6 0 2 -9.4959 1.1362
-6 0 4 129.7852 2.2336
-6 0 6 13.3418 -0.5762
-6 0 8 -61.7638 -3.7107
-6 0 10 -43.8679 -2.2909
-6 0 12 -20.2351 1.4859
-6 0 14 7.8914 1.8350
-6 0 16 -3.8795 0.3105
-6 0 18 -21.3166 0.6486
-6 0 20 -18.3155 1.3127
-6 0 22 6.9807 -0.2358
-6 0 24 16.9443 -0.3381
-6 0 26 -6.2269 2.1481
-6 0 28 -7.5966 2.8511
-6 0 30 -1.6755 0.3723
-6 0 32 0.1737 -1.4762
-6 0 34 2.9875 -0.4368
-6 1 1 -56.4162 0.7642
-6 1 2 -35.9392 0.4333
-6 1 3 83.8869 0.0155
-6 1 4 -27.8246 0.5706
-6 1 5 65.4299 -0.0378
-6 1 6 15.9481 -0.0039
-6 1 7 -20.1114 -0.3996
-6 1 8 -11.8611 -0.2152
-6 1 9 -21.3509 -0.6710
-6 1 10 1.7800 0.4326
-6 1 11 -2.0180 0.1492
-6 1 12 -9.0020 0.3398
-6 1 13 12.1308 0.7700
-6 1 14 -21.2850 -0.3863
-6 1 15 8.1141 0.1612
-6 1 16 -3.2355 -0.0587
-6 1 17 -9.7450 -0.5886
-6 1 18 5.0122 0.6864
-6 1 19 -12.6686 -0.5758
-6 1 20 5.7351 0.0749
-6 1 21 -6.0418 0.1041
-6 1 22 -6.8752 -0.5506
-6 1 23 6.3496 0.3663
-6 1 24 -5.3682 0.2104
-6 1 25 7.9260 0.3005
-6 1 26 -2.1371 0.4095
-6 1 27 -1.7769 -0.1992
-6 1 28 -5.5131 -0.2133
-6 1 29 -0.8386 -0.5877
-6 1 30 0.6730 -0.2115
-6 1 31 0.8354 -0.1898
-6 1 32 -0.9543 0.3042
-6 1 33 0.3026 0.3899
-6 1 34 -1.6607 0.3150
-6 2 1 9.4396 0.9890
-6 2 2 19.5780 -0.0387
-6 2 3 -26.9046 0.1114
-6 2 4 34.0545 -0.4939
-6 2 5 4.7950 -1.0370
-6 2 6 -11.7533 -0.1784
-6 2 7 8.0822 -0.5928
-6 2 8 10.0167 -0.0949
-6 2 9 5.8460 0.3578
-6 2 10 18.1223 -0.1657
-6 2 11 8.8813 0.4733
-6 2 12 30.5633 -0.0937
-6 2 13 -12.0694 -0.3779
-6 2 14 17.2471 0.1136
-6 2 15 -11.9337 -0.5690
-6 2 16 0.0257 0.1492
-6 2 17 -0.8033 -0.1429
-6 2 18 -0.6595 0.0218
-6 2 19 5.9257 0.2402
-6 2 20 -1.4899 0.0429
-6 2 21 2.0564 0.2304
-6 2 22 -7.5952 0.6442
-6 2 23 -12.8335 0.0189
-6 2 24 0.4643 0.7695
-6 2 25 -2.2705 -0.0941
-6 2 26 12.5228 0.0429
-6 2 27 -6.2592 -0.2023
-6 2 28 3.2164 -0.3031
-6 2 29 -4.9463 0.0343
-6 2 30 -3.6368 0.2002
-6 2 31 -3.5711 0.2674
-6 2 32 -0.9994 0.5727
-6 2 33 -2.8728 0.3637
-6 2 34 0.4597 0.0015
-6 3 1 -28.6052 0.3208
-6 3 2 10.3629 0.0039
-6 3 3 -4.8550 0.2601
-6 3 4 34.3896 -0.1427
-6 3 5 -34.3745 0.4272
-6 3 7 -13.1844 -0.0191
-6 3 8 19.6192 -0.3167
-6 3 9 6.9870 -0.3439
-6 3 10 32.7937 0.0054
-6 3 11 6.9147 -0.0172
-6 3 12 10.5633 0.2989
-6 3 13 7.2355 0.1742
-6 3 14 2.7088 0.4640
-6 3 15 1.8662 -0.0391
-6 3 16 -1.7766 -0.0652
-6 3 17 -3.0062 0.0505
-6 3 18 3.9062 -0.5183
-6 3 19 -0.9141 0.0985
-6 3 20 7.0680 -0.0638
-6 3 21 -5.1694 -0.2512
-6 3 22 -3.0523 0.5340
-6 3 23 -2.5927 -0.5151
-6 3 24 -5.8794 0.1691
-6 3 25 9.6905 -0.2355
-6 3 26 -1.8928 -0.2346
-6 3 27 10.6978 0.3246
-6 3 28 -1.1230 -0.0775
-6 3 29 -5.5081 0.3896
-6 3 30 -4.1704 0.1173
-6 3 31 -8.4487 0.0877
-6 3 32 -1.5763 -0.2432
-6 3 33 -0.3410 0.1580
-6 4 1 -1.9266 -0.2346
-6 4 2 -29.8002 -0.6758
-6 4 3 30.5313 -0.2495
-6 4 4 -20.3448 -0.5775
-6 4 5 13.6128 0.0556
-6 4 6 -9.2555 0.1160
-6 4 7 -29.6652 0.0897
-6 4 8 1.9167 0.3771
-6 4 9 12.8591 -0.0135
-6 4 10 2.2858 0.2069
-6 4 11 21.6400 -0.0725
-6 4 12 -7.1195 0.0314
-6 4 13 12.0216 -0.1772
-6 4 14 -9.0119 -0.1184
-6 4 15 6.2652 -0.3427
-6 4 16 -2.3281 -0.2044
-6 4 17 10.3614 -0.3391
-6 4 18 -8.9667 0.1221
-6 4 19 3.4984 -0.0518
-6 4 20 -7.6362 0.3053
-6 4 21 4.3210 0.1538
-6 4 22 -1.9826 -0.0099
-6 4 23 0.1487 -0.0113
-6 4 24 4.8959 -0.2556
-6 4 25 1.6910 -0.1487
-6 4 26 8.8792 0.1222
-6 4 27 6.1487 -0.1397
-6 4 28 -1.0405 0.1052
-6 4 29 1.8379 0.2256
-6 4 30 -7.1045 -0.1169
-6 4 31 0.5034 0.1527
-6 4 32 -7.2351 -0.1440
-6 5 1 -16.3123 0.1517
-6 5 2 5.6723 0.0738
-6 5 3 -9.8754 0.0270
-6 5 4 -9.2584 -0.0004
-6 5 5 14.0175 0.0100
-6 5 6 -25.3117 -0.2111
-6 5 7 12.4257 0.3484
-6 5 8 -34.4291 0.1142
-6 5 9 13.1806 0.3357
-6 5 10 1.8996 0.3603
-6 5 11 5.5201 -0.0204
-6 5 12 11.1071 0.0392
-6 5 13 -5.8072 -0.2011
-6 5 14 5.7641 -0.2141
-6 5 15 -0.9304 -0.1326
-6 5 16 7.0096 -0.0484
-6 5 17 2.3483 -0.0662
-6 5 18 0.0591 0.2606
-6 5 19 -7.5997 -0.0447
-6 5 20 -8.8078 0.1824
-6 5 21 -2.6731 0.0005
-6 5 22 -0.6390 -0.2065
-6 5 23 1.4680 0.0301
-6 5 24 2.3107 -0.1720
-6 5 25 5.6075 -0.1187
-6 5 26 4.6208 0.0212
-6 5 27 -0.2972 -0.0569
-6 5 28 3.8980 -0.0937
-6 5 29 -2.4594 -0.0533
-6 5 30 4.3652 -0.2199
-6 5 31 -1.5293 -0.1306
-6 5 32 3.7609 0.2090
-6 6 1 -0.0044 -0.1757
-6 6 2 -4.0199 -0.0665
-6 6 3 -16.5081 0.2003
-6 6 4 24.1326 -0.1320
-6 6 5 -16.3993 0.3681
-6 6 6 10.0296 0.0344
-6 6 7 -18.6422 -0.0028
-6 6 8 7.7203 0.1680
-6 6 9 -22.7060 -0.4366
-6 6 10 10.0537 0.0602
-6 6 11 -2.9041 -0.2695
-6 6 12 -0.7537 -0.0909
-6 6 13 4.8221 0.1536
-6 6 14 0.7235 -0.2520
-6 6 15 5.6292 0.1937
-6 6 16 10.4316 0.0882
-6 6 17 -4.2480 -0.2840
-6 6 18 7.0040 0.2717
-6 6 19 -14.1713 -0.4501
-6 6 20 -1.2859 -0.0059
-6 6 21 -11.5043 -0.2066
-6 6 22 -1.9042 -0.0940
-6 6 23 -0.4329 0.0436
-6 6 24 -2.9036 0.0073
-6 6 25 3.9024 0.1819
-6 6 26 1.7108 0.1260
-6 6 27 -3.1581 0.1967
-6 6 28 -1.8582 0.1238
-6 6 29 1.8329 0.0272
-6 6 30 2.7670 0.4832
-6 6 31 2.8916 -0.1495
-6 7 1 -8.6981 0.1046
-6 7 2 -4.7380 -0.2107
-6 7 3 10.7302 -0.0630
-6 7 4 0.3134 -0.1011
-6 7 5 5.3206 -0.0094
-6 7 6 5.3854 0.3951
-6 7 7 -12.1789 0.0986
-6 7 8 -4.2879 0.3807
-6 7 9 -1.3132 0.1710
-6 7 10 -6.5526 -0.1205
-6 7 11 -1.4422 0.0080
-6 7 12 2.6785 -0.1685
-6 7 13 -6.2215 -0.0983
-6 7 14 12.1301 0.0620
-6 7 15 -4.4109 0.0137
-6 7 16 -1.0925 0.1599
-6 7 17 5.3947 0.0308
-6 7 18 -5.8593 0.0553
-6 7 19 8.8748 0.1122
-6 7 20 -9.5358 0.1626
-6 7 21 -0.4701 -0.0335
-6 7 22 -3.3862 0.1757
-6 7 23 -11.4213 -0.0714
-6 7 24 6.0289 -0.0989
-6 7 25 -8.4045 -0.0182
-6 7 26 -0.7261 -0.2033
-6 7 27 2.3611 -0.1391
-6 7 28 -1.6714 -0.0396
-6 7 29 1.1907 -0.2939
-6 8 1 -3.9489 -0.0233
-6 8 2 -1.7350 0.0237
-6 8 3 4.9781 -0.0989
-6 8 4 6.7053 0.2155
-6 8 5 5.9939 -0.1200
-6 8 6 -14.4848 -0.0510
-6 8 7 8.3350 0.0075
-6 8 8 -15.0217 -0.2800
-6 8 9 9.8297 0.0069
-6 8 10 -3.1411 -0.1141
-6 8 11 5.7430 -0.1562
-6 8 12 -6.9870 0.1172
-6 8 13 6.3520 -0.2452
-6 8 14 -10.6199 0.1540
-6 8 15 2.7578 -0.0055
-6 8 16 -8.5538 -0.0399
-6 8 17 1.9781 0.1864
-6 8 18 8.9546 -0.0811
-6 8 19 -0.5721 0.0499
-6 8 20 10.8116 0.0811
-6 8 21 -2.6696 -0.2691
-6 8 22 -5.0077 -0.0720
-6 8 23 2.3401 -0.1465
-6 8 24 -8.3566 -0.0870
-6 8 25 4.2451 -0.0738
-6 8 26 -0.1415 -0.0783
-6 8 27 -0.9664 -0.0329
-6 8 28 2.1766 -0.0365
-6 9 1 -12.9091 0.0339
-6 9 2 9.1732 0.1271
-6 9 3 5.6279 0.1032
-6 9 4 10.4184 0.1909
-6 9 5 9.6869 0.0418
-6 9 6 -6.4602 -0.0692
-6 9 7 -4.2105 -0.0428
-6 9 8 -4.8512 -0.1671
-6 9 9 -2.0865 -0.2016
-6 9 10 10.0543 -0.0937
-6 9 11 -2.3173 -0.0662
-6 9 12 6.2902 0.2301
-6 9 13 -6.2145 0.0552
-6 9 14 -1.6257 0.3215
-6 9 15 -0.7313 -0.0557
-6 9 16 4.0663 0.0941
-6 9 17 1.8671 -0.0487
-6 9 18 3.4483 -0.0390
-6 9 19 7.0368 -0.0016
-6 9 20 2.6749 -0.0692
-6 9 21 1.7664 0.0814
-6 9 22 -1.8566 -0.1719
-6 9 23 -2.2132 0.1102
-6 9 24 3.7835 0.0830
-6 9 25 1.4160 -0.0043
-6 9 26 1.0534 0.2158
-6 10 1 17.5085 0.0162
-6 10 2 -10.6451 0.1014
-6 10 3 10.4344 -0.1807
-6 10 4 6.3067 0.0431
-6 10 5 0.2916 -0.2204
-6 10 6 21.2259 -0.0117
-6 10 7 -17.6188 0.0183
-6 10 8 8.6671 -0.0577
-6 10 9 -4.9874 0.1870
-6 10 10 -1.0682 -0.0954
-6 10 11 7.8126 -0.0512
-6 10 12 -6.5160 -0.0433
-6 10 13 4.3024 -0.1339
-6 10 14 3.8025 0.1588
-6 10 15 -4.8810 -0.0771
-6 10 16 7.4042 0.2731
-6 10 17 -3.4705 0.0180
-6 10 18 -0.5686 -0.1095
-6 10 19 0.0152 0.2508
-6 10 20 0.1198 -0.3093
-6 10 21 0.8769 0.0308
-6 10 22 -0.0151 0.2044
-6 10 23 -0.4452 -0.2857
-6 10 24 1.5889 0.0589
-6 11 1 -12.6702 0.0274
-6 11 2 5.3907 0.1133
-6 11 3 -9.1450 0.0600
-6 11 4 -0.3905 0.1166
-6 11 5 7.4050 -0.0064
-6 11 6 -6.0658 0.0850
-6 11 7 16.5712 -0.1055
-6 11 8 -9.2438 0.0552
-6 11 9 1.4797 -0.1249
-6 11 10 1.7340 0.0103
-6 11 11 -8.2826 0.1091
-6 11 12 8.0664 0.0891
-6 11 13 -6.4849 0.0667
-6 11 14 1.7488 0.1527
-6 11 15 6.3894 -0.1361
-6 11 16 -5.0959 0.1068
-6 11 17 2.6416 -0.2003
-6 11 18 -9.2390 0.1154
-6 11 19 -5.0049 -0.2949
-6 11 20 -2.7737 0.2264
-6 11 21 -3.3622 -0.3206
-6 12 1 -1.8620 0.1528
-6 12 2 -7.1240 -0.2226
-6 12 3 0.0890 0.2508
-6 12 4 -1.8867 -0.1598
-6 12 5 0.7367 -0.0160
-6 12 6 5.0746 0.0549
-6 12 7 -6.2753 -0.1972
-6 12 8 1.6907 0.0800
-6 12 9 -4.6820 -0.0954
-6 12 10 -3.1059 0.0367
-6 12 11 4.9997 0.1522
-6 12 12 -10.7162 0.0708
-6 12 13 6.4454 0.1869
-6 12 14 -2.3797 -0.1157
-6 12 15 5.3431 0.0193
-6 12 16 4.4316 -0.4105
-6 12 17 -2.4417 -0.5471
-6 13 1 -0.4122 0.0636
-6 13 2 -0.3170 0.0317
-6 13 3 1.9774 0.0429
-6 13 4 -1.0349 -0.2234
-6 13 5 3.2298 0.0456
-6 13 6 -0.9079 0.0022
-6 13 7 -0.4086 0.1155
-6 13 8 -2.6153 0.3393
-6 13 9 -0.7101 0.0811
-6 13 10 1.3027 0.5293
-6 13 11 -4.6114 -0.4307
-6 13 12 2.8500 0.1493
-5 0 2 -0.2982 3.0913
-5 0 4 112.1174 0.4130
-5 0 6 -12.3774 -1.5210
-5 0 8 3.5940 0.9578
-5 0 10 -25.0731 2.3889
-5 0 12 -57.4179 0.8587
-5 0 14 -15.8225 -0.0197
-5 0 16 -9.6352 1.0727
-5 0 18 -2.9239 1.2073
-5 0 20 -3.1248 1.1220
-5 0 22 -5.3956 1.3356
-5 0 24 4.3391 0.7024
-5 0 26 -3.9010 -0.3093
-5 0 28 -1.5197 -0.4527
-5 0 30 -4.7253 0.1382
-5 0 32 -5.6268 0.3315
-5 0 34 -2.3436 0.0745
-5 1 1 -35.9868 0.0186
-5 1 2 -106.5038 -0.5253
-5 1 3 91.7914 1.3369
-5 1 4 -59.9013 -0.5807
-5 1 5 63.4337 0.6056
-5 1 6 6.8654 0.5728
-5 1 7 8.4945 -0.4530
-5 1 8 26.9302 0.3703
-5 1 9 19.3534 -0.9167
-5 1 10 33.5523 -0.4761
-5 1 11 -26.9012 -0.4549
-5 1 12 -2.2806 -0.1302
-5 1 13 -8.9691 0.5207
-5 1 14 1.1317 0.6520
-5 1 15 1.2291 0.9047
-5 1 16 9.1565 0.0447
-5 1 17 -1.8046 0.0183
-5 1 18 0.7198 -0.6590
-5 1 19 -0.8304 -0.9940
-5 1 20 -12.6599 0.1195
-5 1 21 -9.3468 -0.5103
-5 1 22 -6.3705 0.4084
-5 1 23 -4.6036 0.3879
-5 1 24 13.7857 -0.2282
-5 1 25 5.0559 0.5759
-5 1 26 2.1245 -0.2528
-5 1 27 0.4817 0.0145
-5 1 28 -4.4315 0.3684
-5 1 29 1.1360 -0.3320
-5 1 30 0.4717 0.0975
-5 1 31 -3.4741 -0.2121
-5 1 32 2.3474 -0.4479
-5 1 33 -5.6963 -0.1266
-5 1 34 6.6463 -0.1474
-5 2 1 -84.4189 0.7726
-5 2 2 46.9225 -0.3884
-5 2 3 -88.1859 0.0449
-5 2 4 40.1484 0.2049
-5 2 5 -16.6910 -0.9191
-5 2 6 32.2061 0.2216
-5 2 7 24.6998 -0.8004
-5 2 8 45.5549 -0.3787
-5 2 9 31.6529 -0.1274
-5 2 10 12.2531 -0.4202
-5 2 11 5.7301 0.3694
-5 2 12 21.2100 0.3343
-5 2 13 -10.6100 0.1026
-5 2 14 20.2254 0.9913
-5 2 15 -1.3364 -0.1990
-5 2 16 9.0391 0.4533
-5 2 17 -1.5501 -0.4017
-5 2 18 3.7089 -0.0003
-5 2 19 -9.3201 -0.2009
-5 2 20 -4.0015 0.0111
-5 2 21 -8.2523 0.4911
-5 2 22 -15.7581 0.2259
-5 2 23 1.9627 0.5423
-5 2 24 -2.5735 0.4777
-5 2 25 10.7901 0.2726
-5 2 26 9.6650 0.2144
-5 2 27 -7.8993 -0.1175
-5 2 28 6.2552 -0.0452
-5 2 29 -4.0948 -0.0549
-5 2 30 3.2650 -0.2400
-5 2 31 -1.1666 0.3189
-5 2 32 -0.2941 -0.2407
-5 2 33 1.5904 0.5455
-5 2 34 -5.5699 -0.2756
-5 3 1 15.7423 0.4723
-5 3 2 -29.8316 0.4976
-5 3 3 -11.5962 -0.1646
-5 3 4 24.4249 0.1553
-5 3 5 -61.2039 -0.5397
-5 3 6 23.6829 -0.7100
-5 3 7 -3.9996 -0.1802
-5 3 8 30.6554 -0.3481
-5 3 9 7.4880 0.3081
-5 3 10 3.0083 0.4988
-5 3 11 1.6203 0.0138
-5 3 12 -9.9888 0.3312
-5 3 13 17.2212 -0.3707
-5 3 14 -0.2580 -0.3250
-5 3 15 12.4330 -0.4414
-5 3 16 0.6688 -0.1945
-5 3 17 4.4744 -0.1978
-5 3 18 -1.8516 0.2825
-5 3 19 3.6924 0.1959
-5 3 20 -2.7493 0.1438
-5 3 21 -10.4365 0.1693
-5 3 22 -2.8591 -0.0624
-5 3 23 -9.3186 -0.1528
-5 3 24 -0.9179 -0.1691
-5 3 25 4.6626 -0.2245
-5 3 26 1.8325 -0.1504
-5 3 27 10.8560 -0.0672
-5 3 28 -0.7633 -0.0864
-5 3 29 4.7936 0.2301
-5 3 30 -1.3652 0.0195
-5 3 31 3.9653 0.1521
-5 3 32 1.9671 0.0578
-5 3 33 0.0349 0.3386
-5 4 1 -6.1232 0.2951
-5 4 2 -6.2050 -0.1914
-5 4 3 36.2956 -0.1318
-5 4 4 -39.0997 -0.2646
-5 4 5 38.4741 -0.1717
-5 4 6 -75.7949 0.0665
-5 4 7 1.7905 -0.1329
-5 4 8 -18.3105 0.5142
-5 4 9 2.1763 -0.0487
-5 4 10 -6.5755 0.2531
-5 4 11 -8.9817 0.2067
-5 4 12 -7.7714 -0.2776
-5 4 13 -0.0946 0.1019
-5 4 14 1.5648 -0.1011
-5 4 15 12.4500 -0.2235
-5 4 16 -1.2685 0.2541
-5 4 17 15.4917 -0.1255
-5 4 18 -3.5552 0.2371
-5 4 19 3.7977 0.1076
-5 4 20 -3.6286 0.0768
-5 4 21 3.4470 0.1425
-5 4 22 -8.1501 0.1096
-5 4 23 -7.6754 0.1741
-5 4 24 -3.3506 -0.0252
-5 4 25 -3.0877 0.1766
-5 4 26 4.1356 -0.0746
-5 4 27 5.1629 0.0715
-5 4 28 5.9826 -0.0753
-5 4 29 3.6018 0.0692
-5 4 30 3.8098 0.2738
-5 4 31 3.5502 0.0150
-5 4 32 -0.4167 -0.1045
-5 4 33 3.1152 0.2231
-5 5 1 -8.5810 -0.0534
-5 5 2 13.5287 -0.1780
-5 5 3 17.7409 -0.0041
-5 5 4 10.0785 -0.0740
-5 5 5 -8.7757 -0.0665
-5 5 6 4.8097 0.1147
-5 5 7 -23.7736 0.0390
-5 5 8 -18.6446 0.1577
-5 5 9 7.2658 0.1271
-5 5 10 -13.9374 0.0229
-5 5 11 -0.0199 -0.0883
-5 5 12 -13.1218 0.0532
-5 5 13 -2.1173 -0.1811
-5 5 14 1.5755 0.1633
-5 5 15 -9.0719 -0.0609
-5 5 16 20.4407 -0.0273
-5 5 17 -9.7867 -0.0502
-5 5 18 12.5052 -0.2545
-5 5 19 -3.8300 -0.2071
-5 5 20 1.0520 -0.1994
-5 5 21 2.2531 -0.1346
-5 5 22 -3.4158 0.0534
-5 5 23 -4.3395 0.0104
-5 5 24 -7.3856 0.0957
-5 5 25 -6.2902 0.0137
-5 5 26 0.2445 -0.0039
-5 5 27 -0.4703 0.1192
-5 5 28 3.6079 -0.0643
-5 5 29 2.8787 0.0521
-5 5 30 4.3888 -0.0046
-5 5 31 -0.5003 0.0876
-5 5 32 4.9453 0.2803
-5 6 1 -0.3403 -0.5026
-5 6 2 19.2397 0.0260
-5 6 3 -11.2564 0.0727
-5 6 4 28.1658 0.0212
-5 6 5 -1.3081 0.3470
-5 6 6 5.2735 -0.0759
-5 6 7 -1.8488 0.1462
-5 6 8 7.3572 0.0087
-5 6 9 -18.2729 -0.0987
-5 6 10 13.9884 0.1753
-5 6 11 -22.7218 -0.2442
-5 6 12 7.6068 0.0542
-5 6 13 -18.4150 -0.2774
-5 6 14 -0.0859 -0.3720
-5 6 15 6.3395 -0.0631
-5 6 16 -7.3174 -0.2593
-5 6 17 12.1839 0.0920
-5 6 18 -1.0274 0.1259
-5 6 19 -2.9307 0.0873
-5 6 20 7.1521 0.2433
-5 6 21 -12.4154 -0.0525
-5 6 22 7.3959 -0.0247
-5 6 23 -7.5993 -0.1292
-5 6 24 -2.0190 -0.2191
-5 6 25 -1.2453 -0.1769
-5 6 26 -3.8416 0.0129
-5 6 27 -3.5932 0.1948
-5 6 28 -6.1062 0.2305
-5 6 29 -1.4349 0.3185
-5 6 30 1.1917 0.2331
-5 6 31 1.6996 0.0419
-5 7 1 -0.6344 0.0620
-5 7 2 -10.3033 0.0837
-5 7 3 14.2687 -0.0067
-5 7 4 2.2522 -0.0120
-5 7 5 11.9296 0.0191
-5 7 6 2.8338 0.1031
-5 7 7 6.3151 0.0801
-5 7 8 4.6250 0.0545
-5 7 9 11.9703 0.0286
-5 7 10 -4.8518 0.0598
-5 7 11 5.5186 -0.1175
-5 7 12 -14.3263 0.1142
-5 7 13 0.9772 -0.1821
-5 7 14 -7.7953 -0.0412
-5 7 15 -4.0682 -0.1283
-5 7 16 4.2729 0.0170
-5 7 17 -0.6841 -0.0205
-5 7 18 4.4374 0.0980
-5 7 19 6.2378 0.1490
-5 7 20 -9.0478 -0.0488
-5 7 21 6.5671 0.1200
-5 7 22 -4.4446 -0.1013
-5 7 23 2.0660 -0.0711
-5 7 24 0.0670 -0.0873
-5 7 25 -1.2202 -0.1891
-5 7 26 -2.8936 -0.0639
-5 7 27 -5.7999 -0.1822
-5 7 28 -2.9944 -0.3490
-5 7 29 -2.2185 -0.1353
-5 8 1 -11.3318 -0.3079
-5 8 2 -1.2084 0.1871
-5 8 3 7.3949 -0.2942
-5 8 4 -5.2271 0.1051
-5 8 5 0.0073 0.0676
-5 8 6 -7.6593 -0.0842
-5 8 7 11.7414 0.1297
-5 8 8 6.8554 -0.0475
-5 8 9 17.2078 -0.0957
-5 8 10 -2.3900 0.0192
-5 8 11 8.3206 -0.2228
-5 8 12 -9.1530 -0.0124
-5 8 13 -0.8742 -0.1585
-5 8 14 -4.5644 0.1072
-5 8 15 -4.4518 0.2473
-5 8 16 -3.8335 0.1244
-5 8 17 3.2898 0.3253
-5 8 18 6.6697 -0.0821
-5 8 19 1.3001 -0.0720
-5 8 20 6.2015 -0.1377
-5 8 21 1.7284 -0.2812
-5 8 22 1.4868 -0.0628
-5 8 23 1.4505 0.2276
-5 8 24 -0.1367 0.1625
-5 8 25 -4.0092 0.2902
-5 8 26 -3.5491 0.1237
-5 8 27 0.3399 0.3155
-5 8 28 -2.5285 0.0337
-5 9 1 9.8920 -0.1124
-5 9 2 0.7930 -0.0325
-5 9 3 -2.7720 0.1197
-5 9 4 10.7023 0.2091
-5 9 5 -20.7907 0.1151
-5 9 6 0.4138 0.1973
-5 9 7 -8.9601 -0.1117
-5 9 8 7.8703 0.0131
-5 9 9 6.1925 -0.2647
-5 9 10 12.7490 -0.1090
-5 9 11 -1.5778 -0.0196
-5 9 12 8.6348 -0.0290
-5 9 13 -5.5943 0.1766
-5 9 14 -0.4256 0.0449
-5 9 15 -2.5241 0.0265
-5 9 16 -0.6326 0.1705
-5 9 17 1.6553 -0.1320
-5 9 18 2.2381 0.1416
-5 9 19 3.8980 -0.2091
-5 9 20 5.7450 0.0366
-5 9 21 1.8953 -0.0829
-5 9 22 0.2164 -0.0640
-5 9 23 0.7768 0.0704
-5 9 24 -4.0690 -0.2654
-5 9 25 0.0517 0.0999
-5 9 26 -1.6439 -0.2158
-5 10 1 -5.5227 0.2020
-5 10 2 3.3588 -0.0568
-5 10 3 6.2930 0.0876
-5 10 4 -8.8547 0.0410
-5 10 5 9.9428 -0.3549
-5 10 6 -12.2681 0.0640
-5 10 7 -5.8566 -0.3419
-5 10 8 -0.1356 -0.0251
-5 10 9 -4.7989 0.0434
-5 10 10 12.9179 -0.0892
-5 10 11 0.2196 0.2224
-5 10 12 5.0586 0.0171
-5 10 13 -0.4630 0.0624
-5 10 14 -0.6057 0.0957
-5 10 15 -0.1345 -0.1034
-5 10 16 -4.1477 -0.0353
-5 10 17 -2.1226 -0.1099
-5 10 18 -4.7824 -0.2021
-5 10 19 1.9438 0.0244
-5 10 20 1.2228 -0.0713
-5 10 21 2.8372 0.0949
-5 10 22 -0.5230 0.1260
-5 10 23 -2.4605 -0.0263
-5 10 24 -0.7440 -0.2866
-5 11 1 8.5432 0.2016
-5 11 2 -4.2011 0.1259
-5 11 3 -0.6817 0.0739
-5 11 4 0.8350 0.0616
-5 11 5 -8.0806 -0.1791
-5 11 6 3.9943 -0.0058
-5 11 7 -5.4790 -0.2025
-5 11 8 -5.8015 0.0772
-5 11 9 4.2047 -0.0740
-5 11 10 -10.1745 0.1402
-5 11 11 9.7802 -0.0545
-5 11 12 -10.0100 -0.0357
-5 11 13 4.8283 -0.1050
-5 11 14 1.4640 -0.1729
-5 11 15 -2.1477 -0.0064
-5 11 16 2.7979 -0.0175
-5 11 17 -10.4484 0.1812
-5 11 18 -4.9713 -0.0631
-5 11 19 -2.6471 0.0813
-5 11 20 -0.8542 -0.1152
-5 11 21 1.8748 0.0519
-5 12 1 1.7612 0.0414
-5 12 2 -0.6181 -0.1393
-5 12 3 -3.8203 -0.0987
-5 12 4 -3.4963 0.0144
-5 12 5 2.1843 -0.1707
-5 12 6 -5.4136 0.1198
-5 12 7 5.4471 -0.0407
-5 12 8 -2.8614 0.0062
-5 12 9 -3.2404 -0.1317
-5 12 10 5.2304 -0.0154
-5 12 11 -11.0406 -0.0356
-5 12 12 3.6019 0.0620
-5 12 13 -6.0351 0.0370
-5 12 14 -1.5437 0.1106
-5 12 15 8.4803 0.0704
-5 12 16 -4.6066 -0.0379
-5 12 17 6.4813 -0.0139
-5 13 1 -2.9540 -0.2576
-5 13 2 0.2325 0.0803
-5 13 3 -1.1018 -0.1802
-5 13 4 1.2247 -0.0991
-5 13 5 1.8739 0.1131
-5 13 6 4.7252 -0.0941
-5 13 7 -1.0957 0.0768
-5 13 8 4.7368 0.0040
-5 13 9 0.6213 0.2369
-5 13 10 0.2441 0.0946
-5 13 11 1.4666 0.1526
-5 13 12 -7.9439 0.2671
-4 0 2 -14.6568 2.2510
-4 0 4 -5.9364 3.4412
-4 0 6 -70.4301 0.9067
-4 0 8 -1.2331 -1.3687
-4 0 10 11.2067 0.0884
-4 0 12 7.3339 2.6933
-4 0 14 -4.7358 2.5054
-4 0 16 -26.1716 1.0102
-4 0 18 -16.3687 -0.7190
-4 0 20 5.1567 -1.9675
-4 0 22 14.8840 -1.1890
-4 0 24 -3.7445 1.4498
-4 0 26 -11.7956 2.2663
-4 0 28 4.3085 -1.2336
-4 0 30 7.9413 -4.2440
-4 0 32 7.5892 -2.0380
-4 0 34 -8.1806 1.4650
-4 1 1 26.5167 -1.5727
-4 1 2 -55.8288 0.8929
-4 1 3 32.0446 0.7677
-4 1 4 21.3300 0.2568
-4 1 5 8.3301 1.1577
-4 1 6 -29.4061 -0.4194
-4 1 7 -9.8272 -0.1735
-4 1 8 -10.7002 -0.0853
-4 1 9 33.1146 -0.8754
-4 1 10 35.9145 0.3414
-4 1 11 -2.4610 -0.2527
-4 1 12 25.0401 -0.1339
-4 1 13 -3.6944 0.1945
-4 1 14 27.9509 -0.5868
-4 1 15 -15.8415 0.0364
-4 1 16 17.2718 0.2055
-4 1 17 -8.8293 -0.0683
-4 1 18 3.7632 0.4668
-4 1 19 -0.6714 -0.1539
-4 1 20 -9.5613 -0.3711
-4 1 21 5.8294 -0.0314
-4 1 22 -6.8075 -0.5813
-4 1 23 1.8838 -0.0365
-4 1 24 2.7339 0.2302
-4 1 25 -6.6269 -0.0345
-4 1 26 3.3210 0.3089
-4 1 27 -4.0114 0.0523
-4 1 28 5.3317 -0.3567
-4 1 29 3.8410 0.0395
-4 1 30 3.5550 -0.4253
-4 1 31 3.4390 0.1905
-4 1 32 -2.9037 0.1140
-4 1 33 -0.2618 0.2000
-4 1 34 3.7133 -0.1238
-4 2 1 -96.6424 0.5473
-4 2 2 91.6036 0.2470
-4 2 3 -43.0491 -0.2205
-4 2 4 65.6536 0.0549
-4 2 5 -31.7153 -0.5123
-4 2 6 50.6533 0.3520
-4 2 7 -46.2869 -0.5602
-4 2 8 46.1122 0.2309
-4 2 9 3.0717 -0.2519
-4 2 10 16.6046 0.2361
-4 2 11 12.8449 0.3667
-4 2 12 -15.7231 0.1976
-4 2 13 9.1521 0.4985
-4 2 14 -17.4555 0.3193
-4 2 15 15.1763 0.1208
-4 2 16 5.4179 0.2915
-4 2 17 7.5497 -0.1449
-4 2 18 14.8462 0.1716
-4 2 19 -2.0993 -0.1574
-4 2 20 6.4548 0.1517
-4 2 21 -10.2813 0.3274
-4 2 22 -9.1211 0.1181
-4 2 23 -10.8170 0.5120
-4 2 24 0.8200 -0.2877
-4 2 25 0.2174 0.3041
-4 2 26 1.2221 -0.6799
-4 2 27 -2.9542 -0.2730
-4 2 28 0.2170 -0.2409
-4 2 29 5.9129 -0.2101
-4 2 30 0.3071 0.2559
-4 2 31 0.9792 0.1851
-4 2 32 1.7803 0.0515
-4 2 33 -1.5557 0.0854
-4 2 34 1.4536 -0.4921
-4 3 1 67.8873 0.4613
-4 3 2 -36.2203 -0.1835
-4 3 3 47.9103 -0.1311
-4 3 4 -45.7296 -0.3317
-4 3 5 -12.8650 -0.3087
-4 3 6 -32.0133 -0.5294
-4 3 7 7.4302 -0.3051
-4 3 8 12.0165 -0.1935
-4 3 9 5.8309 -0.1832
-4 3 10 -9.2945 0.3437
-4 3 11 -15.3079 0.0889
-4 3 12 -16.5800 0.5091
-4 3 13 -23.7584 0.1421
-4 3 14 -4.9370 0.0301
-4 3 15 -3.5447 0.0982
-4 3 16 0.8690 -0.5402
-4 3 17 18.9459 -0.0298
-4 3 18 2.4697 -0.2851
-4 3 19 21.7767 -0.2011
-4 3 20 -0.2954 0.3841
-4 3 21 -6.2321 -0.2032
-4 3 22 -7.9888 0.4200
-4 3 23 -5.1726 0.0989
-4 3 24 -7.8540 -0.2170
-4 3 25 5.0540 0.5662
-4 3 26 -0.4389 -0.4455
-4 3 27 3.3676 0.3484
-4 3 28 -2.8316 -0.0375
-4 3 29 -0.0181 -0.1581
-4 3 30 -0.5610 0.0729
-4 3 31 3.6090 -0.3783
-4 3 32 1.2396 -0.1159
-4 3 33 3.7403 -0.0287
-4 4 1 19.5865 -0.1314
-4 4 2 6.4624 -0.5735
-4 4 3 1.7845 0.2408
-4 4 4 -22.9272 -0.1023
-4 4 5 0.0948 0.1625
-4 4 6 -69.2778 0.1758
-4 4 7 43.1382 -0.1371
-4 4 8 -15.4782 0.2791
-4 4 9 38.4599 -0.2033
-4 4 10 -17.8125 0.3195
-4 4 11 -11.6082 0.0732
-4 4 12 -26.0443 0.0989
-4 4 13 -20.6359 0.2856
-4 4 14 -13.1206 -0.2704
-4 4 15 -5.6401 0.1776
-4 4 16 4.7209 -0.1818
-4 4 17 1.3190 0.1012
-4 4 18 15.3039 0.3240
-4 4 19 1.8454 0.2163
-4 4 20 3.9984 0.4492
-4 4 21 1.2267 0.1927
-4 4 22 -8.0211 -0.0187
-4 4 23 -5.1343 0.0712
-4 4 24 -2.1170 -0.3384
-4 4 25 3.7848 0.0594
-4 4 26 1.2563 -0.1175
-4 4 27 1.6544 0.0903
-4 4 28 1.6024 0.0068
-4 4 29 -6.3681 0.1754
-4 4 30 1.9358 0.1452
-4 4 31 -1.5192 -0.0394
-4 4 32 1.6738 0.0328
-4 4 33 1.8209 0.0080
-4 5 1 -29.8142 0.0676
-4 5 2 -0.7089 -0.0188
-4 5 3 0.7584 -0.3379
-4 5 4 20.4989 0.0219
-4 5 5 -13.2181 -0.3389
-4 5 6 36.7239 -0.0162
-4 5 7 -18.2333 0.0464
-4 5 8 41.0559 -0.0037
-4 5 9 4.7456 0.0771
-4 5 10 18.6084 -0.1476
-4 5 11 -15.1838 -0.0489
-4 5 12 -14.7732 -0.0250
-4 5 13 -8.5179 -0.2341
-4 5 14 -12.3719 0.1067
-4 5 15 -4.3700 -0.2291
-4 5 16 2.9397 0.0084
-4 5 17 -2.8733 -0.0492
-4 5 18 -0.7710 -0.1876
-4 5 19 -3.9803 0.1342
-4 5 20 0.8177 -0.3446
-4 5 21 -2.0110 0.1458
-4 5 22 2.6426 -0.1558
-4 5 23 -7.3787 -0.0083
-4 5 24 4.2807 0.1424
-4 5 25 -5.1698 -0.0390
-4 5 26 6.7420 0.1247
-4 5 27 -1.7245 -0.0041
-4 5 28 -1.2478 -0.2618
-4 5 29 0.8558 -0.0538
-4 5 30 -3.9857 0.0141
-4 5 31 -0.5750 0.1620
-4 5 32 -0.1774 0.2906
-4 6 1 -22.2869 -0.0643
-4 6 2 -0.4309 0.1947
-4 6 3 -8.6535 -0.0591
-4 6 4 8.4192 -0.1748
-4 6 5 7.0309 -0.0653
-4 6 6 9.1324 -0.0544
-4 6 7 11.5690 0.1010
-4 6 8 16.3961 0.1537
-4 6 9 11.5947 0.2966
-4 6 10 8.7578 0.1390
-4 6 11 -1.2567 0.0199
-4 6 12 2.2205 -0.0902
-4 6 13 -5.9010 -0.2217
-4 6 14 6.8488 -0.2740
-4 6 15 -0.4878 -0.1477
-4 6 16 -2.5695 0.0162
-4 6 17 -3.5910 -0.0004
-4 6 18 -6.1896 0.0947
-4 6 19 -6.8686 0.3169
-4 6 20 -0.9419 -0.0652
-4 6 21 -3.0185 0.2926
-4 6 22 -1.9011 -0.0682
-4 6 23 1.2431 0.0803
-4 6 24 -0.3830 0.1113
-4 6 25 1.6638 -0.1129
-4 6 26 0.0576 0.1070
-4 6 27 1.3023 0.1218
-4 6 28 -4.5108 -0.0297
-4 6 29 -0.4995 0.1879
-4 6 30 1.0634 0.0083
-4 6 31 -1.8185 -0.1149
-4 7 1 -2.7366 -0.2669
-4 7 2 -15.6050 -0.0575
-4 7 3 1.0150 -0.2028
-4 7 4 -3.1351 0.1970
-4 7 5 6.5832 0.0676
-4 7 6 -10.6387 0.4135
-4 7 7 17.0614 0.0619
-4 7 8 -0.8743 0.0697
-4 7 9 17.5001 -0.0116
-4 7 10 -2.1436 -0.3503
-4 7 11 3.3973 -0.0147
-4 7 12 0.9972 -0.2111
-4 7 13 2.6201 -0.0289
-4 7 14 -1.0750 0.1665
-4 7 15 5.4652 -0.1382
-4 7 16 -3.3637 0.1432
-4 7 17 6.4008 -0.0555
-4 7 18 -4.1908 -0.0125
-4 7 19 4.0950 0.0715
-4 7 20 -6.8854 -0.0063
-4 7 21 -5.4837 0.0427
-4 7 22 -1.3506 -0.1532
-4 7 23 0.5816 -0.0464
-4 7 24 -1.1040 -0.1773
-4 7 25 10.7578 -0.0482
-4 7 26 -1.6332 0.0041
-4 7 27 3.1609 -0.0513
-4 7 28 -2.6848 0.3147
-4 7 29 -0.3662 -0.0262
-4 7 30 -1.1886 0.3468
-4 8 1 -8.8704 -0.1577
-4 8 2 -1.2856 0.1156
-4 8 3 0.6487 -0.1620
-4 8 4 -5.9100 0.3359
-4 8 5 -8.8141 0.0443
-4 8 6 -3.0127 0.1111
-4 8 7 0.4213 0.2086
-4 8 8 8.3684 -0.0973
-4 8 9 -1.3750 0.0384
-4 8 10 -3.9099 -0.0785
-4 8 11 1.4838 -0.1687
-4 8 12 -7.4515 0.0528
-4 8 13 6.0015 0.0043
-4 8 14 -0.9015 0.1457
-4 8 15 3.7492 0.2975
-4 8 16 10.0261 -0.0985
-4 8 17 0.6427 0.2761
-4 8 18 14.3163 -0.1033
-4 8 19 -3.4673 -0.0194
-4 8 20 -4.7343 -0.0078
-4 8 21 0.2228 -0.1928
-4 8 22 -6.6572 -0.0118
-4 8 23 4.1341 0.0793
-4 8 24 5.6865 0.0374
-4 8 25 -1.1947 0.1747
-4 8 26 6.2537 0.1021
-4 8 27 -5.6828 0.1975
-4 8 28 3.2334 0.0676
-4 9 1 6.6362 -0.0573
-4 9 2 0.2876 0.2371
-4 9 3 13.6788 0.1150
-4 9 4 -6.5469 -0.0275
-4 9 5 -13.4369 0.0132
-4 9 6 -4.3736 -0.1016
-4 9 7 -11.9968 -0.1678
-4 9 8 11.0794 0.1073
-4 9 9 -8.5114 -0.1553
-4 9 10 5.5596 0.2190
-4 9 11 -9.9818 -0.0334
-4 9 12 4.1046 -0.0148
-4 9 13 -1.0006 0.0266
-4 9 14 7.1029 -0.3673
-4 9 15 3.9690 0.0394
-4 9 16 2.6755 -0.2218
-4 9 17 11.5736 0.0741
-4 9 18 -1.6543 0.1329
-4 9 19 5.7844 -0.0110
-4 9 20 -1.3263 0.0633
-4 9 21 -2.7956 -0.0752
-4 9 22 3.4399 -0.1186
-4 9 23 0.1813 -0.0848
-4 9 24 2.8067 -0.2481
-4 9 25 -0.0716 -0.0734
-4 9 26 -2.6474 -0.2232
-4 10 1 1.1120 -0.0604
-4 10 2 15.1070 0.0909
-4 10 3 -2.7142 -0.0172
-4 10 4 17.5083 0.0728
-4 10 5 -7.9425 -0.0012
-4 10 6 -6.9724 0.0444
-4 10 7 -0.9937 0.0396
-4 10 8 -17.1842 -0.0432
-4 10 9 8.3617 -0.1720
-4 10 10 -10.7787 -0.1020
-4 10 11 5.0519 -0.1128
-4 10 12 1.9082 0.0497
-4 10 13 -3.4514 0.1726
-4 10 14 5.0204 0.2481
-4 10 15 -3.4584 0.2575
-4 10 16 -3.6387 0.1759
-4 10 17 -1.3087 0.1573
-4 10 18 -1.0251 -0.3237
-4 10 19 -0.5262 0.0975
-4 10 20 0.0101 -0.3162
-4 10 21 0.5336 -0.1150
-4 10 22 -0.6257 -0.0278
-4 10 23 3.6344 0.0165
-4 10 24 -1.4938 0.1538
-4 11 1 0.8405 -0.0658
-4 11 2 -2.4702 0.0400
-4 11 3 14.2277 -0.0692
-4 11 4 -5.6430 -0.0908
-4 11 5 13.6190 0.0456
-4 11 6 -6.1155 -0.0899
-4 11 7 -8.3940 -0.0204
-4 11 8 0.1878 -0.1296
-4 11 9 -13.2596 -0.0431
-4 11 10 6.3361 -0.0207
-4 11 11 0.6888 -0.0610
-4 11 12 -5.6152 0.0877
-4 11 13 10.2145 0.0035
-4 11 14 -7.3361 0.1241
-4 11 15 2.9050 0.1409
-4 11 16 -5.6288 -0.1419
-4 11 17 -8.6651 0.1289
-4 11 18 -3.2337 -0.2450
-4 11 19 -5.4878 -0.2263
-4 11 20 1.2747 -0.1029
-4 11 21 -0.5389 0.0344
-4 12 1 1.3369 0.0991
-4 12 2 2.0982 0.0576
-4 12 3 2.1100 0.0741
-4 12 4 5.3073 0.0572
-4 12 5 -4.6131 -0.1680
-4 12 6 0.9966 0.1082
-4 12 7 -1.7243 -0.2485
-4 12 8 -4.9400 0.0786
-4 12 9 5.7779 -0.0464
-4 12 10 -2.4398 0.1050
-4 12 11 0.4497 0.2664
-4 12 12 5.1949 0.0976
-4 12 13 -6.3273 0.0269
-4 12 14 7.7544 -0.0781
-4 12 15 -0.5258 -0.3511
-4 12 16 4.2742 -0.0884
-4 12 17 -1.8284 -0.4516
-4 12 18 -3.4633 0.1119
-4 13 1 -0.3208 0.3323
-4 13 2 4.6571 -0.0615
-4 13 3 -1.2113 -0.0055
-4 13 4 2.7353 0.0732
-4 13 5 -1.9846 -0.2320
-4 13 6 -1.6510 0.1317
-4 13 7 3.3472 -0.0602
-4 13 8 2.0427 -0.0007
-4 13 9 -0.5302 0.1221
-4 13 10 4.8293 -0.2662
-4 13 11 -0.1452 0.0247
-4 13 12 -3.5347 -0.5069
-4 13 13 3.7308 0.0956
-4 14 1 3.5647 -0.1912
-4 14 2 0.0367 -0.1961
-4 14 3 3.2941 -0.2328
-3 0 2 79.7185 0.2648
-3 0 4 -132.3287 1.7987
-3 0 6 -122.0476 3.7119
-3 0 8 27.0590 1.3893
-3 0 10 26.3619 -2.9794
-3 0 12 28.3949 -3.1347
-3 0 14 18.6429 1.5118
-3 0 16 -10.5568 3.7982
-3 0 18 -7.2366 -0.3427
-3 0 20 -5.1646 -4.1715
-3 0 22 8.3224 -2.7193
-3 0 24 12.5347 0.1947
-3 0 26 -0.0657 0.5960
-3 0 28 -3.2745 -0.4583
-3 0 30 -2.8179 -1.0277
-3 0 32 9.4131 -1.2106
-3 0 34 2.3552 -0.6637
-3 1 1 137.8769 0.2827
-3 1 3 2.8826 0.3045
-3 1 4 104.0700 0.1812
-3 1 5 -91.4698 0.2449
-3 1 6 52.1008 0.5429
-3 1 7 -24.1676 -0.5480
-3 1 8 23.2596 0.4078
-3 1 9 34.2221 -0.6245
-3 1 10 -33.6848 -0.4331
-3 1 11 7.4183 -0.0687
-3 1 12 -6.9896 -0.1537
-3 1 13 15.2085 0.5457
-3 1 14 23.7856 0.3125
-3 1 15 -13.3740 0.2873
-3 1 16 14.8123 -0.2699
-3 1 17 -11.6921 -0.2722
-3 1 18 2.9826 -0.4480
-3 1 19 -5.9094 -0.5015
-3 1 20 -5.5732 0.3455
-3 1 21 0.2692 0.2010
-3 1 22 16.6900 0.2010
-3 1 23 10.9772 0.6378
-3 1 24 7.0993 -0.5283
-3 1 25 1.1126 0.2385
-3 1 26 -3.8890 -0.2158
-3 1 27 -7.2354 -0.1138
-3 1 28 0.0473 0.5858
-3 1 29 -5.9407 -0.1615
-3 1 30 4.2413 0.0952
-3 1 31 -0.6039 0.0134
-3 1 32 2.0877 -0.3971
-3 1 33 4.2135 0.0471
-3 1 34 -3.0319 0.2884
-3 2 1 -88.5815 0.6684
-3 2 2 100.0713 0.2523
-3 2 3 20.1964 0.4646
-3 2 4 47.9363 0.3410
-3 2 5 36.4819 -0.1348
-3 2 6 26.5850 0.0018
-3 2 7 17.0740 -0.4973
-3 2 8 7.7897 -0.2881
-3 2 9 -26.9173 0.0573
-3 2 10 13.4392 0.1359
-3 2 11 -49.3396 0.6383
-3 2 12 6.5448 0.5935
-3 2 13 -10.4736 0.8409
-3 2 14 -17.9522 -0.0178
-3 2 15 12.7377 0.1945
-3 2 16 -25.0960 -0.8485
-3 2 17 12.8569 -0.4562
-3 2 18 -6.7211 -0.4507
-3 2 19 -2.2938 -0.2185
-3 2 20 5.3440 0.1575
-3 2 21 0.9914 0.6368
-3 2 22 7.3010 0.1120
-3 2 23 11.5627 0.5627
-3 2 24 10.3464 -0.3233
-3 2 25 0.0437 -0.1731
-3 2 26 -7.2541 -0.4206
-3 2 27 -7.6626 -0.5777
-3 2 28 -9.3653 -0.3157
-3 2 29 3.6049 -0.1897
-3 2 30 -3.4010 -0.2433
-3 2 31 3.4260 0.0688
-3 2 32 -0.6735 -0.0274
-3 2 33 1.6930 -0.1637
-3 2 34 0.0110 0.3603
-3 3 1 60.6276 -0.2403
-3 3 2 -50.5427 0.6336
-3 3 3 62.6456 -0.4410
-3 3 4 -61.2359 -0.1207
-3 3 5 47.7957 -0.0768
-3 3 6 -34.2704 -0.8987
-3 3 7 16.8054 0.5167
-3 3 8 -9.7147 -0.4226
-3 3 9 -1.8528 -0.0720
-3 3 10 -33.2049 0.3241
-3 3 11 18.7257 -0.6893
-3 3 12 -25.3472 0.3245
-3 3 13 -1.2384 -0.2510
-3 3 14 -9.9120 -0.0534
-3 3 15 -25.9244 0.4478
-3 3 16 4.4338 0.0175
-3 3 17 -19.8393 0.4764
-3 3 18 4.6248 0.0170
-3 3 19 6.2236 -0.0060
-3 3 20 -3.9568 -0.2737
-3 3 21 7.3479 -0.3330
-3 3 22 -2.5742 -0.1383
-3 3 23 15.6373 -0.0774
-3 3 24 0.7546 0.2443
-3 3 25 5.0524 0.3866
-3 3 26 -1.4996 0.2676
-3 3 27 -7.6031 0.3624
-3 3 28 -4.8197 -0.1762
-3 3 29 -2.5388 0.0787
-3 3 30 -0.0827 -0.2424
-3 3 31 2.5815 -0.1742
-3 3 32 -0.0362 -0.0274
-3 3 33 -0.0261 -0.2070
-3 4 1 13.0048 -0.1056
-3 4 2 33.1243 0.0886
-3 4 3 -16.8571 -0.0320
-3 4 4 -5.4509 -0.4274
-3 4 5 -33.6576 -0.0017
-3 4 6 -34.7096 -0.5378
-3 4 7 16.3993 0.0366
-3 4 8 3.3887 0.3428
-3 4 9 25.2113 0.1347
-3 4 10 2.5073 0.5375
-3 4 11 11.1492 0.3043
-3 4 12 4.4267 -0.0324
-3 4 13 -5.8462 0.1393
-3 4 14 -6.9766 -0.1866
-3 4 15 -6.2703 -0.0064
-3 4 16 -18.7664 -0.0193
-3 4 17 -1.0058 0.1710
-3 4 18 -5.2090 -0.0773
-3 4 19 1.7043 0.2276
-3 4 20 4.7818 0.0129
-3 4 21 -12.5708 0.1196
-3 4 22 9.8045 0.1480
-3 4 23 -9.7409 0.0198
-3 4 24 10.2076 -0.1341
-3 4 25 2.8065 -0.0250
-3 4 26 -2.6032 -0.5628
-3 4 27 6.3119 -0.1105
-3 4 28 -0.8768 -0.1294
-3 4 29 0.8614 -0.0684
-3 4 30 3.4516 0.2758
-3 4 31 -1.8598 0.1761
-3 4 32 1.8924 -0.1108
-3 4 33 -3.2073 0.1863
-3 5 1 14.8496 -0.1221
-3 5 2 7.4529 -0.2380
-3 5 3 -0.3636 -0.1766
-3 5 4 13.3662 -0.0601
-3 5 5 -53.5004 -0.3603
-3 5 6 14.9900 0.1151
-3 5 7 -28.0903 0.0100
-3 5 8 33.5844 -0.0638
-3 5 9 13.9355 0.2681
-3 5 10 36.0182 -0.1686
-3 5 11 1.2405 0.2711
-3 5 12 14.7582 0.1680
-3 5 13 -0.8797 -0.0033
-3 5 14 -5.8764 0.1597
-3 5 15 -8.9970 -0.0647
-3 5 16 1.1527 -0.2032
-3 5 17 -8.3196 -0.0610
-3 5 18 1.5074 -0.3621
-3 5 19 -0.8097 0.0951
-3 5 20 -5.4668 0.0452
-3 5 21 4.4870 0.2999
-3 5 22 -9.6640 0.3144
-3 5 23 -0.1062 0.2284
-3 5 24 -4.7060 0.0573
-3 5 25 -0.5815 -0.0318
-3 5 26 7.6710 -0.0768
-3 5 27 -2.9000 -0.0989
-3 5 28 8.7969 0.0268
-3 5 29 0.9844 0.0981
-3 5 30 2.2979 0.1744
-3 5 31 2.2880 0.0992
-3 5 32 -3.1524 0.0769
-3 6 1 -4.1515 0.0367
-3 6 2 11.9836 0.0848
-3 6 3 -0.7721 0.1052
-3 6 4 -25.7611 -0.0566
-3 6 5 0.9777 0.0311
-3 6 6 -28.6695 0.0714
-3 6 7 -0.3046 0.0747
-3 6 8 8.9813 0.1142
-3 6 9 12.2654 0.1541
-3 6 10 18.3436 0.0664
-3 6 11 12.2611 -0.0739
-3 6 12 -0.0041 -0.0031
-3 6 13 5.9131 -0.1599
-3 6 14 -8.0508 -0.2801
-3 6 15 6.3798 0.2338
-3 6 16 -5.2505 -0.1587
-3 6 17 2.7985 0.3009
-3 6 18 2.5212 0.2328
-3 6 19 -6.5365 0.1013
-3 6 20 6.3542 0.2101
-3 6 21 1.3543 -0.1344
-3 6 22 -5.9899 -0.0848
-3 6 23 -0.4833 -0.1060
-3 6 24 -8.0396 -0.1452
-3 6 25 -1.7509 0.0984
-3 6 26 -6.0990 0.2143
-3 6 27 6.5613 0.2895
-3 6 28 -1.8349 0.1749
-3 6 29 6.5332 0.0034
-3 6 30 1.9152 -0.0611
-3 6 31 3.6567 -0.4841
-3 7 1 23.2126 -0.0403
-3 7 2 -4.9678 -0.2906
-3 7 3 -0.4363 -0.0686
-3 7 4 -6.2175 0.0243
-3 7 5 -12.0325 -0.0876
-3 7 6 -18.4862 0.1940
-3 7 7 5.0166 -0.1349
-3 7 8 -6.3120 0.0982
-3 7 9 17.7603 0.0065
-3 7 10 -9.6464 -0.0508
-3 7 11 2.4581 0.1186
-3 7 12 -4.6157 -0.3705
-3 7 13 -7.5124 0.0772
-3 7 14 4.8270 -0.4142
-3 7 15 -1.8656 -0.1135
-3 7 16 7.3920 0.0403
-3 7 17 10.0444 -0.0616
-3 7 18 -5.3482 0.1780
-3 7 19 14.8982 0.1487
-3 7 20 -2.7484 0.0354
-3 7 21 -0.9016 0.0944
-3 7 22 0.9062 -0.1863
-3 7 23 -7.3640 -0.1236
-3 7 24 -3.5998 0.0328
-3 7 25 -5.7627 -0.1615
-3 7 26 2.5947 -0.0538
-3 7 27 -0.9072 -0.0744
-3 7 28 2.6263 -0.0923
-3 7 29 3.1412 -0.0247
-3 7 30 6.7049 0.6387
-3 8 1 1.3860 -0.1341
-3 8 2 -0.7729 0.1393
-3 8 3 -4.9990 -0.0220
-3 8 4 -5.9638 0.1431
-3 8 5 -14.0108 0.2232
-3 8 6 6.6962 0.1243
-3 8 7 -0.9603 0.1675
-3 8 8 9.6694 0.0997
-3 8 9 -3.7072 -0.0061
-3 8 10 -3.9643 -0.1532
-3 8 11 -9.4774 -0.1109
-3 8 12 -4.0306 -0.1971
-3 8 13 -5.3297 0.0143
-3 8 14 -3.7385 0.2182
-3 8 15 8.0447 0.1573
-3 8 16 6.6472 0.1041
-3 8 17 7.5305 0.1651
-3 8 18 15.6609 -0.1452
-3 8 19 0.3848 -0.0197
-3 8 20 2.1508 -0.1918
-3 8 21 -2.8875 0.0649
-3 8 22 -4.8022 0.0219
-3 8 23 -3.7167 0.0730
-3 8 24 -1.4200 0.1278
-3 8 25 0.2350 -0.0686
-3 8 26 0.7106 -0.0095
-3 8 27 1.0346 -0.1457
-3 8 28 4.9545 -0.0321
-3 9 1 -5.5471 -0.1399
-3 9 2 10.8669 0.1384
-3 9 3 -7.9826 0.1025
-3 9 4 -6.5315 0.0641
-3 9 5 -4.0354 0.0136
-3 9 6 -0.3768 -0.0244
-3 9 7 12.0966 -0.1803
-3 9 8 12.8651 -0.0603
-3 9 9 1.8221 -0.0835
-3 9 10 3.5416 -0.0459
-3 9 11 -8.7185 0.0598
-3 9 12 -9.0426 -0.1249
-3 9 13 -6.1154 0.0892
-3 9 14 -3.1249 -0.0613
-3 9 15 -3.2064 -0.0010
-3 9 16 6.3533 0.0092
-3 9 17 5.9780 0.0250
-3 9 18 6.7266 -0.0588
-3 9 19 6.5674 0.0498
-3 9 20 -4.6272 -0.1646
-3 9 21 -0.9737 0.1133
-3 9 22 -4.4291 -0.0505
-3 9 23 0.4957 0.0292
-3 9 24 -0.0261 -0.1098
-3 9 25 1.7479 0.1303
-3 9 26 2.7102 0.2138
-3 10 1 7.7017 0.0075
-3 10 2 -9.1503 0.0303
-3 10 3 7.3594 -0.0258
-3 10 4 -3.9803 0.2503
-3 10 5 -5.4079 -0.0493
-3 10 6 3.3180 0.1757
-3 10 7 0.9502 0.0813
-3 10 8 11.0232 -0.1223
-3 10 9 7.3805 0.1557
-3 10 10 -0.8482 -0.1712
-3 10 11 -0.8318 0.1369
-3 10 12 -9.3862 0.1390
-3 10 13 -6.4819 -0.0116
-3 10 14 -7.6020 0.2009
-3 10 15 -3.6271 -0.0475
-3 10 16 -10.0626 0.1029
-3 10 17 3.5226 -0.0343
-3 10 18 1.6812 -0.0671
-3 10 19 -1.0526 0.0833
-3 10 20 0.1810 0.0736
-3 10 21 -5.2625 0.1222
-3 10 22 -2.8415 -0.1469
-3 10 23 -1.0759 0.0428
-3 10 24 0.4294 0.1078
-3 11 1 -7.9817 0.0927
-3 11 2 -4.6354 0.2010
-3 11 3 -5.9649 -0.2249
-3 11 4 -1.1518 -0.0049
-3 11 5 6.7548 -0.1327
-3 11 6 -3.6603 -0.1730
-3 11 7 5.9124 0.0804
-3 11 8 -3.5773 -0.2054
-3 11 9 4.2029 0.0330
-3 11 10 -1.7226 0.0191
-3 11 11 -1.3453 -0.1358
-3 11 12 2.2434 -0.0697
-3 11 13 -2.2602 -0.0071
-3 11 14 3.7164 -0.0485
-3 11 15 -6.1294 0.2458
-3 11 16 -1.2313 -0.1469
-3 11 17 -1.9434 0.1883
-3 11 18 1.6680 -0.1457
-3 11 19 2.1487 -0.1095
-3 11 20 -2.5418 0.0056
-3 11 21 -4.7168 -0.4496
-3 12 1 -8.9870 0.0480
-3 12 2 -1.0654 0.1385
-3 12 3 -0.7544 0.0127
-3 12 4 5.1453 -0.0041
-3 12 5 2.6230 0.0785
-3 12 6 2.8182 -0.1073
-3 12 7 -2.9993 -0.0236
-3 12 8 0.5220 -0.0600
-3 12 9 -6.7996 -0.0381
-3 12 10 0.3412 0.0841
-3 12 11 2.0997 0.1709
-3 12 12 -0.7582 0.1378
-3 12 13 8.2751 0.1842
-3 12 14 0.1319 -0.0272
-3 12 15 8.4843 0.0699
-3 12 16 6.2259 0.0073
-3 12 17 2.0872 -0.1425
-3 12 18 1.9886 0.1022
-3 13 1 -1.1523 -0.2316
-3 13 2 1.5677 -0.1720
-3 13 3 4.0923 0.0945
-3 13 4 5.1719 -0.1194
-3 13 5 -0.0592 0.2271
-3 13 6 1.2389 -0.0363
-3 13 7 1.9700 -0.0460
-3 13 8 -4.1966 -0.0054
-3 13 9 0.4280 -0.1618
-3 13 10 -0.7480 0.0825
-3 13 11 0.9046 -0.1015
-3 13 12 2.0693 0.0840
-3 13 13 -0.7719 0.0081
-3 14 1 4.5895 0.3862
-3 14 2 0.4309 0.1023
-3 14 3 3.4654 0.5395
-3 14 4 -3.6674 -0.2249
-3 14 5 1.1653 -0.1456
-2 0 2 145.3632 0.2844
-2 0 4 -36.4925 1.9531
-2 0 6 -67.0176 2.4090
-2 0 8 -55.3621 -0.4861
-2 0 10 25.0932 -2.4417
-2 0 12 46.3524 -1.4938
-2 0 14 -0.6138 -0.5474
-2 0 16 -7.1895 -0.4367
-2 0 18 9.5801 -1.3594
-2 0 20 15.7485 -1.9002
-2 0 22 4.9279 -0.8287
-2 0 24 1.2296 0.6396
-2 0 26 16.4915 0.0770
-2 0 28 12.7174 -1.8116
-2 0 30 -4.0612 -0.9505
-2 0 32 -8.4741 1.9670
-2 0 34 -1.9455 2.3430
-2 1 1 101.6693 1.6710
-2 1 2 135.2186 1.3886
-2 1 3 61.8775 1.5944
-2 1 4 94.0641 -0.1943
-2 1 5 -34.5044 1.1739
-2 1 6 -1.3938 -0.6546
-2 1 7 -48.1115 -0.2731
-2 1 8 57.1107 -0.0298
-2 1 9 -43.1650 -0.7495
-2 1 10 10.9469 0.3761
-2 1 11 3.5305 -0.2484
-2 1 12 -7.9524 -0.3110
-2 1 13 14.5371 0.5667
-2 1 14 -9.5970 -0.4802
-2 1 15 3.8835 0.5164
-2 1 16 -2.8904 0.3701
-2 1 17 2.8762 0.3548
-2 1 18 5.5532 0.3317
-2 1 19 -4.9125 -0.1338
-2 1 20 -4.5044 -0.4421
-2 1 21 -1.6813 -0.4281
-2 1 22 2.4315 -0.3153
-2 1 23 1.8770 -0.2031
-2 1 24 0.6123 0.5550
-2 1 25 4.8540 0.3806
-2 1 26 3.9100 0.1498
-2 1 27 10.1129 0.5476
-2 1 28 3.3733 -0.4544
-2 1 29 -0.0321 -0.0462
-2 1 30 -1.8170 0.1662
-2 1 31 -5.6671 -0.3007
-2 1 32 -0.3392 0.6269
-2 1 33 -5.5478 -0.2796
-2 1 34 2.2566 0.1729
-2 2 1 35.3095 0.2212
-2 2 2 54.2351 -0.0308
-2 2 3 88.8961 0.7676
-2 2 4 41.0968 -0.0686
-2 2 5 -42.1418 0.2918
-2 2 6 16.2073 -0.1516
-2 2 7 14.7516 -0.8775
-2 2 8 -46.1324 -0.2531
-2 2 9 47.2166 -0.3487
-2 2 10 -62.8388 -0.2321
-2 2 11 -0.9764 0.7577
-2 2 12 -18.1398 -0.2432
-2 2 13 -16.8594 0.7884
-2 2 14 27.1613 -0.1395
-2 2 15 -13.5076 -0.1605
-2 2 16 24.0621 -0.2352
-2 2 17 3.1835 -0.6774
-2 2 18 -7.4521 -0.3764
-2 2 19 0.5507 -0.4912
-2 2 20 -26.5031 -0.4829
-2 2 21 -10.8574 0.1836
-2 2 22 -5.2674 -0.3703
-2 2 23 0.7937 0.3991
-2 2 24 10.5989 -0.2293
-2 2 25 6.7676 -0.1240
-2 2 26 0.1068 -0.0070
-2 2 27 7.0097 -0.6456
-2 2 28 -5.8917 0.2553
-2 2 29 4.4806 -0.3559
-2 2 30 -4.4416 0.1891
-2 2 31 -2.7076 0.1632
-2 2 32 -1.8640 -0.4050
-2 2 33 3.9823 0.1034
-2 2 34 -0.9054 -0.0944
-2 3 1 35.8375 -0.3586
-2 3 2 -57.2658 -0.2097
-2 3 3 29.5806 -0.6375
-2 3 4 -91.4743 0.0510
-2 3 5 66.2680 -0.0342
-2 3 6 -43.2210 0.0067
-2 3 7 28.6933 0.3495
-2 3 8 5.6241 -0.1113
-2 3 9 -38.7060 0.1222
-2 3 10 -10.8614 -0.1409
-2 3 11 -35.7401 -0.1035
-2 3 12 -1.2737 0.0406
-2 3 13 9.7166 -0.0486
-2 3 14 -6.8199 0.0321
-2 3 15 38.7482 0.0885
-2 3 16 -6.9748 -0.0376
-2 3 17 15.4595 0.0557
-2 3 18 -0.0834 0.0473
-2 3 19 -18.5571 0.0519
-2 3 20 -4.9923 0.0577
-2 3 21 -26.0522 0.1242
-2 3 22 -9.9027 -0.0505
-2 3 23 10.9819 0.2642
-2 3 24 -0.8529 -0.2016
-2 3 25 13.8823 0.1886
-2 3 26 2.9500 0.0743
-2 3 27 -3.9674 -0.2144
-2 3 28 -0.0359 0.1400
-2 3 29 -5.6167 -0.3699
-2 3 30 2.3384 -0.1052
-2 3 31 -0.4242 -0.0278
-2 3 32 0.3546 -0.2202
-2 3 33 3.1196 -0.0206
-2 3 34 3.2528 -0.0706
-2 4 1 -39.5775 0.3470
-2 4 2 40.6619 0.0807
-2 4 3 -50.4951 0.2930
-2 4 4 33.0156 0.0238
-2 4 5 -10.0215 -0.0614
-2 4 6 35.8069 -0.4985
-2 4 7 20.9673 -0.0952
-2 4 8 13.1389 -0.1708
-2 4 9 -25.7226 0.0574
-2 4 10 -25.0081 0.4005
-2 4 11 -12.5856 0.3300
-2 4 12 -13.2106 0.2445
-2 4 13 12.4716 0.4284
-2 4 14 21.8122 -0.3341
-2 4 15 -0.6097 0.0937
-2 4 16 21.6262 -0.3628
-2 4 17 -10.4553 -0.1878
-2 4 18 -1.5003 0.1140
-2 4 19 6.1596 -0.1485
-2 4 20 -20.9053 0.2494
-2 4 21 -1.4285 -0.0259
-2 4 22 -8.3410 -0.1583
-2 4 23 1.2489 -0.0248
-2 4 24 19.7651 -0.3285
-2 4 25 -6.7054 -0.1339
-2 4 26 10.6229 -0.1008
-2 4 27 -6.8519 -0.2375
-2 4 28 -0.2612 0.0418
-2 4 29 0.8809 -0.3008
-2 4 30 -0.1548 -0.0200
-2 4 31 5.4059 -0.0921
-2 4 32 1.9197 0.1677
-2 4 33 1.2386 0.3118
-2 5 1 8.9835 -0.0475
-2 5 2 13.3430 0.0575
-2 5 3 25.0290 -0.2614
-2 5 4 43.1522 0.1241
-2 5 5 -4.7724 -0.2326
-2 5 6 37.5466 -0.0744
-2 5 7 -9.7293 0.0718
-2 5 8 11.2934 -0.2783
-2 5 9 -2.2920 0.3291
-2 5 10 -14.4380 -0.0114
-2 5 11 -7.2703 0.3683
-2 5 12 3.8209 0.3651
-2 5 13 7.1251 0.0885
-2 5 14 1.4985 0.1692
-2 5 15 10.5584 -0.0292
-2 5 16 -10.7067 -0.2174
-2 5 17 1.3691 0.0523
-2 5 18 -3.7512 -0.2895
-2 5 19 0.2934 0.1358
-2 5 20 5.2740 0.1074
-2 5 21 -7.1367 0.0434
-2 5 22 7.3063 0.3230
-2 5 23 0.9708 -0.0335
-2 5 24 -0.6824 0.2810
-2 5 25 15.3734 -0.0384
-2 5 26 -12.3491 -0.1060
-2 5 27 3.6893 -0.0441
-2 5 28 -7.3446 -0.0485
-2 5 29 -0.0169 0.0486
-2 5 30 5.3828 0.2271
-2 5 31 0.2143 0.1473
-2 5 32 2.2999 0.1990
-2 6 1 3.8318 -0.2085
-2 6 2 6.1034 -0.1387
-2 6 3 27.3245 -0.4036
-2 6 4 1.3216 -0.4399
-2 6 5 25.4479 0.0167
-2 6 6 -20.5118 -0.0369
-2 6 7 10.3813 0.5804
-2 6 8 -12.9403 0.1995
-2 6 9 2.0472 0.2584
-2 6 10 6.5879 0.0216
-2 6 11 1.3991 -0.4098
-2 6 12 9.8250 -0.1996
-2 6 13 3.1409 -0.4713
-2 6 14 -1.5903 -0.2083
-2 6 15 -4.6127 0.0651
-2 6 16 -5.9976 -0.1187
-2 6 17 -5.5457 0.3934
-2 6 18 0.5710 -0.0790
-2 6 19 -2.3569 0.2679
-2 6 20 4.6819 -0.0920
-2 6 21 8.5343 -0.2076
-2 6 22 -3.2103 0.1516
-2 6 23 6.2309 -0.4098
-2 6 24 2.1572 0.0787
-2 6 25 -1.9863 -0.2166
-2 6 26 0.0067 -0.1008
-2 6 27 -8.2489 0.1280
-2 6 28 0.0030 -0.0679
-2 6 29 -3.4874 0.0311
-2 6 30 -1.7157 -0.0272
-2 6 31 4.7417 -0.2694
-2 7 1 5.5290 -0.1931
-2 7 2 -0.0523 -0.1210
-2 7 3 11.0922 0.0441
-2 7 4 1.2409 -0.0698
-2 7 5 -2.7907 0.1021
-2 7 6 -12.3393 0.0501
-2 7 7 -10.6167 -0.1168
-2 7 8 -2.4687 -0.0492
-2 7 9 -1.9154 0.0078
-2 7 10 -0.5041 -0.1720
-2 7 11 6.9156 0.1449
-2 7 12 0.9007 -0.0120
-2 7 13 4.5884 -0.0068
-2 7 14 -1.3436 -0.0062
-2 7 15 -0.4080 -0.1224
-2 7 16 -1.7254 -0.0833
-2 7 17 -2.3812 -0.0328
-2 7 18 -7.7050 -0.0561
-2 7 19 0.8083 0.1199
-2 7 20 0.3841 0.0722
-2 7 21 5.4487 0.1305
-2 7 22 5.3751 0.0934
-2 7 23 5.9983 0.0110
-2 7 24 4.1352 0.2428
-2 7 25 -5.3174 0.0055
-2 7 26 -0.3198 0.1670
-2 7 27 -5.8345 0.0385
-2 7 28 -5.2691 0.0651
-2 7 29 -0.9701 0.1279
-2 7 30 3.8419 0.0669
-2 8 1 -4.5307 -0.1240
-2 8 2 7.1599 0.1011
-2 8 3 -6.7709 0.0175
-2 8 4 5.1191 0.2761
-2 8 5 -14.1768 0.0890
-2 8 6 8.2681 0.1470
-2 8 7 -7.3440 0.1398
-2 8 8 2.0293 -0.0937
-2 8 9 3.5393 0.0565
-2 8 10 -2.9750 -0.1700
-2 8 11 3.0722 -0.0379
-2 8 12 7.5837 -0.0423
-2 8 13 -1.4076 0.0070
-2 8 14 8.3964 0.1153
-2 8 15 -3.9971 -0.0548
-2 8 16 3.6977 0.0857
-2 8 17 -2.9808 0.0119
-2 8 18 -4.4964 0.0730
-2 8 19 -0.3054 0.0941
-2 8 20 0.5401 0.0535
-2 8 21 1.1575 0.0702
-2 8 22 8.5701 -0.0033
-2 8 23 1.7502 -0.0502
-2 8 24 2.7241 -0.0978
-2 8 25 -1.6601 -0.0301
-2 8 26 -4.1077 0.1339
-2 8 27 -1.8180 -0.2537
-2 8 28 -1.6531 0.1447
-2 9 1 10.6145 0.0210
-2 9 2 0.4471 -0.0780
-2 9 3 -5.9783 0.1430
-2 9 4 -8.8552 -0.2079
-2 9 5 -2.5552 0.0537
-2 9 6 0.6188 -0.0230
-2 9 7 7.0472 -0.0034
-2 9 8 8.2451 0.2212
-2 9 9 -0.9552 -0.0144
-2 9 10 6.5039 0.0023
-2 9 11 1.4008 -0.0559
-2 9 12 1.5771 -0.4089
-2 9 13 7.2430 0.0492
-2 9 14 -7.5957 -0.2738
-2 9 15 4.4852 0.1625
-2 9 16 -7.3823 0.2270
-2 9 17 -2.3056 0.1830
-2 9 18 4.6943 0.4523
-2 9 19 -2.7612 -0.0638
-2 9 20 -0.4045 0.0759
-2 9 21 -1.1967 -0.1120
-2 9 22 -0.5683 -0.2965
-2 9 23 2.9477 -0.0688
-2 9 24 -4.3264 -0.1883
-2 9 25 2.4280 -0.1877
-2 9 26 -3.2840 0.0731
-2 10 1 0.8401 0.2451
-2 10 2 2.9304 -0.0265
-2 10 3 -0.3012 0.1823
-2 10 4 -11.8601 0.1187
-2 10 5 -4.6063 0.0973
-2 10 6 -14.9176 0.1799
-2 10 7 3.7873 -0.1271
-2 10 8 -0.2922 0.0399
-2 10 9 8.6387 -0.2165
-2 10 10 9.5346 -0.1137
-2 10 11 0.4344 0.1263
-2 10 12 5.5420 0.0030
-2 10 13 -5.9367 0.3058
-2 10 14 1.5352 0.1523
-2 10 15 -8.8425 0.0126
-2 10 16 -4.3463 0.1022
-2 10 17 2.2185 -0.2386
-2 10 18 3.1174 -0.0846
-2 10 19 1.1186 -0.3769
-2 10 20 -2.0809 -0.1134
-2 10 21 0.5337 -0.0763
-2 10 22 -5.6376 -0.1618
-2 10 23 -2.1338 -0.0167
-2 10 24 0.0438 0.1443
-2 11 1 3.0079 -0.0027
-2 11 2 1.5373 -0.0612
-2 11 3 -1.3802 0.0638
-2 11 4 -2.0098 -0.0072
-2 11 5 -9.7840 0.1309
-2 11 6 -3.8787 -0.0358
-2 11 7 -8.6268 0.0170
-2 11 8 4.3212 -0.1641
-2 11 9 11.3403 -0.1465
-2 11 10 -3.1552 -0.0631
-2 11 11 10.5761 -0.0649
-2 11 12 -3.8722 0.0780
-2 11 13 2.9779 0.0827
-2 11 14 -0.7406 0.1408
-2 11 15 -5.0678 0.1951
-2 11 16 1.1312 -0.1494
-2 11 17 1.0228 -0.0862
-2 11 18 7.7136 -0.2496
-2 11 19 6.8613 0.0296
-2 11 20 2.2716 -0.1966
-2 11 21 -3.1527 -0.0410
-2 11 22 5.1727 0.3436
-2 12 1 2.8283 0.1299
-2 12 2 0.0922 0.0788
-2 12 3 0.4713 0.1944
-2 12 4 -0.3499 -0.0876
-2 12 5 -0.7840 -0.0017
-2 12 6 -4.3999 -0.1936
-2 12 7 3.8037 -0.0959
-2 12 8 3.7523 -0.0623
-2 12 9 -3.3896 0.1302
-2 12 10 4.9852 0.1674
-2 12 11 -4.7536 0.1523
-2 12 12 2.5408 0.1251
-2 12 13 -0.1545 0.0308
-2 12 14 -0.2588 -0.1130
-2 12 15 2.7386 -0.0879
-2 12 16 0.5189 0.0428
-2 12 17 5.9805 0.0827
-2 12 18 -0.0543 0.1581
-2 13 1 -0.9429 0.1204
-2 13 2 -0.8505 -0.0299
-2 13 3 -0.6590 -0.2793
-2 13 4 -0.6859 -0.0718
-2 13 5 -0.0908 -0.2629
-2 13 6 3.2772 -0.1119
-2 13 7 2.5615 0.1805
-2 13 8 1.2664 -0.1927
-2 13 9 -1.9244 0.2524
-2 13 10 -1.1291 -0.1195
-2 13 11 0.6453 -0.0730
-2 13 12 -2.5877 0.1482
-2 13 13 -1.6409 -0.2289
-2 13 14 0.3359 0.4637
-2 14 1 1.5098 0.1808
-2 14 2 -0.8086 0.2354
-2 14 3 -2.2039 -0.2780
-2 14 4 -2.4264 0.1980
-2 14 5 -0.0974 0.3014
-1 0 2 49.6533 -2.2465
-1 0 4 -82.7824 1.8008
-1 0 6 145.2034 1.1549
-1 0 8 34.9185 -2.8018
-1 0 10 -37.1811 -5.2342
-1 0 12 -3.2375 -1.1796
-1 0 14 -14.6707 3.5318
-1 0 16 -2.4872 1.6653
-1 0 18 8.8182 -3.5265
-1 0 20 10.1467 -3.4462
-1 0 22 16.4578 1.1536
-1 0 24 1.9757 3.0228
-1 0 26 3.7067 1.1630
-1 0 28 8.2011 -0.1379
-1 0 30 12.3836 -0.0289
-1 0 32 2.4567 0.1761
-1 0 34 -6.1696 0.7970
-1 1 1 28.0519 -0.4424
-1 1 2 183.3507 0.9918
-1 1 3 -79.6114 -0.4103
-1 1 4 141.0628 -0.0648
-1 1 5 4.5887 0.7876
-1 1 6 -3.7463 0.4452
-1 1 7 115.6818 0.5185
-1 1 8 -77.7401 0.0108
-1 1 9 -25.9032 0.0404
-1 1 10 -37.7002 -0.6580
-1 1 11 -28.5425 -0.6231
-1 1 12 43.5490 0.1203
-1 1 13 -29.0997 -0.2173
-1 1 14 17.4091 0.4665
-1 1 15 -10.8340 0.3147
-1 1 16 -8.0547 -0.1859
-1 1 17 12.7364 0.5215
-1 1 18 -4.2889 -0.1343
-1 1 19 3.9804 0.1667
-1 1 20 11.5067 0.5635
-1 1 21 5.6994 -0.2767
-1 1 22 2.3252 0.0385
-1 1 23 4.0148 -0.3439
-1 1 24 -21.7984 -0.5290
-1 1 25 -5.3191 -0.1274
-1 1 26 -9.2900 0.2113
-1 1 27 3.0182 0.1313
-1 1 28 5.2896 0.6137
-1 1 29 8.1684 0.1131
-1 1 30 2.0475 -0.1617
-1 1 31 7.6047 -0.1065
-1 1 32 -1.7094 -0.3009
-1 1 33 -4.1251 -0.3310
-1 1 34 -3.1380 0.1304
-1 2 1 90.5909 0.4948
-1 2 2 -89.4738 -0.1880
-1 2 3 193.1548 1.1595
-1 2 4 -71.1682 -0.3192
-1 2 5 31.4531 0.2526
-1 2 6 29.5859 -0.3214
-1 2 7 -58.9458 -0.7363
-1 2 8 35.1647 -0.2389
-1 2 9 -73.7385 -0.6473
-1 2 10 -20.6499 0.0417
-1 2 11 15.7583 0.2335
-1 2 12 -52.5882 -0.3609
-1 2 13 37.9555 0.6691
-1 2 14 -38.2395 -0.7654
-1 2 15 9.3358 -0.1827
-1 2 16 11.7720 -0.3765
-1 2 17 -4.9055 -0.8389
-1 2 18 31.3193 0.4885
-1 2 19 3.5265 -0.4583
-1 2 20 0.2959 0.3860
-1 2 21 9.7518 0.1119
-1 2 22 -8.0743 -0.3711
-1 2 23 -5.8948 -0.0105
-1 2 24 -12.8661 -0.2470
-1 2 25 -15.6833 -0.2327
-1 2 26 -13.4836 0.3616
-1 2 27 0.7182 -0.1158
-1 2 28 -0.4294 0.3439
-1 2 29 8.1593 -0.0647
-1 2 30 4.4028 0.1450
-1 2 31 4.9473 -0.1192
-1 2 32 -1.9230 0.1179
-1 2 33 4.3002 0.1717
-1 2 34 -0.0689 0.2358
-1 3 1 -21.8262 0.4868
-1 3 2 13.4620 0.2108
-1 3 3 -17.0627 0.2515
-1 3 4 6.1173 -0.1782
-1 3 5 16.3644 0.3917
-1 3 6 -8.8726 -0.4908
-1 3 7 37.8029 0.1164
-1 3 8 -28.1196 -0.1674
-1 3 9 27.7405 -0.4501
-1 3 10 -32.9927 0.2969
-1 3 11 -20.7916 -0.2072
-1 3 12 10.3346 0.0847
-1 3 13 -52.6291 0.5433
-1 3 14 11.4652 -0.0909
-1 3 15 -18.0430 0.6024
-1 3 16 2.9765 -0.0448
-1 3 17 36.2403 -0.1713
-1 3 18 -9.5145 -0.1175
-1 3 19 39.2407 -0.5572
-1 3 20 -3.5609 -0.2441
-1 3 21 -2.1623 -0.1147
-1 3 22 3.3341 0.1983
-1 3 23 -13.3742 0.3983
-1 3 24 1.3077 0.5473
-1 3 25 -14.7789 0.2466
-1 3 26 -2.0581 -0.0042
-1 3 27 -5.7680 -0.2053
-1 3 28 1.5518 -0.5217
-1 3 29 4.6169 -0.4267
-1 3 30 4.4949 -0.1071
-1 3 31 -1.1170 -0.0835
-1 3 32 3.8036 0.2304
-1 3 33 0.6188 -0.0821
-1 3 34 4.4810 0.2617
-1 4 1 -43.2212 0.3364
-1 4 2 44.6417 -0.0385
-1 4 3 -61.4287 0.2797
-1 4 4 24.0522 -0.6719
-1 4 5 0.4393 0.0381
-1 4 6 59.5240 -0.4842
-1 4 7 47.1155 -0.0915
-1 4 8 51.1108 0.3953
-1 4 9 -2.9911 -0.0983
-1 4 10 5.1800 0.3596
-1 4 11 -20.0284 -0.0942
-1 4 12 -29.2354 -0.1388
-1 4 13 0.6370 0.0006
-1 4 14 -30.9770 -0.2393
-1 4 15 5.7402 0.0178
-1 4 16 -0.1314 -0.1730
-1 4 17 -2.2580 -0.1430
-1 4 18 30.2654 -0.1392
-1 4 19 -10.6819 -0.3397
-1 4 20 23.9492 0.1110
-1 4 21 -5.2182 -0.3314
-1 4 22 -3.6119 0.3026
-1 4 23 21.6907 -0.1253
-1 4 24 -8.5946 -0.2504
-1 4 25 8.3686 -0.0185
-1 4 26 -1.6211 -0.3802
-1 4 27 -1.9683 -0.0692
-1 4 28 8.0732 0.1962
-1 4 29 -6.6658 -0.1491
-1 4 30 4.2718 0.3833
-1 4 31 -2.6340 0.0490
-1 4 32 -1.1843 0.1682
-1 4 33 0.1016 -0.1195
-1 5 1 14.3728 0.0659
-1 5 2 -30.0191 -0.1662
-1 5 3 -24.9822 -0.0422
-1 5 4 -10.4486 0.1551
-1 5 5 3.3721 -0.1687
-1 5 6 32.8340 0.1681
-1 5 7 44.4843 0.0144
-1 5 8 47.3344 -0.1663
-1 5 9 28.3003 0.4389
-1 5 10 0.7685 -0.0588
-1 5 11 -5.7223 0.3593
-1 5 12 -12.6200 0.2697
-1 5 13 -11.2287 0.0337
-1 5 14 -3.6437 0.2007
-1 5 15 -6.1687 -0.1835
-1 5 16 1.2340 -0.1437
-1 5 17 3.9075 -0.0240
-1 5 18 -7.3898 -0.1925
-1 5 19 18.2754 0.1524
-1 5 20 -12.9763 0.2318
-1 5 21 6.0845 0.1421
-1 5 22 5.0554 0.1590
-1 5 23 -7.1137 -0.0957
-1 5 24 20.0808 -0.0847
-1 5 25 -1.0498 -0.2446
-1 5 26 6.8927 0.0260
-1 5 27 6.1717 -0.1297
-1 5 28 -9.5257 0.2593
-1 5 29 8.2992 0.1491
-1 5 30 -7.9438 -0.0476
-1 5 31 1.6634 -0.1073
-1 5 32 -6.0304 -0.1240
-1 6 1 0.9299 -0.1936
-1 6 2 -51.6362 0.0474
-1 6 3 -1.5082 -0.5606
-1 6 4 -37.6130 -0.0899
-1 6 5 2.7049 -0.3063
-1 6 6 4.0363 -0.1968
-1 6 7 12.5118 0.3202
-1 6 8 18.8707 -0.2018
-1 6 9 14.1834 0.4057
-1 6 10 1.8697 0.0584
-1 6 11 -3.3680 -0.0850
-1 6 12 -2.1111 0.1543
-1 6 13 -3.4419 -0.3761
-1 6 14 2.1444 -0.0872
-1 6 15 -1.4772 -0.1310
-1 6 16 5.1049 -0.2073
-1 6 17 -7.3601 0.0241
-1 6 18 2.1554 0.0633
-1 6 19 -5.4208 -0.0271
-1 6 20 -1.6293 0.1380
-1 6 21 -4.8537 -0.0436
-1 6 22 -7.4646 -0.0168
-1 6 23 -1.3838 -0.0758
-1 6 24 -2.3468 0.0200
-1 6 25 14.8558 -0.2062
-1 6 26 3.5915 0.0985
-1 6 27 3.4761 -0.1752
-1 6 28 6.9429 -0.0931
-1 6 29 -8.8856 -0.1901
-1 6 30 2.1217 -0.0979
-1 6 31 -8.5570 0.0930
-1 7 1 -30.0570 0.0830
-1 7 2 3.9874 -0.0871
-1 7 3 -28.5860 0.0143
-1 7 4 0.6207 0.1292
-1 7 5 -6.7250 -0.0852
-1 7 6 -10.2822 0.0886
-1 7 7 6.7211 -0.0320
-1 7 8 -8.2467 0.0865
-1 7 9 -8.4042 0.2090
-1 7 10 -3.1523 0.0323
-1 7 11 -9.7553 0.2025
-1 7 12 5.4729 -0.1427
-1 7 13 3.2909 -0.0569
-1 7 14 6.5530 0.0073
-1 7 15 12.1522 -0.1527
-1 7 16 -2.5942 0.3249
-1 7 17 2.7183 0.0331
-1 7 18 -5.9924 0.3027
-1 7 19 -13.7252 0.1603
-1 7 20 0.3811 -0.0507
-1 7 21 -10.2828 0.0592
-1 7 22 -5.7449 -0.0058
-1 7 23 0.1476 -0.1039
-1 7 24 5.6047 0.2793
-1 7 25 2.0109 -0.0384
-1 7 26 11.1359 0.1039
-1 7 27 4.2038 0.1196
-1 7 28 0.2781 0.1247
-1 7 29 1.8522 0.2866
-1 7 30 -5.7940 0.1573
-1 8 1 -1.7672 -0.1779
-1 8 2 -5.2999 -0.1641
-1 8 3 3.9490 -0.0761
-1 8 4 3.6010 0.0574
-1 8 5 4.3573 0.0678
-1 8 6 11.8981 0.2250
-1 8 7 -7.0197 0.0675
-1 8 8 1.2923 -0.0520
-1 8 9 -7.1112 -0.0145
-1 8 10 -6.3489 -0.3298
-1 8 11 -0.9116 -0.0562
-1 8 12 -0.6158 -0.1418
-1 8 13 10.2043 -0.1759
-1 8 14 8.3308 0.1396
-1 8 15 5.4375 -0.1663
-1 8 16 14.1378 0.1735
-1 8 17 -1.8117 -0.0249
-1 8 18 -6.8891 -0.0349
-1 8 19 -6.1571 0.0791
-1 8 20 -11.3207 -0.1067
-1 8 21 -2.5380 -0.0948
-1 8 22 -0.4175 0.1996
-1 8 23 3.3467 -0.3158
-1 8 24 2.8779 -0.0612
-1 8 25 6.0621 -0.0298
-1 8 26 2.2251 -0.1469
-1 8 27 4.7449 -0.0605
-1 8 28 0.9105 0.1126
-1 9 1 7.0324 -0.0567
-1 9 2 -2.1170 -0.0886
-1 9 3 -2.7854 0.0990
-1 9 4 -1.0296 -0.1386
-1 9 5 7.5360 0.1124
-1 9 6 6.6503 -0.0275
-1 9 7 8.8293 0.0526
-1 9 8 1.5319 0.1142
-1 9 9 -3.4207 -0.0894
-1 9 10 -8.4531 0.0594
-1 9 11 -6.4400 -0.1349
-1 9 12 3.6471 -0.0381
-1 9 13 -1.8111 -0.0856
-1 9 14 9.7378 -0.0505
-1 9 15 8.7665 0.0941
-1 9 16 4.1183 0.0435
-1 9 17 5.5941 0.1261
-1 9 18 -4.2291 -0.0210
-1 9 19 -3.1205 0.0017
-1 9 20 -7.8912 0.1399
-1 9 21 -4.7562 -0.0466
-1 9 22 2.7949 0.1179
-1 9 23 0.8867 0.1243
-1 9 24 0.9284 -0.0647
-1 9 25 1.4999 -0.1139
-1 9 26 0.3436 0.1465
-1 10 1 1.4205 0.1091
-1 10 2 1.0597 0.0778
-1 10 3 -3.9488 0.3236
-1 10 4 -1.4104 0.1535
-1 10 5 0.7683 0.1714
-1 10 6 2.1960 0.0045
-1 10 7 8.0038 -0.1576
-1 10 8 -0.8981 -0.1573
-1 10 9 1.1136 -0.1963
-1 10 10 -5.5349 -0.0864
-1 10 11 -5.7819 -0.0278
-1 10 12 -4.1153 0.0380
-1 10 13 3.6606 0.0313
-1 10 14 3.1324 0.0588
-1 10 15 4.8244 -0.0396
-1 10 16 3.6458 -0.0072
-1 10 17 1.8624 0.0350
-1 10 18 6.4996 0.0686
-1 10 19 -9.2014 -0.1023
-1 10 20 0.5089 0.0064
-1 10 21 -3.3579 -0.0431
-1 10 22 -3.4402 -0.2208
-1 10 23 2.3807 -0.0513
-1 10 24 0.9743 0.1448
-1 11 1 0.2201 -0.0402
-1 11 2 -0.5339 -0.0026
-1 11 3 7.0419 0.0082
-1 11 4 2.6642 -0.2103
-1 11 5 -0.9536 0.1924
-1 11 6 1.6069 -0.2288
-1 11 7 -6.6051 0.1951
-1 11 8 3.0963 0.0637
-1 11 9 1.6304 -0.1367
-1 11 10 -1.6681 0.1926
-1 11 11 0.6012 -0.1631
-1 11 12 1.2606 0.0820
-1 11 13 1.9944 0.0282
-1 11 14 0.3327 0.0835
-1 11 15 -0.1447 0.1722
-1 11 16 -0.2553 0.0915
-1 11 17 -0.2451 -0.0435
-1 11 18 0.2599 0.2779
-1 11 19 2.7795 -0.0742
-1 11 20 -6.5704 -0.0167
-1 11 21 0.9940 0.0991
-1 11 22 4.8112 0.0365
-1 12 1 -1.3667 0.1094
-1 12 2 2.8939 -0.0681
-1 12 3 1.6379 0.1582
-1 12 4 0.6912 -0.1937
-1 12 5 -0.3481 0.0276
-1 12 6 -9.6498 -0.1411
-1 12 7 -0.5920 -0.1475
-1 12 8 1.1958 0.0577
-1 12 9 -1.4333 -0.0829
-1 12 10 1.3247 0.1693
-1 12 11 3.6109 0.0468
-1 12 12 2.1198 0.0018
-1 12 13 0.7871 0.2295
-1 12 14 3.3950 -0.1789
-1 12 15 -5.9190 0.0999
-1 12 16 -1.6927 0.0855
-1 12 17 -3.6013 -0.2568
-1 12 18 -5.1834 -0.0158
-1 13 1 1.3145 0.0540
-1 13 2 0.7063 0.0422
-1 13 3 0.4529 0.2065
-1 13 4 0.0379 0.1250
-1 13 5 -4.3655 -0.0166
-1 13 6 0.0626 -0.0499
-1 13 7 -2.4062 -0.2034
-1 13 8 0.0604 -0.1743
-1 13 9 -2.7673 0.0109
-1 13 10 2.7598 -0.1395
-1 13 11 -0.0780 0.3470
-1 13 12 2.0407 0.0482
-1 13 13 0.9137 0.2100
-1 13 14 -3.4492 0.3061
-1 14 1 1.1698 0.4149
-1 14 2 2.5391 -0.5278
-1 14 3 -1.6587 -0.2124
-1 14 4 -1.7723 -0.2074
-1 14 5 0.2372 -0.3696
-1 14 6 -0.5630 0.0202
0 0 4 -126.1016 3.1595
0 0 6 -31.2866 2.4416
0 0 8 25.5690 -2.1518
0 0 10 65.4569 -3.9257
0 0 12 -0.8455 -1.1327
0 0 14 -32.4578 1.6943
0 0 16 9.8435 2.4572
0 0 18 17.6655 1.6882
0 0 20 -1.9481 0.0650
0 0 22 -4.4804 -0.8220
0 0 24 4.4293 0.4229
0 0 26 8.8591 1.8943
0 0 28 -10.0125 1.9725
0 0 30 -2.5199 1.2833
0 0 32 5.5155 0.2375
0 0 34 7.9813 -0.8517
0 1 1 188.1339 1.3960
0 1 2 62.6657 0.9555
0 1 3 -30.8423 -0.3491
0 1 4 24.6806 0.0274
0 1 5 -131.7357 0.1641
0 1 6 89.5283 -0.3425
0 1 8 6.8297 0.6687
0 1 9 29.0798 -0.1827
0 1 10 -73.8588 0.6700
0 1 11 54.9030 -0.2010
0 1 12 -25.6173 -0.2906
0 1 13 -15.4871 -0.0570
0 1 14 19.0342 -0.3010
0 1 15 -15.0754 0.0512
0 1 16 17.0242 0.5439
0 1 17 -3.2284 0.1711
0 1 18 -11.2785 0.2991
0 1 19 -0.5278 -0.1611
0 1 20 -3.3124 -0.3444
0 1 21 8.3059 -0.5483
0 1 22 -0.0012 0.0350
0 1 23 6.4996 -0.1209
0 1 24 -10.4623 0.4085
0 1 25 3.8995 0.4738
0 1 26 -10.0714 -0.2150
0 1 27 -3.8665 0.3747
0 1 28 -8.1435 -0.3023
0 1 29 -6.3139 -0.3508
0 1 30 -5.5912 0.4290
0 1 31 2.3578 -0.4044
0 1 32 2.6791 0.3528
0 1 33 4.2103 -0.0674
0 1 34 -3.8423 -0.2854
0 2 0 -13.3061 0.0211
0 2 1 50.0388 0.5618
0 2 2 -49.1897 -0.0751
0 2 3 42.3063 1.2264
0 2 4 -113.8348 -0.6822
0 2 5 67.4385 0.1278
0 2 6 -66.7894 -0.3475
0 2 7 93.7487 -0.8254
0 2 8 -14.4816 0.0247
0 2 9 -43.9535 -0.3775
0 2 10 38.2539 0.0466
0 2 11 -58.6128 0.2705
0 2 12 44.9435 -0.1596
0 2 13 -6.9185 0.2162
0 2 14 -5.9561 -0.0280
0 2 15 36.5292 -0.1811
0 2 16 -40.3526 0.0892
0 2 17 9.4920 -0.3719
0 2 18 -25.5899 0.0450
0 2 19 -9.2586 -0.3012
0 2 20 8.7214 0.1593
0 2 21 2.6089 0.0576
0 2 22 26.8758 0.4758
0 2 23 1.8403 0.2734
0 2 24 1.5687 0.5129
0 2 25 -5.7562 0.1134
0 2 26 -12.8168 0.4601
0 2 27 -6.1882 -0.1306
0 2 28 -8.9565 0.2962
0 2 29 -5.8006 0.0032
0 2 30 -1.2699 -0.0517
0 2 31 4.6627 0.0996
0 2 32 -0.6446 0.1356
0 2 33 7.9016 0.0666
0 2 34 3.0859 0.1748
0 3 1 -85.3982 -0.0659
0 3 2 15.4172 -0.0057
0 3 3 -38.0975 0.2364
0 3 4 44.6060 0.5473
0 3 5 -8.1900 0.5791
0 3 6 60.6077 0.1377
0 3 7 -23.6621 0.1100
0 3 8 20.3497 -0.7836
0 3 9 -0.8299 -0.4705
0 3 10 -28.5588 -0.5227
0 3 11 46.9163 -0.3836
0 3 12 -14.7121 0.2602
0 3 13 34.4453 -0.0329
0 3 14 0.5110 0.7028
0 3 15 -21.1338 0.2203
0 3 16 8.1934 0.1253
0 3 17 -43.8817 0.1500
0 3 18 -5.0094 -0.3919
0 3 19 -0.1699 -0.0634
0 3 20 -0.4178 -0.1975
0 3 21 36.0334 -0.2285
0 3 22 2.1656 0.1818
0 3 23 24.2469 -0.2845
0 3 24 7.0327 0.3241
0 3 25 -8.9775 -0.2383
0 3 26 3.1985 0.1457
0 3 27 -17.7011 -0.1065
0 3 28 4.2585 -0.1530
0 3 29 -4.5831 0.0656
0 3 30 2.8626 -0.3779
0 3 31 -1.1661 0.1778
0 3 32 2.8369 -0.1731
0 3 33 1.1652 0.2169
0 4 0 21.3965 0.5174
0 4 1 -13.1546 -0.0902
0 4 2 -3.3306 0.3134
0 4 3 -5.4373 -0.1137
0 4 4 13.2507 -0.4284
0 4 5 2.3507 -0.1570
0 4 6 23.1248 -0.7740
0 4 7 3.0625 -0.1612
0 4 8 1.4499 -0.1489
0 4 9 4.5902 -0.1654
0 4 10 7.6495 0.6343
0 4 11 14.5624 -0.1259
0 4 12 30.7811 0.3730
0 4 13 8.2293 -0.0231
0 4 14 10.0461 -0.3496
0 4 15 -14.1068 -0.1772
0 4 16 -24.8287 -0.3327
0 4 17 -0.6744 -0.3287
0 4 18 -21.3041 0.1844
0 4 19 4.7439 -0.1312
0 4 20 22.4380 0.2175
0 4 21 -4.0218 0.1149
0 4 22 35.6008 -0.0106
0 4 23 2.6880 0.0679
0 4 24 14.0157 0.0274
0 4 25 0.2143 -0.0775
0 4 26 -12.0822 0.1178
0 4 27 9.8386 0.0203
0 4 28 -9.4412 -0.1466
0 4 29 6.8958 -0.0005
0 4 30 -0.2149 -0.0156
0 4 31 -2.6267 0.2052
0 4 32 1.7695 0.1126
0 4 33 -4.0481 0.1667
0 5 1 52.6616 0.2182
0 5 2 -4.5458 0.1825
0 5 3 -17.5070 -0.0221
0 5 4 -22.8531 0.0382
0 5 5 -25.1832 -0.0556
0 5 6 -27.2289 -0.1602
0 5 7 2.8527 0.0183
0 5 8 1.5059 0.0410
0 5 9 5.7196 0.3435
0 5 10 13.5525 0.3638
0 5 11 6.3144 0.2731
0 5 12 18.8246 0.2393
0 5 13 11.1371 0.0732
0 5 14 -4.9218 -0.0935
0 5 15 -4.8595 -0.2803
0 5 16 -4.1634 -0.0738
0 5 17 -10.7350 -0.1373
0 5 18 8.2768 0.1671
0 5 19 -5.9632 -0.0120
0 5 20 -1.5525 0.1819
0 5 21 8.2310 0.0181
0 5 22 -9.0963 0.0685
0 5 23 17.3850 -0.0650
0 5 24 -6.3669 -0.0816
0 5 25 2.1375 -0.0304
0 5 26 1.1657 -0.1292
0 5 27 -7.3584 -0.1596
0 5 28 10.6002 0.0643
0 5 29 -3.0720 -0.0576
0 5 30 5.5308 -0.0344
0 5 31 3.8593 -0.0262
0 5 32 -4.7803 -0.0125
0 6 0 42.3001 0.0234
0 6 1 9.0178 -0.2865
0 6 2 7.7661 -0.2120
0 6 3 4.3761 -0.3389
0 6 4 -43.9080 -0.1386
0 6 5 -16.4033 0.0827
0 6 6 -33.8180 0.1114
0 6 7 -20.5099 0.2264
0 6 8 1.9121 0.0793
0 6 9 -5.2418 -0.1173
0 6 10 6.0590 -0.0436
0 6 11 -2.7014 -0.2774
0 6 12 2.6964 0.0920
0 6 13 -1.9821 -0.0954
0 6 14 -2.2046 0.1106
0 6 15 -7.0329 0.1240
0 6 16 3.5161 -0.0845
0 6 17 -3.1754 0.0723
0 6 18 0.4197 -0.1099
0 6 19 4.1888 -0.2804
0 6 20 -6.6353 0.1801
0 6 21 -2.9235 -0.2967
0 6 22 -1.8371 0.1929
0 6 23 -13.2348 -0.0921
0 6 24 0.3124 -0.0785
0 6 25 -4.0496 0.0711
0 6 26 -1.7021 -0.1520
0 6 27 5.2903 0.0182
0 6 28 -3.0435 -0.0779
0 6 29 10.2408 0.0371
0 6 30 1.7406 0.2053
0 6 31 0.8215 0.1652
0 7 1 15.1883 0.1119
0 7 2 11.1383 -0.2636
0 7 3 -13.2090 0.2151
0 7 4 5.3284 -0.1604
0 7 5 -26.2507 -0.0248
0 7 6 0.2099 0.2078
0 7 7 -5.0242 -0.1061
0 7 8 -1.9819 0.3253
0 7 9 3.4541 0.1356
0 7 10 -10.7978 0.1732
0 7 11 0.2534 0.1387
0 7 12 -6.3071 -0.0345
0 7 13 -0.6195 -0.0088
0 7 14 0.1158 -0.0764
0 7 15 1.5196 -0.1010
0 7 16 -1.5457 -0.1109
0 7 17 1.7059 -0.0868
0 7 18 4.7463 0.0420
0 7 19 -0.7394 0.0121
0 7 20 9.6880 0.1816
0 7 21 -2.0751 0.0130
0 7 22 -4.0172 0.1504
0 7 23 -7.1345 -0.0413
0 7 24 -5.0135 -0.0602
0 7 25 -6.8804 -0.0143
0 7 26 1.7104 -0.0965
0 7 27 0.5328 -0.0232
0 7 28 10.1506 -0.0506
0 7 29 3.3914 0.0252
0 7 30 4.1424 -0.1702
0 8 0 12.8940 -0.2609
0 8 1 -1.0638 0.0255
0 8 2 5.4253 -0.1572
0 8 3 3.1323 -0.1597
0 8 4 1.2892 0.1594
0 8 5 16.4343 -0.2627
0 8 6 0.8697 0.1713
0 8 7 18.3632 0.0556
0 8 8 -0.2335 -0.1045
0 8 9 -0.4350 0.1157
0 8 10 5.8123 -0.1725
0 8 11 -13.4714 -0.0579
0 8 12 7.3514 -0.0830
0 8 13 -2.7494 -0.3283
0 8 14 1.0294 0.0226
0 8 15 3.7034 -0.3614
0 8 16 1.2183 0.0384
0 8 17 11.2179 -0.0023
0 8 18 0.4939 0.1381
0 8 19 5.8438 0.2409
0 8 20 3.0457 0.0099
0 8 21 2.1599 -0.0444
0 8 22 -2.6253 -0.0821
0 8 23 -1.3178 -0.2545
0 8 24 -7.4213 -0.0557
0 8 25 -0.7647 -0.1316
0 8 26 -4.3494 0.0121
0 8 27 7.3756 0.1144
0 8 28 0.1085 -0.1138
0 9 1 2.1733 0.0864
0 9 2 -7.3929 -0.0089
0 9 3 -4.5458 -0.0122
0 9 4 4.0870 -0.0396
0 9 5 3.5028 0.0414
0 9 6 16.8800 0.1455
0 9 7 0.2278 0.1409
0 9 8 8.5332 0.1563
0 9 9 -0.5073 -0.0532
0 9 10 -7.7382 -0.1146
0 9 11 7.2110 -0.1061
0 9 12 -5.1973 -0.0189
0 9 13 1.1284 -0.0953
0 9 14 -1.5144 0.1871
0 9 15 -2.5575 0.1289
0 9 16 13.8930 0.4138
0 9 17 -0.6338 0.0520
0 9 18 6.5081 0.1663
0 9 19 -0.6124 -0.0129
0 9 20 -5.1557 -0.3171
0 9 21 0.2086 0.0440
0 9 22 -0.0950 -0.2082
0 9 23 -1.1971 0.1634
0 9 24 -4.0056 -0.0500
0 9 25 -2.8004 0.0186
0 9 26 2.1041 0.1387
0 10 0 -4.6366 -0.2923
0 10 1 -0.3567 -0.0084
0 10 2 -8.2767 -0.1004
0 10 3 -4.6935 0.0158
0 10 4 -10.7398 0.1005
0 10 5 1.8848 0.0455
0 10 6 3.3124 0.1380
0 10 7 10.2738 -0.1349
0 10 8 8.0425 -0.0280
0 10 9 2.8029 -0.1709
0 10 10 1.9007 -0.2083
0 10 11 -6.0041 0.0851
0 10 12 -2.0175 -0.2055
0 10 13 -3.4894 0.0614
0 10 14 -0.9733 0.0505
0 10 15 5.4660 -0.1009
0 10 16 1.1896 0.2868
0 10 17 11.0447 -0.1001
0 10 18 -2.3938 0.0204
0 10 19 -3.6573 0.1028
0 10 20 -1.8025 -0.3215
0 10 21 -7.8300 0.0760
0 10 22 0.0677 -0.1026
0 10 23 -3.7339 -0.1242
0 10 24 2.9984 -0.0368
0 11 1 -6.2100 -0.0673
0 11 2 -3.9253 0.1697
0 11 3 -5.3304 0.1369
0 11 4 -7.5247 0.1350
0 11 5 -6.4206 0.0854
0 11 6 0.8664 -0.0103
0 11 7 3.8964 -0.0645
0 11 8 3.5105 -0.0961
0 11 9 6.9842 -0.0949
0 11 10 -3.8371 0.0504
0 11 11 -2.6347 -0.0399
0 11 12 -0.7937 0.2473
0 11 13 -4.2517 0.0890
0 11 14 0.8885 0.1705
0 11 15 1.8478 -0.0630
0 11 16 4.0735 -0.0953
0 11 17 0.8165 -0.1499
0 11 18 4.4979 -0.0152
0 11 19 -4.5252 -0.1309
0 11 20 -5.3332 0.2699
0 11 21 -2.1835 -0.1604
0 11 22 -1.7615 0.0582
0 12 0 -3.6992 0.0848
0 12 1 -0.3169 0.1649
0 12 2 -1.1075 0.0147
0 12 3 -7.3106 0.2225
0 12 4 -0.2847 -0.2555
0 12 5 -5.0790 0.0117
0 12 6 -1.7817 -0.2894
0 12 7 -1.3421 -0.0796
0 12 8 3.0681 0.0356
0 12 9 -3.0041 -0.0943
0 12 10 -3.7062 0.0809
0 12 11 1.5448 -0.0233
0 12 12 -3.3587 -0.1037
0 12 13 3.1201 0.0810
0 12 14 0.6253 -0.1380
0 12 15 0.0323 0.1158
0 12 16 2.2697 -0.2605
0 12 17 -1.9768 0.1373
0 12 18 -1.5972 -0.1833
0 13 1 -0.8287 0.0099
0 13 2 -0.7440 -0.0507
0 13 3 1.4028 -0.1505
0 13 4 -2.0705 0.0114
0 13 5 3.1081 0.0264
0 13 6 -0.5845 0.0217
0 13 7 1.3302 0.2813
0 13 8 0.6419 0.0219
0 13 9 -5.6117 -0.0747
0 13 10 0.0651 0.1545
0 13 11 -4.4579 -0.2820
0 13 12 2.6256 0.4459
0 13 13 0.8640 -0.1879
0 13 14 0.5266 -0.0072
0 14 0 0.0664 0.2884
0 14 1 -1.9850 -0.5408
0 14 2 -1.0833 -0.0636
0 14 3 -2.4425 -0.5307
0 14 4 1.6998 -0.5365
0 14 5 1.0819 0.2699
0 14 6 2.4995 -0.5378
1 0 2 158.8142 -1.1489
1 0 4 140.3527 1.0123
1 0 6 51.1149 1.5459
1 0 8 -131.1258 1.1272
1 0 10 -34.4129 0.1114
1 0 12 26.4522 0.8144
1 0 14 7.4235 1.5912
1 0 16 16.7728 0.5594
1 0 18 10.2385 0.4743
1 0 20 -0.9238 2.2727
1 0 22 -6.7456 2.1284
1 0 24 -10.9589 -0.5056
1 0 26 0.7635 -1.1214
1 0 28 0.5507 0.7883
1 0 30 -4.7554 0.9631
1 0 32 -13.6009 -0.6776
1 0 34 -1.8848 -1.1271
1 1 0 -27.4816 -0.1816
1 1 1 48.7404 -0.4887
1 1 2 1.1411 -0.5911
1 1 3 84.7761 0.2790
1 1 4 -82.6001 0.0795
1 1 5 68.2063 0.9207
1 1 6 -20.2320 0.2481
1 1 7 -31.1827 0.6795
1 1 8 37.5508 -0.2547
1 1 9 -98.5141 -0.4395
1 1 10 65.8621 -0.2062
1 1 11 3.7469 -1.1164
1 1 12 -6.9777 0.5031
1 1 13 17.2357 -0.1454
1 1 14 -34.3452 0.1702
1 1 15 26.6170 0.9662
1 1 16 -4.1924 -0.5764
1 1 17 12.1059 0.6045
1 1 18 2.4760 -0.0968
1 1 19 -4.4611 -0.5455
1 1 20 3.0435 0.5525
1 1 21 3.3841 -0.9035
1 1 22 -18.7533 -0.2388
1 1 23 -1.0628 -0.2595
1 1 24 -10.4242 -0.5333
1 1 25 0.1270 0.3161
1 1 26 4.4051 0.2268
1 1 27 4.6986 0.5090
1 1 28 -2.9322 0.3482
1 1 29 2.3420 0.0258
1 1 30 -7.9551 -0.3202
1 1 31 -8.4424 -0.4506
1 1 32 -1.4334 -0.3395
1 1 33 -6.0523 -0.3491
1 1 34 -1.2085 0.1874
1 2 0 -59.2660 -0.5317
1 2 1 55.3641 0.5188
1 2 2 -42.4388 -0.0248
1 2 3 -31.1669 0.8456
1 2 4 -19.1139 0.0938
1 2 5 -61.3829 -0.0227
1 2 6 21.0545 0.2605
1 2 7 12.2435 -0.8845
1 2 8 -41.0776 0.3011
1 2 9 62.3360 -0.7422
1 2 10 -60.8796 -0.0134
1 2 11 39.4879 0.1710
1 2 12 -9.0649 -0.0891
1 2 13 -32.5332 0.4860
1 2 14 34.5445 0.4617
1 2 15 -1.7440 0.0045
1 2 16 25.5351 0.8664
1 2 17 7.5478 -0.3212
1 2 18 -14.2912 0.6370
1 2 19 10.6356 -0.3115
1 2 20 -17.6380 -0.1984
1 2 21 1.3935 -0.0349
1 2 22 9.4477 -0.2456
1 2 23 -15.5067 0.3371
1 2 24 6.0471 0.4851
1 2 25 -2.1002 0.5931
1 2 26 10.3879 0.6655
1 2 27 4.7940 0.2510
1 2 28 8.7063 0.0444
1 2 29 -2.8957 -0.2638
1 2 30 -4.7558 -0.3971
1 2 31 0.2246 -0.1733
1 2 32 -5.0222 -0.1395
1 2 33 -0.4683 0.4115
1 2 34 -0.5393 -0.2482
1 3 0 41.2884 -0.2589
1 3 1 -43.1665 0.4763
1 3 2 45.1772 0.1114
1 3 3 -61.9588 -0.0566
1 3 4 29.6838 0.2312
1 3 5 -0.6265 -0.3038
1 3 6 -12.9408 0.0312
1 3 7 11.6257 -0.1956
1 3 8 -3.9456 -0.2895
1 3 9 -40.5507 -0.0936
1 3 10 17.4002 -0.3186
1 3 11 -42.2266 0.0365
1 3 12 7.4184 -0.1730
1 3 13 5.9176 -0.0469
1 3 14 -0.4130 0.2189
1 3 15 43.4889 -0.3641
1 3 16 1.8110 0.3342
1 3 17 6.6457 -0.4033
1 3 18 -0.5654 -0.0536
1 3 19 -23.4844 0.0656
1 3 20 21.5909 -0.3783
1 3 21 -9.4864 0.3581
1 3 22 13.5235 0.1172
1 3 23 4.4776 -0.0240
1 3 24 -1.2502 0.2700
1 3 25 10.1821 -0.4093
1 3 26 -1.8830 -0.2583
1 3 27 9.8056 -0.2751
1 3 28 4.6388 -0.2689
1 3 29 -2.1673 0.2417
1 3 30 3.1773 0.0311
1 3 31 -10.2134 0.1832
1 3 32 1.5469 0.1890
1 3 33 -1.9387 0.1896
1 4 0 50.7901 0.5885
1 4 1 4.5856 0.2679
1 4 2 -27.7768 0.3080
1 4 3 36.6552 -0.1059
1 4 4 -10.3009 -0.2811
1 4 5 30.3177 -0.2419
1 4 6 16.2570 -0.2628
1 4 7 -30.4571 -0.2676
1 4 8 -12.1408 0.0016
1 4 9 -31.8164 -0.3056
1 4 10 -36.3477 0.1983
1 4 11 2.0631 -0.0517
1 4 12 -14.3356 0.1946
1 4 13 18.5228 0.1775
1 4 14 23.6116 0.1651
1 4 15 -3.8726 0.0624
1 4 16 32.0502 -0.0562
1 4 17 -17.4182 -0.1576
1 4 18 -4.0314 -0.2466
1 4 19 -2.8797 -0.1885
1 4 20 -9.9886 0.1578
1 4 21 23.5916 0.1003
1 4 22 -7.2110 0.3797
1 4 23 13.2895 0.3566
1 4 24 5.1385 0.0287
1 4 25 -11.8953 0.3004
1 4 26 10.3574 -0.1029
1 4 27 -6.3840 0.0704
1 4 28 1.7882 0.1189
1 4 29 3.2427 0.0575
1 4 30 -8.8150 0.1935
1 4 31 5.0293 -0.0041
1 4 32 -7.0244 -0.1505
1 4 33 -1.7953 -0.1006
1 5 0 4.7462 0.0973
1 5 1 18.2979 0.2784
1 5 2 -3.1488 0.0741
1 5 3 2.2212 0.1875
1 5 4 11.9008 0.2248
1 5 5 10.4235 -0.1153
1 5 6 3.2001 0.0355
1 5 7 -0.7315 -0.1668
1 5 8 -20.2404 -0.0731
1 5 9 -31.2437 0.1487
1 5 10 -21.6103 0.1011
1 5 11 -25.3922 0.0259
1 5 12 9.3524 0.2450
1 5 13 0.4804 -0.0879
1 5 14 7.5362 0.0994
1 5 15 10.9155 -0.1593
1 5 16 -6.4155 -0.1794
1 5 17 11.8123 -0.0746
1 5 18 -12.0329 -0.1123
1 5 19 -8.7171 -0.1813
1 5 20 0.3274 -0.0021
1 5 21 -13.1967 -0.1091
1 5 22 12.3551 -0.0626
1 5 23 -1.7095 -0.0893
1 5 24 -2.3057 -0.0433
1 5 25 9.6276 -0.0725
1 5 26 -19.2803 0.0556
1 5 27 11.4627 -0.0167
1 5 28 -5.0740 -0.1035
1 5 29 -4.6929 0.0616
1 5 30 6.3872 -0.2414
1 5 31 -6.7961 -0.1482
1 5 32 6.9859 -0.2873
1 6 0 -17.6138 0.0693
1 6 1 -6.6329 -0.5046
1 6 2 13.4943 0.1948
1 6 3 -6.1249 -0.4462
1 6 4 16.3958 -0.0812
1 6 5 -0.4813 0.0383
1 6 6 8.1335 -0.2614
1 6 7 -0.8453 0.3702
1 6 8 -17.6494 -0.0640
1 6 9 -10.3320 0.1925
1 6 10 -21.8459 0.2733
1 6 11 -12.2945 -0.2285
1 6 12 -0.4792 0.2798
1 6 13 -1.3730 -0.3182
1 6 14 -0.1004 -0.1909
1 6 15 -8.7807 -0.0546
1 6 16 3.6610 -0.3365
1 6 17 -2.9207 0.1920
1 6 18 -1.0478 0.0391
1 6 19 0.1918 0.0806
1 6 20 -7.3713 0.2240
1 6 21 1.5854 0.0169
1 6 22 0.2871 0.0211
1 6 23 2.1910 -0.1047
1 6 24 3.4027 -0.0647
1 6 25 -6.8170 -0.0229
1 6 26 8.3499 -0.1497
1 6 27 -12.8137 0.0278
1 6 28 2.2408 -0.1827
1 6 29 -3.3831 0.3193
1 6 30 -2.3358 0.1033
1 6 31 4.7698 0.3669
1 7 0 -1.1312 0.2288
1 7 1 -0.3880 0.0161
1 7 2 0.9524 0.2277
1 7 3 20.2903 -0.0498
1 7 4 -7.7393 -0.1346
1 7 5 21.3949 -0.1644
1 7 6 -0.5568 -0.1576
1 7 7 -1.0330 -0.0125
1 7 8 12.0222 0.1839
1 7 9 -13.1520 0.0900
1 7 10 4.8059 0.3114
1 7 11 -1.5500 -0.0047
1 7 12 -1.7757 -0.0247
1 7 13 9.5783 -0.0681
1 7 14 -8.1951 -0.0915
1 7 15 0.7265 -0.1014
1 7 16 -6.1164 0.0601
1 7 17 -6.6793 -0.0996
1 7 18 6.2011 -0.0304
1 7 19 -4.2511 -0.0076
1 7 20 8.3315 -0.1522
1 7 21 7.8482 0.0908
1 7 22 2.8139 0.0368
1 7 23 6.5671 0.0486
1 7 24 3.6701 -0.0130
1 7 25 -1.4698 0.0120
1 7 26 -2.7460 -0.0795
1 7 27 -0.8277 -0.1093
1 7 28 -4.4878 -0.0689
1 7 29 2.0799 -0.1113
1 7 30 -2.7584 -0.2099
1 8 0 -0.9020 -0.1799
1 8 1 4.4495 -0.2447
1 8 2 8.1452 -0.1997
1 8 3 -3.6153 -0.1238
1 8 4 17.6649 0.0950
1 8 5 -6.2660 -0.1521
1 8 6 6.3376 0.2232
1 8 7 8.9068 -0.0215
1 8 8 -3.1635 0.0466
1 8 9 13.6972 0.1488
1 8 10 -4.3193 -0.0971
1 8 11 4.5363 -0.0025
1 8 12 6.0837 -0.1117
1 8 13 -1.5598 -0.2178
1 8 14 9.1972 0.1545
1 8 15 -6.0753 -0.1432
1 8 16 -5.8828 0.1245
1 8 17 0.2919 0.1734
1 8 18 -9.7046 -0.0473
1 8 19 5.2946 0.3058
1 8 20 1.9189 0.0480
1 8 21 5.4429 0.0154
1 8 22 5.6981 0.0823
1 8 23 3.8611 -0.0333
1 8 24 1.5347 -0.1531
1 8 25 -0.0970 0.0648
1 8 26 -4.5886 -0.0009
1 8 27 -0.9097 0.1125
1 8 28 -4.0595 0.0354
1 9 0 -7.3314 -0.1829
1 9 1 -2.2793 -0.0748
1 9 2 -11.5698 -0.2047
1 9 3 -4.6768 0.0594
1 9 4 -1.8831 0.0792
1 9 5 2.1658 0.1829
1 9 6 7.4540 0.2234
1 9 7 -0.1884 0.0841
1 9 8 0.9694 0.1920
1 9 9 -5.5317 -0.1313
1 9 10 3.6557 -0.0615
1 9 11 -1.2994 -0.0428
1 9 12 8.4912 -0.0944
1 9 13 7.0355 0.0496
1 9 14 -4.3530 0.0329
1 9 15 3.8255 0.1058
1 9 16 -3.9930 -0.0504
1 9 17 -4.9672 -0.0697
1 9 18 -2.3141 0.0887
1 9 19 -8.4180 -0.0934
1 9 20 2.0512 0.1620
1 9 21 -1.1073 -0.0375
1 9 22 4.3156 -0.0369
1 9 23 0.6286 0.0374
1 9 24 -1.6760 -0.2035
1 9 25 2.3539 -0.0257
1 9 26 -0.4922 0.0855
1 10 0 1.2236 -0.1965
1 10 1 -4.4441 0.2487
1 10 2 -7.7483 -0.1359
1 10 3 -5.1398 0.2113
1 10 4 -9.6129 0.0322
1 10 5 5.1310 -0.1440
1 10 6 0.6640 0.0896
1 10 7 3.7159 -0.3161
1 10 8 -0.6839 0.0396
1 10 9 -2.9069 -0.1388
1 10 10 -3.2110 -0.0909
1 10 11 5.1649 0.0489
1 10 12 0.5452 -0.1655
1 10 13 3.4140 -0.0163
1 10 14 3.1837 -0.1443
1 10 15 -4.6682 0.0737
1 10 16 6.6584 0.1565
1 10 17 -3.9751 -0.0936
1 10 18 -3.8858 0.2338
1 10 19 -0.7518 0.0156
1 10 20 -4.4604 -0.2499
1 10 21 1.3788 0.0444
1 10 22 -0.6425 -0.2066
1 10 23 0.3826 0.1277
1 10 24 2.6859 -0.1120
1 11 0 5.3875 0.0529
1 11 1 -2.5388 0.0361
1 11 2 5.2829 0.0635
1 11 3 -9.5505 0.0953
1 11 4 -1.9824 0.0319
1 11 5 -9.2586 0.0976
1 11 6 -1.2795 0.1064
1 11 7 2.3631 -0.0555
1 11 8 -2.0167 0.0683
1 11 9 4.7993 -0.1112
1 11 10 -4.8992 -0.0132
1 11 11 1.6558 -0.1281
1 11 12 -0.4357 -0.0821
1 11 13 -3.4234 0.0993
1 11 14 -2.2676 -0.0330
1 11 15 0.3401 0.1210
1 11 16 -2.5978 0.1437
1 11 17 2.9888 0.0800
1 11 18 -0.8425 -0.0387
1 11 19 -0.1460 0.1217
1 11 20 0.2849 -0.1754
1 11 21 0.1298 0.0953
1 12 0 -0.2958 0.0538
1 12 1 8.8357 -0.0324
1 12 2 -3.1627 -0.0325
1 12 3 4.7628 0.0133
1 12 4 -7.1952 -0.0519
1 12 5 -1.4346 0.0055
1 12 6 1.6233 -0.0773
1 12 7 -4.1122 -0.0586
1 12 8 7.2959 0.0143
1 12 9 -3.7442 -0.1345
1 12 10 2.1814 0.0396
1 12 11 -1.2075 -0.0486
1 12 12 -0.4471 -0.0222
1 12 13 -1.6301 0.1881
1 12 14 -5.7550 0.2475
1 12 15 -0.7051 0.0468
1 12 16 -3.3216 0.0996
1 12 17 -1.0122 -0.1366
1 12 18 1.7167 -0.3523
1 13 0 3.5647 0.1348
1 13 1 -0.0575 -0.0249
1 13 2 4.4286 0.2801
1 13 3 -4.2239 -0.0142
1 13 4 0.6742 0.0607
1 13 5 -0.3785 -0.0686
1 13 6 -3.5459 -0.2029
1 13 7 5.5401 -0.0163
1 13 8 -1.1486 -0.0653
1 13 9 2.8548 0.2521
1 13 10 0.2053 0.0612
1 13 11 0.3816 0.3873
1 13 12 -0.3810 0.4569
1 13 13 -1.5051 -0.2648
1 14 0 3.1811 -0.2866
1 14 1 -1.4664 -0.5323
1 14 2 -2.8671 0.2755
1 14 3 -0.9883 -0.4749
1 14 4 -3.5421 0.3651
1 14 5 0.0911 -0.1933
2 0 0 5.2704 -2.3585
2 0 2 -140.6039 1.3217
2 0 4 4.7968 3.1841
2 0 6 114.6386 0.7058
2 0 8 64.4603 -0.7312
2 0 10 -27.8930 0.7846
2 0 12 -48.9704 1.4472
2 0 14 -3.2182 0.9012
2 0 16 11.8509 1.5234
2 0 18 -7.1501 1.5830
2 0 20 -15.3823 -1.1078
2 0 22 -2.5869 -2.3794
2 0 24 -3.4381 -0.1295
2 0 26 -16.7750 1.8372
2 0 28 -3.3156 0.2783
2 0 30 10.3363 -2.3745
2 0 32 3.6480 -2.6833
2 0 34 -1.5988 -0.9837
2 1 0 -59.0855 -0.8578
2 1 2 -57.3075 0.1739
2 1 3 -100.3865 -0.8106
2 1 4 -18.3537 -0.2556
2 1 5 37.4978 0.6968
2 1 6 -11.1110 -0.3406
2 1 7 81.4534 0.7575
2 1 8 -65.7087 0.6033
2 1 9 22.4655 -0.0535
2 1 10 0.4377 0.2814
2 1 11 -34.1331 -0.7830
2 1 12 23.0535 -0.6248
2 1 13 -29.7043 -0.8282
2 1 14 -3.0883 -0.2230
2 1 15 7.1952 0.0868
2 1 16 -21.9102 0.5870
2 1 17 12.1896 0.7004
2 1 18 -12.0960 -0.0843
2 1 19 5.8604 0.1449
2 1 20 13.9351 -0.5471
2 1 21 2.8031 -0.4671
2 1 22 -1.2215 0.0173
2 1 23 -1.1687 -0.3100
2 1 24 -4.8386 0.1766
2 1 25 -6.3902 0.1600
2 1 26 -1.3326 -0.4319
2 1 27 -6.4479 0.1584
2 1 28 -0.0011 -0.1643
2 1 29 9.5901 -0.1087
2 1 30 5.4118 0.2828
2 1 31 5.0200 0.2359
2 1 32 1.0413 -0.0277
2 1 33 1.9554 0.3666
2 1 34 0.5752 -0.4344
2 2 0 25.4477 0.6588
2 2 1 2.0135 0.0506
2 2 2 -66.6263 0.1281
2 2 3 13.9901 0.5763
2 2 4 -61.1540 0.1514
2 2 5 15.6383 0.3927
2 2 6 13.2464 0.9147
2 2 7 -66.0716 -0.3014
2 2 8 39.5336 0.8357
2 2 9 -54.3048 -0.5336
2 2 10 17.6071 0.1831
2 2 11 16.7527 -0.1727
2 2 12 -37.0660 -0.1513
2 2 13 12.8213 0.3921
2 2 14 -33.3769 0.3668
2 2 15 -5.7302 0.6942
2 2 16 3.0370 0.4540
2 2 17 -30.7145 0.3013
2 2 18 29.5195 0.1150
2 2 19 -1.5558 -0.3622
2 2 20 30.0231 0.0683
2 2 21 13.4128 -0.2358
2 2 22 5.1250 0.1020
2 2 23 -0.9145 0.3523
2 2 24 -8.7611 -0.1580
2 2 25 -2.7974 0.6585
2 2 26 1.9561 -0.3330
2 2 27 -1.8064 0.1462
2 2 28 10.4746 -0.2376
2 2 29 2.3732 -0.2512
2 2 30 4.5486 -0.0439
2 2 31 6.1268 -0.2468
2 2 32 -0.4609 0.0019
2 2 33 -0.4076 -0.1008
2 2 34 -1.3017 -0.4645
2 3 0 62.2306 -0.4184
2 3 1 40.4198 0.6040
2 3 2 55.6518 0.0031
2 3 3 -20.8075 0.5062
2 3 4 54.2647 0.4493
2 3 5 -30.3711 -0.1809
2 3 6 -21.7365 -0.1889
2 3 7 1.6978 -0.5377
2 3 8 -44.7782 -0.7666
2 3 9 30.5310 -0.2219
2 3 10 -13.4508 -0.2812
2 3 11 -2.6606 0.1310
2 3 12 8.6519 0.6171
2 3 13 -52.6238 0.1283
2 3 14 14.0032 0.4073
2 3 15 -29.7036 0.0409
2 3 16 -5.5707 -0.5023
2 3 17 4.3129 -0.0274
2 3 18 -12.7036 -0.3855
2 3 19 36.3396 -0.1410
2 3 20 5.8631 0.2000
2 3 21 19.4066 -0.2137
2 3 22 15.5853 0.2960
2 3 23 -17.3097 -0.1191
2 3 24 5.6812 -0.0172
2 3 25 -14.4269 0.1914
2 3 26 -0.6841 -0.0850
2 3 27 4.7917 0.3229
2 3 28 -0.4796 -0.2141
2 3 29 7.6128 0.2013
2 3 30 -3.1549 -0.1362
2 3 31 -5.2527 -0.2895
2 3 32 2.5826 0.0594
2 3 33 -4.7117 -0.0386
2 4 0 18.5956 0.4205
2 4 1 25.2573 -0.0263
2 4 2 -8.0538 0.0609
2 4 3 21.7217 0.0669
2 4 4 3.8470 -0.1566
2 4 5 14.1789 -0.0185
2 4 6 0.3269 -0.3579
2 4 7 -13.4496 -0.0870
2 4 8 7.4387 -0.0753
2 4 9 -8.7072 -0.3144
2 4 10 7.2664 0.4994
2 4 11 -5.4264 -0.0747
2 4 12 -14.7259 0.3604
2 4 13 1.3708 0.3406
2 4 14 -23.1932 -0.2150
2 4 15 5.7180 0.2374
2 4 16 -8.9825 -0.1760
2 4 17 -4.1005 0.0755
2 4 18 5.9911 0.1437
2 4 19 -17.2215 0.1321
2 4 20 23.8696 0.1154
2 4 21 -0.0612 0.1645
2 4 22 -4.4885 0.0636
2 4 23 14.9385 0.0298
2 4 24 -26.0119 0.1649
2 4 25 8.4176 0.2036
2 4 26 -13.0739 -0.1633
2 4 27 1.9927 0.1999
2 4 28 4.7825 -0.4132
2 4 29 -7.4443 0.1308
2 4 30 3.7507 -0.0738
2 4 31 -4.7052 0.1099
2 4 32 -3.7735 0.2641
2 4 33 -0.1524 0.0513
2 5 0 -1.1036 0.3198
2 5 1 -35.5545 -0.0420
2 5 2 -1.5550 0.1179
2 5 3 -23.7794 -0.1502
2 5 4 0.3558 -0.0610
2 5 5 12.4177 -0.1532
2 5 6 13.0780 -0.0283
2 5 7 10.6905 -0.2288
2 5 8 7.4098 0.1544
2 5 9 -10.4762 -0.0845
2 5 10 0.4491 -0.1241
2 5 11 -7.1272 0.0738
2 5 12 -2.5944 -0.3291
2 5 13 -3.4868 -0.0809
2 5 14 -4.4821 -0.0284
2 5 15 -4.6011 -0.2112
2 5 16 1.7787 0.2679
2 5 17 -2.2630 -0.0284
2 5 18 -8.6913 -0.0264
2 5 19 0.4232 0.0216
2 5 20 -16.4254 -0.4609
2 5 21 9.8046 0.0907
2 5 22 0.3675 -0.3274
2 5 23 -6.4130 0.1266
2 5 24 12.5653 0.0329
2 5 25 -17.7081 0.1046
2 5 26 5.7075 0.1182
2 5 27 -3.0762 -0.1513
2 5 28 -0.3361 -0.1340
2 5 29 4.4279 -0.0155
2 5 30 -8.8989 -0.1029
2 5 31 5.9142 0.0704
2 5 32 -1.6472 0.1739
2 6 0 -15.2383 0.1262
2 6 1 6.0347 -0.0870
2 6 2 -37.9198 0.1853
2 6 3 2.2427 -0.2622
2 6 4 -18.2794 0.0567
2 6 5 -1.0062 -0.1832
2 6 6 19.2394 -0.0538
2 6 7 6.7609 -0.0293
2 6 8 3.3191 -0.1455
2 6 9 1.4277 0.2485
2 6 10 -10.1184 0.0643
2 6 11 1.5965 0.3402
2 6 12 -0.1974 0.2323
2 6 13 -0.1135 0.0459
2 6 14 -0.5437 0.0872
2 6 15 -13.0103 -0.2150
2 6 16 -0.3195 -0.2462
2 6 17 0.3438 -0.1670
2 6 18 -2.3001 -0.1845
2 6 19 -1.2024 0.1297
2 6 20 2.0385 0.1249
2 6 21 -5.0699 0.3569
2 6 22 9.3209 0.1656
2 6 23 0.4170 0.2767
2 6 24 -1.1262 0.0459
2 6 25 4.6607 0.0357
2 6 26 -6.2763 0.0405
2 6 27 3.7127 -0.0759
2 6 28 1.8040 0.0766
2 6 29 -6.4075 0.2568
2 6 30 4.9952 0.3087
2 6 31 -8.6644 -0.0959
2 7 0 18.4310 0.0650
2 7 1 -12.3228 -0.0462
2 7 2 20.1329 -0.0148
2 7 3 -16.1003 -0.0537
2 7 4 2.4139 0.0347
2 7 5 10.7230 -0.1611
2 7 6 -3.7339 0.2461
2 7 7 15.6384 -0.0467
2 7 8 -8.4496 0.0652
2 7 9 2.1338 0.0476
2 7 10 0.1360 -0.0814
2 7 11 -1.9961 0.0626
2 7 12 13.2254 -0.0878
2 7 13 6.7759 0.0498
2 7 14 -1.4064 -0.1081
2 7 15 -1.6938 -0.1394
2 7 16 -5.2872 -0.1623
2 7 17 0.1255 -0.1904
2 7 18 3.4660 0.0563
2 7 19 -0.8629 -0.0468
2 7 20 1.4425 0.1762
2 7 21 2.6896 0.1367
2 7 22 -1.2369 -0.1526
2 7 23 5.1030 0.1670
2 7 24 2.2441 -0.2931
2 7 25 -0.7408 -0.0258
2 7 26 3.6386 -0.0903
2 7 27 0.7729 -0.0518
2 7 28 0.0297 0.1213
2 7 29 0.9796 -0.2833
2 8 0 0.5540 -0.2353
2 8 1 15.0091 0.0053
2 8 2 -4.0810 -0.0616
2 8 3 8.9698 -0.2330
2 8 4 3.3680 0.2008
2 8 5 -3.1884 -0.1220
2 8 6 -2.0315 0.1729
2 8 7 -16.2541 0.2651
2 8 8 10.0981 0.0439
2 8 9 -13.9086 0.2817
2 8 10 3.1893 -0.0022
2 8 11 6.1338 -0.0459
2 8 12 0.0615 -0.0910
2 8 13 12.8612 -0.2340
2 8 14 -1.9621 -0.1216
2 8 15 5.3399 -0.0443
2 8 16 -5.6353 0.0762
2 8 17 0.5431 0.3676
2 8 18 0.2198 0.1591
2 8 19 -1.8838 0.3294
2 8 20 -1.8116 -0.0873
2 8 21 -3.4265 0.0003
2 8 22 -3.6761 -0.0833
2 8 23 1.6153 -0.1914
2 8 24 0.2879 -0.0284
2 8 25 1.8791 0.0313
2 8 26 -0.4121 -0.0280
2 8 27 0.2513 0.0663
2 8 28 -1.8030 0.0645
2 9 0 -1.9256 0.1447
2 9 1 -0.5829 -0.1561
2 9 2 1.4254 0.0061
2 9 3 -1.5810 -0.1832
2 9 4 4.2257 -0.0534
2 9 5 -7.3365 0.1034
2 9 6 -2.5975 -0.0163
2 9 7 -0.7254 0.1549
2 9 8 -18.0281 0.0908
2 9 9 9.4389 -0.0987
2 9 10 -5.4661 0.1093
2 9 11 -0.8965 -0.2266
2 9 12 9.0599 0.0284
2 9 13 -4.3456 -0.0777
2 9 14 12.1157 -0.0698
2 9 15 -4.8640 0.0500
2 9 16 3.6686 -0.1986
2 9 17 1.6482 0.0144
2 9 18 -7.0918 -0.2213
2 9 19 1.5440 0.0137
2 9 20 -3.5880 -0.0660
2 9 21 -3.5112 -0.0892
2 9 22 -0.5098 0.0870
2 9 23 -4.8059 -0.0986
2 9 24 2.8918 -0.1651
2 9 25 1.8845 0.0897
2 9 26 2.9560 0.2210
2 10 0 10.0225 0.0272
2 10 1 -0.0672 -0.1007
2 10 2 -4.0541 -0.0528
2 10 3 -1.8173 0.1579
2 10 4 -4.4346 -0.0224
2 10 5 6.6549 0.2458
2 10 6 2.1446 0.0821
2 10 7 -1.0789 -0.0209
2 10 8 -0.8368 0.0788
2 10 9 -7.3770 -0.1946
2 10 10 -4.4101 -0.1883
2 10 11 3.8480 -0.0584
2 10 12 -5.5349 -0.1811
2 10 13 9.1746 0.1316
2 10 14 -2.5618 0.1700
2 10 15 5.6370 0.2849
2 10 16 2.6292 0.1877
2 10 17 -6.1939 0.2069
2 10 18 2.7021 -0.1373
2 10 19 -8.0932 0.2203
2 10 20 1.5312 -0.2584
2 10 21 -1.2757 0.0167
2 10 22 -1.7130 -0.0911
2 10 23 2.0690 -0.0865
2 10 24 -2.5710 0.1471
2 11 0 -3.4902 0.0701
2 11 1 4.6868 -0.0303
2 11 2 -3.2992 0.0779
2 11 3 -5.3100 0.0717
2 11 4 1.9148 0.1060
2 11 5 1.2909 0.0155
2 11 6 4.5903 -0.0177
2 11 7 3.2208 -0.0319
2 11 8 -1.8621 -0.1651
2 11 9 -2.3303 0.0362
2 11 10 -4.6472 -0.0119
2 11 11 -2.6169 0.0184
2 11 12 1.8948 0.1128
2 11 13 -1.9278 -0.0954
2 11 14 -0.0008 0.0176
2 11 15 1.9566 -0.0848
2 11 16 -0.4541 -0.1000
2 11 17 -0.0355 0.1528
2 11 18 -6.8265 0.0083
2 11 19 0.1497 0.0158
2 11 20 -4.6311 0.1284
2 11 21 3.9755 -0.1981
2 12 0 3.8695 0.1535
2 12 1 -3.6472 0.0938
2 12 2 3.3633 0.0480
2 12 3 2.9696 0.1222
2 12 4 -3.4283 -0.0512
2 12 5 6.0136 -0.0204
2 12 6 0.1343 0.0189
2 12 7 2.4873 -0.1719
2 12 8 -0.1579 0.0543
2 12 9 -3.6059 -0.0994
2 12 10 2.4769 0.0707
2 12 11 -2.3513 -0.0164
2 12 12 3.7953 0.1415
2 12 13 -2.3645 0.0676
2 12 14 -0.1431 0.0063
2 12 15 -1.5696 0.1274
2 12 16 -1.9357 0.0248
2 12 17 -1.8306 -0.4105
2 13 0 -0.0824 0.0138
2 13 1 2.5150 0.2366
2 13 2 -0.5552 0.0084
2 13 3 1.6034 -0.0279
2 13 4 1.7875 0.1011
2 13 5 -2.9180 -0.0446
2 13 6 0.9994 0.0647
2 13 7 -4.0577 -0.0605
2 13 8 -0.5226 -0.0224
2 13 9 1.2170 -0.1178
2 13 10 -0.6520 -0.1009
2 13 11 7.1246 0.1656
2 13 12 -2.8681 -0.5677
2 13 13 5.1269 0.4102
2 14 0 0.1220 0.1040
2 14 1 -0.5952 -0.6963
2 14 2 1.2158 -0.1852
2 14 3 -0.8520 -0.2472
2 14 4 -0.1515 -0.0605
2 14 5 1.6548 0.1685
3 0 0 71.5201 -1.4990
3 0 2 -79.3626 -1.8255
3 0 4 -24.2337 0.4739
3 0 6 -89.3723 4.1121
3 0 8 -11.8031 3.1887
3 0 10 20.0237 -1.1006
3 0 12 -10.2490 -3.3405
3 0 14 -5.8884 -1.1802
3 0 16 -3.9289 1.7340
3 0 18 -12.5962 2.4476
3 0 20 -12.5405 -0.3987
3 0 22 -6.9206 -4.0439
3 0 24 -3.6902 -3.8434
3 0 26 -9.0666 0.3197
3 0 28 -7.2066 2.4088
3 0 30 -7.5684 -0.2187
3 0 32 5.5575 -3.0128
3 0 34 7.3918 -1.2344
3 1 0 0.1012 -1.3961
3 1 1 -2.4237 -0.9443
3 1 2 -70.2388 -0.0678
3 1 3 -45.3603 -0.5809
3 1 4 4.7828 0.6306
3 1 5 -46.1143 0.4729
3 1 6 51.0849 0.1425
3 1 7 -68.2370 0.5060
3 1 8 28.1573 -0.1933
3 1 9 7.5547 -0.3253
3 1 10 -31.6392 0.0444
3 1 11 19.1399 -0.5972
3 1 12 -46.5856 0.4538
3 1 13 11.2307 0.1293
3 1 14 -2.8139 -0.3367
3 1 15 -1.5956 0.3775
3 1 16 12.4966 -0.6926
3 1 17 -13.0488 -0.0487
3 1 18 3.5666 0.2175
3 1 19 -4.5824 -0.2235
3 1 20 -0.3497 0.4786
3 1 21 1.2817 0.1230
3 1 22 6.7361 -0.3235
3 1 23 -1.9646 0.2903
3 1 24 17.3504 -0.3720
3 1 25 -3.3149 0.1836
3 1 26 2.3243 0.3163
3 1 27 -5.7963 0.1870
3 1 28 -8.2047 0.3787
3 1 29 -4.1577 0.0765
3 1 30 0.7571 -0.3139
3 1 31 -3.1102 0.0720
3 1 32 1.2195 0.0551
3 1 33 5.5986 0.2667
3 1 34 1.9167 0.6393
3 2 0 106.1763 0.1354
3 2 1 -7.5306 0.5893
3 2 2 -10.1838 0.6386
3 2 3 11.3218 0.6648
3 2 4 -19.3376 0.3873
3 2 5 57.0245 0.7496
3 2 6 -36.8343 0.3132
3 2 7 30.9443 0.1986
3 2 8 -44.6420 -0.0840
3 2 9 -6.4189 -0.2671
3 2 10 30.0814 -0.0731
3 2 11 -52.9918 -0.0539
3 2 12 49.6743 0.2321
3 2 13 -34.0217 0.5719
3 2 14 20.3596 0.1858
3 2 15 3.1739 0.7004
3 2 16 -17.0182 -0.2948
3 2 17 -5.7484 0.1957
3 2 18 -11.8862 -0.5336
3 2 19 -6.6173 -0.3003
3 2 20 23.6282 -0.4472
3 2 21 -6.4002 -0.1593
3 2 22 14.4328 0.0742
3 2 23 6.0661 0.2602
3 2 24 3.3676 0.2489
3 2 25 11.9809 0.4891
3 2 26 2.6776 -0.3687
3 2 27 -2.5096 -0.0867
3 2 28 -2.3095 -0.6495
3 2 29 -5.7551 -0.5127
3 2 30 -2.6395 -0.2723
3 2 31 -0.6764 -0.1763
3 2 32 -1.8654 0.2926
3 2 33 -1.4842 0.0948
3 3 0 54.0644 -0.0266
3 3 1 18.8974 -0.0458
3 3 2 38.7585 0.3263
3 3 3 -11.1046 -0.2853
3 3 4 39.3170 0.3326
3 3 5 -1.0803 -0.2313
3 3 6 -9.2074 -0.1313
3 3 7 -31.9236 0.2458
3 3 8 -4.9922 -0.5362
3 3 9 -4.3594 0.0940
3 3 10 7.3237 -0.3666
3 3 11 41.4538 -0.3951
3 3 12 -18.2839 0.0983
3 3 13 30.0555 -0.4394
3 3 14 -7.9152 0.4826
3 3 15 -3.5717 -0.0092
3 3 16 -4.7478 0.3069
3 3 17 -38.3174 0.4760
3 3 18 0.3945 -0.3121
3 3 19 -2.4197 0.4352
3 3 20 -5.3497 -0.4174
3 3 21 22.5554 -0.1391
3 3 22 -11.8416 0.1648
3 3 23 10.0837 -0.4735
3 3 24 -9.7535 0.2367
3 3 25 5.4463 -0.0182
3 3 26 2.8451 0.0944
3 3 27 -0.9613 0.5500
3 3 28 2.6025 -0.0483
3 3 29 -4.7279 0.5185
3 3 30 -3.4766 0.0895
3 3 31 -4.3958 -0.1843
3 3 32 -5.3404 -0.2401
3 3 33 -2.0019 -0.1698
3 4 0 -8.1710 0.6536
3 4 1 21.3152 -0.3749
3 4 2 -16.9692 0.3194
3 4 3 19.0654 -0.2552
3 4 4 7.7384 -0.1644
3 4 5 -19.1662 0.0051
3 4 6 -3.2507 -0.4498
3 4 7 -35.5118 0.0823
3 4 8 -7.2268 -0.2595
3 4 9 18.0739 0.0814
3 4 10 6.8099 0.0549
3 4 11 24.6414 0.1384
3 4 12 16.4144 0.3564
3 4 13 -3.2216 0.2395
3 4 14 14.8556 0.2286
3 4 15 -4.0934 0.2428
3 4 16 -15.0706 -0.3924
3 4 17 3.1790 0.1530
3 4 18 -34.3624 -0.4719
3 4 19 8.4807 0.0673
3 4 20 -5.6961 0.1397
3 4 21 -6.8268 0.1753
3 4 22 9.7252 0.4019
3 4 23 -18.7295 0.2028
3 4 24 6.0439 -0.0796
3 4 25 -10.3798 0.0540
3 4 26 -0.6063 -0.4045
3 4 27 9.4993 -0.0418
3 4 28 -6.6067 -0.2128
3 4 29 8.0340 -0.0883
3 4 30 -4.1089 0.0174
3 4 31 -5.2708 -0.1341
3 4 32 2.5446 -0.2241
3 5 0 -20.0395 0.2159
3 5 1 -4.4790 0.1213
3 5 2 -1.0208 -0.0086
3 5 3 -4.5560 0.0234
3 5 4 -1.5545 -0.0153
3 5 5 3.0615 -0.3358
3 5 6 -8.5675 -0.0203
3 5 7 -7.9814 -0.3284
3 5 8 -6.4665 -0.0126
3 5 9 -10.9949 -0.0739
3 5 10 17.0230 -0.2400
3 5 11 -2.5927 0.1605
3 5 12 10.4541 -0.0894
3 5 13 6.0874 0.2574
3 5 14 -3.5031 0.0467
3 5 15 11.4349 0.0854
3 5 16 -1.4056 0.0229
3 5 17 -9.8470 -0.1349
3 5 18 8.6823 -0.0461
3 5 19 -20.7955 -0.1099
3 5 20 4.6489 -0.1297
3 5 21 0.7499 0.3101
3 5 22 -8.6736 -0.1207
3 5 23 9.1201 0.3009
3 5 24 -13.3146 0.0454
3 5 25 1.1389 0.0821
3 5 26 2.6039 0.1814
3 5 27 -7.6685 -0.1631
3 5 28 16.4486 0.0656
3 5 29 -10.8166 -0.2007
3 5 30 1.2791 -0.2165
3 5 31 5.3772 0.0222
3 5 32 -6.6457 0.2733
3 6 0 26.1071 0.0606
3 6 1 -8.9879 0.1486
3 6 2 9.3511 0.2559
3 6 3 6.7692 0.1338
3 6 4 -6.2127 -0.0262
3 6 5 17.6166 -0.0426
3 6 6 -12.2394 -0.1805
3 6 7 11.9777 -0.0496
3 6 8 -16.4484 0.0043
3 6 9 -7.2716 0.1884
3 6 10 -4.1119 0.2997
3 6 11 -1.4398 0.3371
3 6 12 -2.7869 0.1242
3 6 13 4.8192 0.0770
3 6 14 4.3192 -0.1442
3 6 15 -0.1620 0.0319
3 6 16 2.3555 -0.1518
3 6 17 6.4581 0.0432
3 6 18 -4.4940 0.1034
3 6 19 4.2788 0.0743
3 6 20 1.1069 0.0547
3 6 21 -0.7565 0.0218
3 6 22 7.9330 -0.0160
3 6 23 -7.4312 -0.0441
3 6 24 7.3646 -0.0828
3 6 25 -3.6559 -0.1224
3 6 26 -2.0972 0.0996
3 6 27 7.9299 0.0301
3 6 28 -7.7359 0.0442
3 6 29 5.1962 0.3582
3 6 30 -5.8000 -0.0238
3 7 0 10.2220 0.2310
3 7 1 19.8913 -0.0016
3 7 2 6.3279 -0.2041
3 7 3 6.7176 -0.1069
3 7 4 16.5142 -0.3717
3 7 5 -11.0119 -0.0674
3 7 6 26.3986 -0.0337
3 7 7 -16.0359 -0.0018
3 7 8 1.2049 0.2914
3 7 9 -2.5501 -0.0054
3 7 10 -17.1747 0.1933
3 7 11 2.5007 0.0539
3 7 12 -6.1451 -0.3495
3 7 13 7.3308 0.1522
3 7 14 4.4495 -0.3459
3 7 15 -1.6874 -0.0294
3 7 16 5.0600 -0.0974
3 7 17 -1.1136 -0.2071
3 7 18 3.4824 -0.0547
3 7 19 5.7691 -0.0339
3 7 20 -0.4046 0.0068
3 7 21 7.2295 0.1028
3 7 22 -1.0610 -0.0581
3 7 23 2.4095 0.0957
3 7 24 0.4759 -0.0929
3 7 25 0.7465 -0.1854
3 7 26 -2.0076 -0.1796
3 7 27 1.8260 0.0773
3 7 28 0.5992 -0.1467
3 7 29 -3.8058 -0.0982
3 8 0 0.7947 0.0019
3 8 1 -0.2171 0.0303
3 8 2 6.3118 -0.1332
3 8 3 3.1907 -0.0206
3 8 4 5.9227 0.0473
3 8 5 15.8015 -0.0557
3 8 6 -16.2254 0.2702
3 8 7 7.6505 0.1212
3 8 8 -4.9787 0.2023
3 8 9 -11.5164 0.2111
3 8 10 -0.8723 -0.1480
3 8 11 -15.1730 0.0132
3 8 12 8.5575 -0.2107
3 8 13 -3.2980 -0.1544
3 8 14 -1.9078 0.0167
3 8 15 2.6693 -0.0524
3 8 16 -11.8762 0.1006
3 8 17 3.5824 0.2199
3 8 18 0.2138 -0.0005
3 8 19 2.2770 0.1493
3 8 20 5.4865 -0.0693
3 8 21 -1.6273 0.0858
3 8 22 0.0808 0.0039
3 8 23 2.6293 0.0061
3 8 24 -1.8514 0.1172
3 8 25 0.2294 0.0436
3 8 26 -1.6981 0.0577
3 8 27 -1.2148 -0.0276
3 8 28 1.5671 0.2666
3 9 0 -8.7418 -0.1612
3 9 1 -7.2476 -0.1646
3 9 2 3.9249 0.1088
3 9 3 12.5866 -0.0009
3 9 4 13.7725 0.1277
3 9 5 2.2310 0.0995
3 9 6 2.2353 -0.1606
3 9 7 -4.2435 -0.0432
3 9 8 -11.6820 -0.2431
3 9 9 4.8821 -0.0643
3 9 10 -6.6320 -0.0335
3 9 11 5.1080 -0.0386
3 9 12 -6.4673 0.1650
3 9 13 4.4758 -0.0530
3 9 14 0.1249 -0.1292
3 9 15 -14.0183 -0.0985
3 9 16 2.7573 -0.2332
3 9 17 -10.2246 0.0493
3 9 18 3.8159 0.0125
3 9 19 3.8452 0.1611
3 9 20 1.4057 0.1450
3 9 21 4.2885 0.1468
3 9 22 -4.3266 0.1296
3 9 23 -0.6271 0.1233
3 9 24 3.3359 -0.1441
3 9 25 1.1705 0.3533
3 9 26 2.7614 -0.1148
3 10 0 -5.7523 -0.1718
3 10 1 0.0470 0.0547
3 10 2 -3.9722 -0.0812
3 10 3 9.9924 -0.0110
3 10 4 6.2608 0.1044
3 10 5 8.7043 -0.0586
3 10 6 2.1194 0.1614
3 10 7 -7.1080 0.1150
3 10 8 -0.8332 0.0886
3 10 9 -4.0866 0.1614
3 10 10 0.7822 -0.0534
3 10 11 1.2778 -0.0649
3 10 12 -0.2413 -0.1122
3 10 13 0.0165 -0.0076
3 10 14 0.0054 0.0691
3 10 15 0.5249 0.1066
3 10 16 -9.9994 0.2654
3 10 17 3.5791 0.1277
3 10 18 -4.5281 0.1546
3 10 19 3.5845 0.1254
3 10 20 3.2822 0.0065
3 10 21 -4.0385 0.2839
3 10 22 1.1818 -0.2184
3 10 23 -1.5779 -0.1162
3 10 24 -2.3059 0.0124
3 11 0 2.5342 -0.0919
3 11 1 0.5847 0.0042
3 11 2 -3.9111 0.0365
3 11 3 0.0089 -0.1677
3 11 4 0.4403 0.1159
3 11 5 9.5722 -0.0974
3 11 6 0.2718 -0.0347
3 11 7 2.0384 0.0560
3 11 8 0.6763 -0.1270
3 11 9 -2.4050 0.0426
3 11 10 0.3606 -0.2305
3 11 11 -3.2543 0.0105
3 11 12 2.1780 -0.1891
3 11 13 -0.1669 -0.0413
3 11 14 -1.8873 0.1109
3 11 15 4.1273 -0.0061
3 11 16 1.9198 0.0378
3 11 17 -0.9290 0.1935
3 11 18 2.5465 -0.2845
3 11 19 -2.0824 0.0157
3 11 20 -1.6763 -0.2750
3 11 21 2.9389 -0.7221
3 12 0 -1.0002 0.1028
3 12 1 0.2591 -0.1210
3 12 2 1.4337 0.0669
3 12 3 -5.6426 0.1152
3 12 4 3.6838 0.0837
3 12 5 -3.7392 0.2121
3 12 6 8.6274 0.0004
3 12 7 3.1054 -0.0187
3 12 8 0.1844 -0.0978
3 12 9 3.1807 -0.2205
3 12 10 -1.8359 -0.0378
3 12 11 1.1510 0.0422
3 12 12 -2.2179 0.1485
3 12 13 -1.7343 0.3065
3 12 14 -1.3219 0.0006
3 12 15 0.2771 0.1918
3 12 16 4.1399 -0.1823
3 12 17 0.6653 -0.2361
3 13 0 -0.1409 0.1454
3 13 1 -3.1132 -0.1545
3 13 2 -1.9277 -0.0378
3 13 3 2.7738 0.1771
3 13 4 -2.0002 -0.2241
3 13 5 4.8141 0.0291
3 13 6 -0.2202 -0.0048
3 13 7 3.1329 -0.1012
3 13 8 0.2396 0.1259
3 13 9 -2.3685 -0.0127
3 13 10 2.1252 0.1385
3 13 11 -2.5349 -0.1198
3 13 12 -1.7195 -0.2277
3 13 13 -0.1956 -0.2574
3 14 0 -1.3749 0.6391
3 14 1 0.6244 0.3439
3 14 2 0.9302 0.5707
3 14 3 1.5381 0.3276
3 14 4 4.3344 0.0414
4 0 2 -15.2611 -1.1037
4 0 4 107.4807 -2.5707
4 0 6 30.1001 0.0495
4 0 8 -21.2754 2.6927
4 0 10 -64.6086 1.2680
4 0 12 -33.6109 -3.7264
4 0 14 5.4074 -4.2830
4 0 16 -1.6240 0.1240
4 0 18 -2.0941 1.6114
4 0 20 10.7608 -1.2841
4 0 22 7.2263 -2.4913
4 0 24 -7.5313 -0.3917
4 0 26 -3.2065 0.5806
4 0 28 9.2341 -0.8754
4 0 30 -4.0178 -0.6874
4 0 32 -4.4584 0.7633
4 0 34 -5.7147 1.4229
4 1 0 4.4895 -0.5462
4 1 1 -6.7793 -0.2954
4 1 2 -55.7792 -0.0152
4 1 3 37.0584 0.1128
4 1 4 -4.6978 -0.5346
4 1 5 48.4941 1.0347
4 1 6 -15.8913 -0.5126
4 1 7 -7.4525 0.5317
4 1 8 43.5994 0.3459
4 1 9 -37.3492 -0.1638
4 1 10 41.4373 -0.0106
4 1 11 -48.2999 -0.5778
4 1 12 -0.6782 -0.5997
4 1 13 1.2120 -0.2530
4 1 14 -14.6652 0.0559
4 1 15 9.8864 0.5284
4 1 16 7.6532 0.3716
4 1 17 -1.4089 0.8163
4 1 18 21.8889 -0.4167
4 1 19 0.8982 0.1487
4 1 20 4.2513 -0.2660
4 1 21 0.3091 -0.4527
4 1 22 1.0652 0.5599
4 1 23 -1.0560 -0.2725
4 1 24 12.3744 0.3234
4 1 25 -5.2365 0.2286
4 1 26 10.9462 -0.4488
4 1 27 3.6237 0.4522
4 1 28 2.4124 -0.1010
4 1 29 3.6581 0.3092
4 1 30 -2.6071 0.4745
4 1 31 -5.0735 0.2323
4 1 32 -3.2667 -0.0763
4 1 33 -4.3400 -0.5566
4 2 0 69.5364 0.1520
4 2 1 -28.8968 -0.1915
4 2 2 -14.8857 0.1803
4 2 3 -12.3577 0.7727
4 2 4 -13.6777 0.4638
4 2 5 -8.6859 1.1232
4 2 6 1.6422 0.4315
4 2 7 4.5954 0.0071
4 2 8 -3.9484 -0.3309
4 2 9 52.1286 -0.5675
4 2 10 -23.9120 -0.7599
4 2 11 18.5225 -0.3716
4 2 12 -4.3630 -0.2702
4 2 13 -22.8616 0.5234
4 2 14 31.0164 0.2302
4 2 15 -22.8866 0.8425
4 2 16 22.3272 -0.2935
4 2 17 5.0911 -0.0464
4 2 18 3.9034 -0.5324
4 2 19 15.7497 -0.8369
4 2 20 -7.8194 -0.3086
4 2 21 1.5689 -0.5088
4 2 22 -13.8297 -0.2096
4 2 23 2.0639 0.3539
4 2 24 2.1452 -0.4296
4 2 25 9.9660 0.3654
4 2 26 4.8876 -0.3016
4 2 27 7.2383 -0.4594
4 2 28 2.5606 0.1720
4 2 29 0.3296 -0.5827
4 2 30 0.3144 0.0630
4 2 31 -3.9019 -0.2061
4 2 32 -3.3378 -0.0324
4 2 33 -1.6752 -0.0221
4 3 0 20.9217 -0.3297
4 3 1 -1.3198 0.1008
4 3 2 -11.4104 0.2327
4 3 3 -44.4047 -0.3300
4 3 4 0.0699 0.5811
4 3 5 -15.0213 -0.5032
4 3 6 -13.2810 0.1690
4 3 7 6.0412 0.2303
4 3 8 -7.8419 -0.3782
4 3 9 -2.8688 0.7180
4 3 10 26.5469 -0.0816
4 3 11 -10.9460 0.1461
4 3 12 -0.7460 0.1685
4 3 13 16.8258 -0.3258
4 3 14 -20.4130 -0.1171
4 3 15 34.0344 -0.1519
4 3 16 -24.9222 -0.1252
4 3 17 11.2632 0.2194
4 3 18 -4.2720 0.3734
4 3 19 -5.0289 0.2602
4 3 20 7.3233 0.1694
4 3 21 -21.9360 0.0611
4 3 22 1.0352 -0.3982
4 3 23 -13.4218 -0.0021
4 3 24 -11.8341 -0.2964
4 3 25 8.6094 0.0961
4 3 26 -2.8008 0.3070
4 3 27 9.0899 0.0242
4 3 28 -1.1910 0.2420
4 3 29 0.5140 -0.2189
4 3 30 2.4090 0.0663
4 3 31 -0.7109 -0.1765
4 3 32 -0.9474 -0.2476
4 3 33 -0.4982 0.3177
4 4 0 -8.3881 -0.1028
4 4 1 0.9330 0.1440
4 4 2 7.4913 0.3438
4 4 3 3.7621 0.2178
4 4 4 14.1039 0.3690
4 4 5 -0.4828 0.1845
4 4 6 1.1656 -0.4743
4 4 7 -26.3099 0.0417
4 4 8 -3.3794 -0.5649
4 4 9 -4.5995 0.0441
4 4 10 -7.9318 0.2291
4 4 11 20.7877 0.1964
4 4 12 -3.1988 0.3090
4 4 13 3.5649 0.3044
4 4 14 9.8182 -0.1311
4 4 15 -8.2708 0.1415
4 4 16 10.1252 -0.1697
4 4 17 -17.4941 -0.0833
4 4 18 -0.3385 -0.0756
4 4 19 6.9719 -0.1467
4 4 20 -10.4678 -0.2124
4 4 21 14.9636 -0.1919
4 4 22 -19.1732 0.0682
4 4 23 -2.9325 -0.1085
4 4 24 -7.3902 0.1980
4 4 25 -21.0558 0.0020
4 4 26 9.2133 -0.1724
4 4 27 -11.6422 -0.0061
4 4 28 7.0414 -0.3964
4 4 29 4.0076 -0.2810
4 4 30 0.4459 0.2448
4 4 31 7.7097 -0.2497
4 4 32 -0.3636 0.0612
4 5 0 -6.3926 0.1261
4 5 1 -2.7250 0.0069
4 5 2 8.4909 0.0224
4 5 3 38.1631 0.0999
4 5 4 -0.0891 -0.0444
4 5 5 25.6834 -0.0133
4 5 6 -2.7215 0.0450
4 5 7 -9.8804 -0.3713
4 5 8 -14.7340 -0.0342
4 5 9 -8.8400 -0.0843
4 5 10 4.4364 -0.4564
4 5 11 -0.8612 0.2411
4 5 12 5.3328 -0.1273
4 5 13 -4.8613 0.2695
4 5 14 -4.2465 0.4406
4 5 15 -0.8767 0.1220
4 5 16 -5.2946 0.3073
4 5 17 1.3666 0.0806
4 5 18 7.5996 -0.3194
4 5 19 4.9027 0.0304
4 5 20 19.1133 -0.3304
4 5 21 -3.4128 0.0986
4 5 22 15.1741 0.2040
4 5 23 -11.7111 0.1241
4 5 24 -10.4566 0.4011
4 5 25 -5.0474 0.1083
4 5 26 -18.5115 0.0493
4 5 27 6.2740 -0.1555
4 5 28 -3.4363 -0.0763
4 5 29 4.3164 -0.1101
4 5 30 5.8780 0.0712
4 5 31 0.9322 0.1333
4 6 0 -18.1390 0.1384
4 6 1 3.9107 0.0307
4 6 2 7.0864 0.0110
4 6 3 -3.1057 -0.2449
4 6 4 22.5754 -0.1684
4 6 5 1.5463 -0.2728
4 6 6 4.0085 -0.1801
4 6 7 7.0873 0.0994
4 6 8 -13.4627 -0.0574
4 6 9 3.6286 0.3660
4 6 10 0.5518 0.0603
4 6 11 3.0301 0.2437
4 6 12 -2.2534 0.1293
4 6 13 -9.6708 -0.3000
4 6 14 -5.1386 0.0710
4 6 15 -4.1712 -0.3718
4 6 16 -8.6152 -0.3013
4 6 17 12.6216 0.1430
4 6 18 3.8818 -0.2581
4 6 19 13.9300 0.4660
4 6 20 10.3527 0.0451
4 6 21 11.3855 0.1384
4 6 22 -0.1507 0.1994
4 6 23 1.6769 -0.2998
4 6 24 -6.9575 -0.0353
4 6 25 -6.5810 -0.4969
4 6 26 -0.9303 -0.0274
4 6 27 -5.3088 -0.1106
4 6 28 8.4407 0.0516
4 6 29 -3.4269 0.1752
4 6 30 -0.5691 -0.3514
4 7 0 15.5049 0.2000
4 7 1 -9.2711 -0.1180
4 7 2 -9.7797 -0.1902
4 7 3 3.7586 0.0328
4 7 4 -8.9795 -0.2092
4 7 5 0.8223 0.0545
4 7 6 3.7152 -0.1399
4 7 7 -1.9117 -0.1209
4 7 8 15.0583 -0.1528
4 7 9 2.8225 -0.1105
4 7 10 15.0725 0.1034
4 7 11 0.2631 0.0969
4 7 12 -8.0607 0.1723
4 7 13 -5.1972 0.1691
4 7 14 -9.2982 -0.1150
4 7 15 -8.2019 -0.0082
4 7 16 0.5373 -0.2546
4 7 17 -2.9531 -0.1776
4 7 18 5.8074 0.0854
4 7 19 7.0790 -0.0756
4 7 20 3.1548 0.1573
4 7 21 6.3045 0.1242
4 7 22 -1.7650 -0.0420
4 7 23 -2.8532 0.2050
4 7 24 -0.7798 0.0534
4 7 25 -1.8438 -0.0913
4 7 26 -0.1986 0.2385
4 7 27 5.3877 0.0133
4 7 28 -4.5316 -0.0046
4 7 29 0.4342 -0.0764
4 8 0 -9.4929 -0.0123
4 8 1 -2.5924 0.0239
4 8 2 -9.7865 -0.0203
4 8 3 -15.0186 -0.1244
4 8 4 -4.6014 0.0221
4 8 5 -9.7406 0.0173
4 8 6 -3.3527 0.0527
4 8 7 5.1022 0.2088
4 8 8 9.0149 0.1999
4 8 9 18.4359 0.1140
4 8 10 -1.4334 0.0745
4 8 11 5.2130 0.0050
4 8 12 -5.0872 -0.2422
4 8 13 -8.4603 -0.0048
4 8 14 -6.3932 -0.1368
4 8 15 -9.3832 0.0284
4 8 16 -2.6353 0.2490
4 8 17 -5.9766 0.0210
4 8 18 0.0805 0.1502
4 8 19 -1.7910 -0.0373
4 8 20 -1.8286 -0.1419
4 8 21 -0.0557 -0.0266
4 8 22 -1.1329 -0.1396
4 8 23 -0.4553 0.0110
4 8 24 1.1453 0.0188
4 8 25 3.1257 0.0842
4 8 26 -0.8409 0.1627
4 8 27 -0.0094 0.0168
4 9 0 -1.0728 -0.0938
4 9 1 -12.6453 -0.1418
4 9 2 -6.5158 -0.0968
4 9 3 -4.7232 -0.0789
4 9 4 -6.0722 -0.1480
4 9 5 1.3523 0.2063
4 9 6 -8.3964 -0.0263
4 9 7 8.8081 0.1761
4 9 8 -0.7332 0.1356
4 9 9 5.1678 -0.0046
4 9 10 9.3756 0.1342
4 9 11 -2.6845 -0.1376
4 9 12 2.6587 -0.0551
4 9 13 2.9506 -0.0697
4 9 14 -3.4845 -0.3786
4 9 15 -0.5472 0.0248
4 9 16 -8.7585 -0.0861
4 9 17 1.0108 0.0938
4 9 18 -3.6199 0.2885
4 9 19 -3.1200 -0.0286
4 9 20 2.2897 0.3004
4 9 21 -1.6133 -0.1170
4 9 22 -1.6329 0.1422
4 9 23 3.1461 -0.0871
4 9 24 3.7727 0.0302
4 9 25 1.8318 0.0316
4 9 26 0.1529 -0.3870
4 10 0 -7.5441 -0.0250
4 10 1 -5.8824 0.1368
4 10 2 -16.2750 -0.1771
4 10 3 5.3055 0.2847
4 10 4 2.9536 -0.0469
4 10 5 1.1567 0.2114
4 10 6 6.5157 0.2863
4 10 7 -10.5030 -0.0968
4 10 8 0.2736 0.1614
4 10 9 0.3108 -0.2263
4 10 10 -1.4778 -0.1104
4 10 11 5.3274 0.0298
4 10 12 1.7426 -0.1002
4 10 13 5.3222 0.2039
4 10 14 7.1832 0.0697
4 10 15 -3.6586 0.0093
4 10 16 -0.6168 0.0702
4 10 17 -3.1696 -0.0466
4 10 18 -0.7541 0.0109
4 10 19 6.1371 -0.3396
4 10 20 -0.7212 0.1926
4 10 21 3.7700 -0.0431
4 10 22 0.3133 -0.0595
4 10 23 -1.7361 -0.1918
4 11 0 -1.8351 -0.1695
4 11 1 -9.7556 0.1151
4 11 2 2.0726 -0.0494
4 11 3 -3.5173 0.0236
4 11 4 10.1625 0.0868
4 11 5 11.4428 -0.1136
4 11 6 -3.0722 -0.0907
4 11 7 -0.8701 0.0055
4 11 8 -2.6164 -0.1465
4 11 9 -4.0600 0.0854
4 11 10 2.1766 -0.1380
4 11 11 -0.8885 -0.0052
4 11 12 2.7625 -0.0346
4 11 13 5.2034 -0.1122
4 11 14 0.8831 0.0301
4 11 15 3.2064 0.1225
4 11 16 -2.0610 0.0630
4 11 17 0.0251 0.3321
4 11 18 3.8788 -0.1003
4 11 19 1.4553 0.1702
4 11 20 7.2845 -0.3083
4 11 21 1.6964 -0.0063
4 12 0 -0.7134 0.0813
4 12 1 0.7555 0.0057
4 12 2 -4.0925 0.1404
4 12 3 3.6669 0.0905
4 12 4 -1.6384 0.0605
4 12 5 1.5004 0.0653
4 12 6 4.1782 -0.0029
4 12 7 -2.9592 0.0834
4 12 8 1.7315 -0.1023
4 12 9 -0.3419 -0.0149
4 12 10 1.2238 0.0248
4 12 11 -0.2271 -0.0361
4 12 12 -1.3858 0.1671
4 12 13 -3.5843 0.0698
4 12 14 -5.1675 -0.0059
4 12 15 -2.2087 0.0245
4 12 16 -1.2217 0.0866
4 12 17 -0.1715 0.1153
4 13 0 -3.9803 -0.0100
4 13 1 0.7290 0.0348
4 13 2 -0.1186 -0.0423
4 13 3 -4.1436 -0.1940
4 13 4 0.7605 0.0391
4 13 5 -6.1605 -0.1224
4 13 6 1.8023 0.0228
4 13 7 5.2054 0.1532
4 13 8 -1.9962 -0.1727
4 13 9 5.8587 0.0108
4 13 10 -2.3866 -0.2110
4 13 11 -1.5730 0.1954
4 13 12 -4.2957 -0.2075
4 14 0 -0.2790 0.0925
4 14 1 -2.5498 0.1204
4 14 2 -0.1562 0.3219
4 14 3 -0.8710 0.3992
5 0 0 -108.1329 -1.9866
5 0 2 -41.2344 -4.0326
5 0 4 16.8518 -1.9379
5 0 6 20.6299 1.3423
5 0 8 34.5146 0.2715
5 0 10 -0.7391 -3.5954
5 0 12 -6.2832 -3.4326
5 0 14 14.8282 0.0709
5 0 16 -9.4108 1.6731
5 0 18 -10.2704 0.1231
5 0 20 13.8923 -2.0270
5 0 22 16.3709 -1.7944
5 0 24 -5.3106 0.8641
5 0 26 -4.7732 2.9049
5 0 28 1.5832 1.5944
5 0 30 3.9907 -0.9498
5 0 32 8.8344 -0.7669
5 1 0 9.6088 -1.1349
5 1 1 -45.4771 -1.1294
5 1 2 -40.9083 -0.1137
5 1 3 8.0785 -0.6463
5 1 4 -4.2047 0.2468
5 1 5 0.7303 0.4766
5 1 6 -31.1965 -0.0088
5 1 7 15.4224 0.9231
5 1 8 -9.8606 -0.3403
5 1 9 27.2177 0.3982
5 1 10 6.5361 0.2401
5 1 11 1.8556 -0.2760
5 1 12 28.8169 0.4924
5 1 13 0.8741 -0.3274
5 1 14 13.3214 -0.3768
5 1 15 -6.3727 -0.2552
5 1 16 4.2190 -0.2203
5 1 17 -11.2241 0.2154
5 1 18 -0.0620 0.5433
5 1 19 4.3424 0.6852
5 1 20 -0.6495 0.4310
5 1 21 7.3302 0.2330
5 1 22 3.7008 -0.4042
5 1 23 2.4780 -0.6503
5 1 24 -1.4781 -0.2110
5 1 25 -4.6409 -0.6475
5 1 26 -1.2234 0.5184
5 1 27 0.9880 0.2452
5 1 28 5.0568 0.0270
5 1 29 0.2019 0.4029
5 1 30 3.4956 -0.3324
5 1 31 4.2807 0.3033
5 1 32 0.9114 -0.0625
5 1 33 2.7033 -0.3777
5 2 0 -3.5084 0.1119
5 2 2 -3.6203 0.3873
5 2 3 3.5837 0.3893
5 2 4 -8.8378 0.0214
5 2 5 -22.4004 1.3236
5 2 6 -26.6907 -0.3384
5 2 7 -28.1975 0.2514
5 2 8 24.4152 -0.3135
5 2 9 -0.2194 -0.9985
5 2 10 30.6030 0.0256
5 2 11 11.4007 -0.6569
5 2 12 4.0746 -0.2418
5 2 13 11.4550 0.3656
5 2 14 -13.4593 -0.6472
5 2 15 -1.7054 0.4458
5 2 16 -9.0566 -0.5046
5 2 17 1.5371 -0.1298
5 2 18 8.3071 0.1313
5 2 19 0.3857 -0.6096
5 2 20 1.4380 0.3081
5 2 21 1.3538 -0.6075
5 2 22 -12.7292 0.1056
5 2 23 4.3291 -0.0741
5 2 24 -0.8765 -0.2511
5 2 25 0.5346 0.3046
5 2 26 -0.2350 -0.2609
5 2 27 -0.7494 -0.0363
5 2 28 -2.8412 0.2036
5 2 29 3.0765 -0.3365
5 2 30 -0.8230 0.4522
5 2 31 -0.1046 0.1133
5 2 32 0.1354 0.4453
5 2 33 2.6962 0.0973
5 3 0 50.5878 0.5953
5 3 1 -13.2699 0.4117
5 3 2 18.1099 0.3053
5 3 3 -9.7222 0.1058
5 3 4 -12.7765 -0.0061
5 3 5 -19.3300 0.2637
5 3 6 -25.9183 -0.0288
5 3 7 -2.3731 0.3798
5 3 8 -13.1319 -0.1347
5 3 9 25.8210 0.0562
5 3 10 -1.2661 -0.0768
5 3 11 11.0164 -0.2847
5 3 12 -20.3683 -0.0390
5 3 13 -5.1435 0.0980
5 3 14 -10.0308 0.1739
5 3 15 -5.8901 0.4499
5 3 16 -6.9695 0.1029
5 3 17 4.3259 0.2629
5 3 18 -8.5464 -0.1379
5 3 19 12.2706 -0.2050
5 3 20 -11.1546 -0.1746
5 3 21 -6.2105 -0.4053
5 3 22 -3.7619 0.1851
5 3 23 -11.9513 0.0397
5 3 24 2.2913 0.2237
5 3 25 -3.4093 0.3472
5 3 26 3.3930 0.1982
5 3 27 -4.9882 0.1339
5 3 28 -6.0994 0.0273
5 3 29 -3.5708 -0.2344
5 3 30 -2.7667 -0.0976
5 3 31 3.6928 -0.5475
5 3 32 -1.0816 0.1385
5 4 0 -6.2732 0.0242
5 4 1 26.0143 -0.2693
5 4 2 1.1124 0.0378
5 4 3 -7.2931 0.2029
5 4 4 15.3817 -0.0637
5 4 5 -17.2698 0.2791
5 4 6 3.2460 -0.1663
5 4 7 -2.8820 0.0265
5 4 8 4.4125 -0.3814
5 4 9 5.5377 -0.1409
5 4 10 2.1287 -0.0794
5 4 11 -6.7154 -0.3463
5 4 12 -1.7061 0.4077
5 4 13 -15.6443 -0.1792
5 4 14 -1.9578 0.1807
5 4 15 4.5871 0.0943
5 4 16 -1.3307 -0.4052
5 4 17 -6.0926 -0.0174
5 4 18 3.9337 -0.3365
5 4 19 -8.2928 -0.3448
5 4 20 16.6447 0.1935
5 4 21 -8.2139 -0.3642
5 4 22 3.0254 0.3803
5 4 23 3.2035 -0.2075
5 4 24 -8.1278 -0.0893
5 4 25 4.9664 -0.2191
5 4 26 -7.9282 -0.1879
5 4 27 -1.3425 0.1152
5 4 28 -7.3484 -0.0554
5 4 29 -8.7458 -0.0998
5 4 30 3.5475 0.2173
5 4 31 -1.6901 -0.1017
5 4 32 4.7644 -0.1937
5 5 0 -17.3529 -0.2266
5 5 1 -7.1192 0.3147
5 5 2 -0.4118 -0.1784
5 5 3 16.2541 0.0787
5 5 4 -12.1463 0.1726
5 5 5 12.0113 -0.1125
5 5 6 -5.2622 0.2182
5 5 7 -0.5681 -0.2829
5 5 8 -2.7507 -0.1481
5 5 9 -4.1295 0.0204
5 5 10 9.5556 -0.3372
5 5 11 -2.2039 0.3380
5 5 12 1.1531 0.0300
5 5 13 5.0437 0.3357
5 5 14 -2.9032 0.2757
5 5 15 2.4321 -0.0220
5 5 16 -2.7932 0.1425
5 5 17 -11.3188 -0.1592
5 5 18 -3.8308 -0.0933
5 5 19 8.2115 0.0381
5 5 20 -0.1162 -0.1195
5 5 21 18.4262 0.2619
5 5 22 9.0350 -0.0231
5 5 23 7.1414 0.0054
5 5 24 9.7929 0.1012
5 5 25 -5.5972 -0.0797
5 5 26 2.0323 0.1015
5 5 27 -10.5479 -0.0752
5 5 28 -8.3772 0.0157
5 5 29 -0.7070 0.0523
5 5 30 -5.7810 -0.0219
5 5 31 8.4414 0.2988
5 6 0 -13.0434 0.0655
5 6 1 -5.5917 0.4600
5 6 2 0.3239 0.2455
5 6 3 5.9075 -0.2250
5 6 4 -6.8924 -0.0847
5 6 5 1.8382 -0.6764
5 6 6 -2.6395 -0.2338
5 6 7 -12.9021 -0.1788
5 6 8 -1.5969 -0.0713
5 6 9 -3.2862 0.4989
5 6 10 0.9267 0.0849
5 6 11 18.2282 0.3122
5 6 12 7.6200 0.0560
5 6 13 8.5451 -0.2717
5 6 14 10.4348 0.0351
5 6 15 -4.6161 -0.4291
5 6 16 -12.6581 -0.0142
5 6 17 -7.7557 -0.2322
5 6 18 -9.1847 -0.0836
5 6 19 -1.0148 0.0876
5 6 20 5.3096 -0.1138
5 6 21 8.8501 0.1859
5 6 22 11.0576 -0.0278
5 6 23 12.0559 -0.0654
5 6 24 4.1515 0.1657
5 6 25 5.3082 -0.2745
5 6 26 -7.4091 0.1303
5 6 27 -4.4518 -0.1350
5 6 28 -2.6599 -0.0305
5 6 29 -6.9945 -0.1236
5 6 30 6.4158 -0.1019
5 7 0 8.7845 -0.1144
5 7 1 -6.1618 0.0012
5 7 2 8.1627 -0.1641
5 7 3 -9.8163 -0.0090
5 7 4 11.9314 -0.1653
5 7 5 -18.2440 0.0965
5 7 6 -9.8964 0.0047
5 7 7 -5.3221 -0.0140
5 7 8 -18.7403 0.2070
5 7 9 7.2052 -0.0805
5 7 10 6.3032 0.0304
5 7 11 9.5605 0.1106
5 7 12 16.9048 -0.1387
5 7 13 2.3626 0.2092
5 7 14 8.8843 0.1248
5 7 15 -9.8919 -0.0569
5 7 16 -10.4152 0.2584
5 7 17 -11.9282 -0.1104
5 7 18 -8.7773 0.1451
5 7 19 -0.4756 0.0076
5 7 20 1.1698 0.0218
5 7 21 1.1803 0.0042
5 7 22 4.8335 0.1114
5 7 23 1.9477 0.0585
5 7 24 0.0100 0.1303
5 7 25 0.8829 0.0641
5 7 26 -2.1839 -0.0041
5 7 27 -0.2887 0.0441
5 7 28 -3.2019 0.1383
5 7 29 0.7050 -0.0957
5 8 0 4.4927 -0.1518
5 8 1 16.5859 -0.0367
5 8 2 2.1990 -0.3661
5 8 3 15.2493 -0.0400
5 8 4 -14.9936 -0.0831
5 8 5 -9.6781 -0.1093
5 8 6 -21.3249 0.2009
5 8 7 -22.8057 -0.0175
5 8 8 -0.1497 0.1518
5 8 9 -6.5432 0.0603
5 8 10 13.4129 -0.1081
5 8 11 10.3280 0.0315
5 8 12 3.3192 -0.1143
5 8 13 10.9641 -0.0287
5 8 14 -12.2470 0.0752
5 8 15 -1.9572 -0.1491
5 8 16 -9.6383 0.0954
5 8 17 -8.2646 -0.1866
5 8 18 3.2211 -0.0463
5 8 19 -4.6273 -0.0524
5 8 20 1.7223 -0.0414
5 8 21 4.5061 -0.0076
5 8 22 -2.4124 0.0512
5 8 23 0.0171 -0.1287
5 8 24 0.8631 -0.1561
5 8 25 2.0969 -0.1113
5 8 26 3.7745 -0.0523
5 8 27 -0.4063 -0.2112
5 9 0 14.4508 -0.0023
5 9 1 20.2954 -0.0215
5 9 2 15.2224 0.1185
5 9 3 5.0173 0.0568
5 9 4 -5.6024 -0.1129
5 9 5 -14.2516 0.0248
5 9 6 -24.6744 -0.2733
5 9 7 -5.4749 -0.0023
5 9 8 -10.0672 0.0858
5 9 9 4.7329 0.1424
5 9 10 8.0517 0.3722
5 9 11 8.0691 -0.0345
5 9 12 7.2890 0.1711
5 9 13 -3.7006 -0.2346
5 9 14 2.0825 -0.3159
5 9 15 -9.0777 -0.0259
5 9 16 -0.7384 -0.2898
5 9 17 7.8018 0.1780
5 9 18 -1.8689 0.2256
5 9 19 10.3505 0.0584
5 9 20 -2.7257 0.4645
5 9 21 2.3566 -0.0012
5 9 22 1.2547 0.2363
5 9 23 -0.7298 -0.0061
5 9 24 5.5740 0.0270
5 9 25 3.3721 -0.3224
5 10 0 12.7022 -0.0320
5 10 1 9.5485 -0.0450
5 10 2 9.4849 0.0581
5 10 3 5.8500 0.0800
5 10 4 -1.0188 0.0207
5 10 5 -13.6252 0.2503
5 10 6 -1.4179 0.0272
5 10 7 -11.8415 0.1811
5 10 8 -0.0925 -0.0059
5 10 9 5.4736 -0.2336
5 10 10 0.4491 -0.0151
5 10 11 5.1801 -0.3106
5 10 12 1.5367 -0.1166
5 10 13 2.9354 0.0189
5 10 14 -3.5745 -0.0812
5 10 15 0.7685 0.1757
5 10 16 -1.9681 0.1283
5 10 17 3.1290 0.0688
5 10 18 8.3621 0.2665
5 10 19 -3.5399 -0.1719
5 10 20 7.8014 0.0816
5 10 21 -0.5639 -0.0655
5 10 22 1.3575 -0.4208
5 10 23 2.4289 -0.0556
5 11 0 -1.4350 -0.0223
5 11 1 2.3762 -0.1493
5 11 2 1.7887 -0.0369
5 11 3 -0.9260 -0.1234
5 11 4 2.4386 -0.0963
5 11 5 2.2040 0.0991
5 11 6 -1.4670 -0.0712
5 11 7 -1.9523 0.2611
5 11 8 4.3566 -0.0066
5 11 9 -3.4482 0.0972
5 11 10 3.3187 -0.0454
5 11 11 -2.6961 -0.1215
5 11 12 -1.4629 0.0869
5 11 13 2.9091 -0.0545
5 11 14 2.0619 0.1955
5 11 15 -2.4103 0.1219
5 11 16 -0.0141 0.2660
5 11 17 -5.0590 0.1543
5 11 18 0.0268 0.0014
5 11 19 -0.3701 -0.1127
5 11 20 0.2848 0.0035
5 12 0 3.3128 -0.0969
5 12 1 -10.7685 -0.1312
5 12 2 -1.5429 0.1367
5 12 3 -4.5785 0.1346
5 12 4 0.6022 0.0722
5 12 5 6.2624 0.1439
5 12 6 0.9103 -0.1082
5 12 7 5.4040 -0.0073
5 12 8 -5.1937 -0.1107
5 12 9 0.9904 -0.1152
5 12 10 -3.8804 -0.0390
5 12 11 -4.6308 0.0931
5 12 12 0.8257 0.0170
5 12 13 -1.7674 0.0475
5 12 14 -1.2672 -0.0026
5 12 15 -2.1504 -0.2845
5 12 16 -4.4105 -0.0724
5 12 17 -5.0962 -0.0587
5 13 0 -2.5925 -0.1231
5 13 1 5.4393 0.1771
5 13 2 -1.9894 -0.1400
5 13 3 1.5575 0.2851
5 13 4 -0.7446 0.0230
5 13 5 -2.3985 -0.1320
5 13 6 3.2648 0.1983
5 13 7 -3.9011 -0.1947
5 13 8 0.3575 -0.0827
5 13 9 -4.2404 -0.2320
5 13 10 -2.1135 -0.3361
5 13 11 3.7613 0.0620
5 13 12 -1.5896 0.1069
6 0 0 -81.3798 -2.2112
6 0 2 25.2504 -6.2118
6 0 4 0.2237 -2.3014
6 0 6 0.4684 2.3820
6 0 8 -10.8031 3.0087
6 0 10 -18.2448 -1.5972
6 0 12 1.3197 -4.8491
6 0 14 27.8014 -1.1217
6 0 16 10.0224 3.8402
6 0 18 -0.5532 3.3017
6 0 20 -9.9548 -0.1099
6 0 22 1.9407 -0.9095
6 0 24 -3.5947 0.4920
6 0 26 5.8935 0.9800
6 0 28 -1.7519 1.1446
6 0 30 -8.1749 2.0553
6 0 32 3.9334 1.5098
6 1 1 -15.9990 0.1604
6 1 2 -13.0514 0.0743
6 1 3 16.3156 -0.4576
6 1 4 8.1779 -0.2747
6 1 5 2.4652 -0.1514
6 1 6 13.3025 -0.0784
6 1 7 7.0153 0.0907
6 1 8 26.3007 0.8652
6 1 9 -16.4507 0.5456
6 1 10 2.1745 0.0759
6 1 11 -2.8158 0.0930
6 1 12 2.8776 -0.2705
6 1 13 18.4475 -0.5114
6 1 14 11.6015 0.3669
6 1 15 15.8920 -0.1982
6 1 16 11.2942 0.2693
6 1 17 5.3638 0.1266
6 1 18 -11.1734 -0.3852
6 1 19 -7.2583 0.1246
6 1 20 -10.6564 0.0334
6 1 21 -4.9158 -0.1374
6 1 22 2.2384 0.5902
6 1 23 1.9413 -0.2613
6 1 24 1.1240 -0.0897
6 1 25 -0.6560 -0.0754
6 1 26 -4.1864 -0.6442
6 1 27 7.0122 0.1626
6 1 28 -3.5033 0.1231
6 1 29 -5.2071 -0.1234
6 1 30 -1.5224 0.5349
6 1 31 -3.8634 -0.1220
6 1 32 0.3824 -0.1523
6 1 33 1.1727 -0.0673
6 2 0 -49.3311 0.2016
6 2 1 -28.7871 -0.3027
6 2 2 -17.5803 0.1773
6 2 3 20.9880 0.6293
6 2 4 -1.2961 -0.2792
6 2 5 19.9714 0.6664
6 2 6 4.5989 -0.6937
6 2 7 17.5285 0.0123
6 2 8 -7.8760 -0.5758
6 2 9 3.5992 -0.7385
6 2 10 -14.4435 0.0525
6 2 11 -9.3645 -0.7741
6 2 12 17.3542 0.3613
6 2 13 -1.0826 0.1751
6 2 14 6.2947 0.0082
6 2 15 7.1399 0.4356
6 2 16 -2.6736 -0.3907
6 2 17 6.8420 -0.1343
6 2 18 -7.7765 -0.0509
6 2 19 -6.1529 -0.5213
6 2 20 -13.8576 0.5616
6 2 21 -3.4473 -0.2137
6 2 22 -2.9028 0.3961
6 2 23 0.1604 0.1133
6 2 24 4.4275 0.0986
6 2 25 -2.1049 0.0863
6 2 26 0.6211 0.4557
6 2 27 -5.0906 0.1356
6 2 28 2.6176 0.5350
6 2 29 -2.2742 0.1995
6 2 30 -3.2442 0.0844
6 2 31 -1.1054 0.2171
6 2 32 -5.2367 0.0670
6 2 33 0.8292 0.0979
6 3 0 -5.2655 -0.0799
6 3 1 -56.3545 -0.1915
6 3 2 20.7345 0.2321
6 3 3 -17.1409 -0.1289
6 3 4 24.0636 0.5310
6 3 5 -3.0723 0.3006
6 3 6 -4.3699 0.4008
6 3 7 -3.3992 0.6017
6 3 8 -10.1527 -0.2726
6 3 9 -8.7619 0.1374
6 3 10 -9.3087 -0.3020
6 3 11 9.3581 -0.6591
6 3 12 -24.6316 -0.0746
6 3 13 13.0752 -0.5015
6 3 14 -17.7283 0.1799
6 3 15 -5.9816 0.1633
6 3 16 0.0746 0.3839
6 3 17 -7.7481 0.3398
6 3 18 10.9816 0.3273
6 3 19 -8.5051 0.0089
6 3 20 1.1486 -0.3590
6 3 21 -8.5256 -0.3468
6 3 22 -14.1710 -0.5056
6 3 23 3.6458 -0.2941
6 3 24 -8.1111 0.2647
6 3 25 6.0169 -0.0723
6 3 26 1.9105 0.6700
6 3 27 0.0589 -0.1109
6 3 28 0.4421 0.0485
6 3 29 1.0425 0.0725
6 3 30 0.0322 -0.6384
6 3 31 0.1657 0.2020
6 3 32 -2.3038 -0.3097
6 4 0 -21.5021 -0.0054
6 4 1 21.4666 -0.1849
6 4 2 -13.2869 0.7775
6 4 3 12.4128 -0.0090
6 4 4 0.2313 0.2661
6 4 5 -4.9616 0.0167
6 4 6 -7.9758 -0.5974
6 4 7 -11.4645 -0.0948
6 4 8 6.4955 -0.4459
6 4 9 2.0811 -0.1484
6 4 10 13.8775 0.3090
6 4 11 -4.1028 -0.3094
6 4 12 9.2139 0.3134
6 4 13 -23.1036 -0.2426
6 4 14 -3.7019 -0.0228
6 4 15 -1.7911 -0.1968
6 4 16 1.7905 0.0049
6 4 17 13.2858 -0.1098
6 4 18 3.8908 -0.1782
6 4 19 16.4589 -0.0165
6 4 20 3.0182 -0.2577
6 4 21 -10.0186 -0.1064
6 4 22 -1.9498 0.2495
6 4 23 -17.4176 -0.0272
6 4 24 5.5098 0.3642
6 4 25 -1.4656 -0.0010
6 4 26 8.1667 -0.0712
6 4 27 10.6083 -0.0360
6 4 28 0.2854 -0.4273
6 4 29 3.7532 0.0250
6 4 30 0.3862 -0.0090
6 4 31 -2.7792 -0.0578
6 5 0 -0.9836 0.1391
6 5 1 17.4110 0.3069
6 5 2 -6.9005 0.0442
6 5 3 20.3377 0.2725
6 5 4 -7.4737 0.0242
6 5 5 -14.1301 -0.0023
6 5 6 -8.5629 0.0835
6 5 7 -3.3589 -0.3030
6 5 8 -7.2129 0.0087
6 5 9 16.0960 0.0056
6 5 10 9.2877 -0.0637
6 5 11 8.2357 0.3456
6 5 12 -2.0925 0.2021
6 5 13 -6.7127 0.2986
6 5 14 2.6206 0.3640
6 5 15 0.2471 -0.0458
6 5 16 13.8622 0.0665
6 5 17 6.8731 -0.0995
6 5 18 5.6930 -0.1465
6 5 19 7.1874 -0.1914
6 5 20 -3.6577 0.1009
6 5 21 -2.4610 -0.1430
6 5 22 -12.8145 0.2679
6 5 23 1.3931 0.1231
6 5 24 -5.0227 -0.0252
6 5 25 11.3124 0.0638
6 5 26 10.6763 -0.2947
6 5 27 7.1533 -0.1214
6 5 28 9.2421 0.0950
6 5 29 -4.2249 -0.1636
6 5 30 3.5245 0.2566
6 5 31 0.0804 0.0349
6 6 0 -4.3260 -0.2137
6 6 1 -10.4491 0.1214
6 6 2 31.1973 -0.0970
6 6 3 -3.9598 -0.2046
6 6 4 3.4176 0.0712
6 6 5 6.2840 -0.2480
6 6 6 -4.5450 0.1934
6 6 7 -3.2280 -0.1307
6 6 8 2.7436 -0.0557
6 6 9 -3.5129 0.1157
6 6 10 2.7919 -0.1599
6 6 11 -2.2229 0.0212
6 6 12 -6.0600 0.1410
6 6 13 4.2029 -0.2183
6 6 14 -0.7205 0.2695
6 6 15 20.5952 -0.0906
6 6 16 3.5930 -0.1233
6 6 17 4.3063 0.1482
6 6 18 4.4105 -0.1674
6 6 19 -12.0453 -0.0684
6 6 20 -9.0793 0.1268
6 6 21 -11.0232 -0.1485
6 6 22 -6.6157 0.0860
6 6 23 -4.0325 -0.1399
6 6 24 5.7454 0.0014
6 6 25 6.8627 -0.0118
6 6 26 9.9897 0.0116
6 6 27 5.4957 0.0146
6 6 28 -0.2143 -0.0385
6 6 29 2.7437 0.0211
6 6 30 -2.9037 -0.0759
6 7 0 -5.9120 -0.0802
6 7 1 0.5745 0.1398
6 7 2 0.4483 -0.1590
6 7 3 3.7236 0.2405
6 7 4 13.2382 -0.0858
6 7 5 4.1788 0.0145
6 7 6 16.3838 -0.0213
6 7 7 -0.9829 -0.1869
6 7 8 -0.2743 0.1237
6 7 9 -10.7551 -0.0598
6 7 10 -14.5399 0.3980
6 7 11 -13.4985 0.1145
6 7 12 -10.5323 0.1846
6 7 13 -5.7677 0.1269
6 7 14 14.1605 -0.2584
6 7 15 1.2458 -0.1130
6 7 16 11.7316 -0.1154
6 7 17 0.1146 -0.2386
6 7 18 -5.9685 0.2173
6 7 19 -5.1761 -0.1017
6 7 20 -13.3863 0.1499
6 7 21 -10.6163 0.0063
6 7 22 -4.0732 -0.0073
6 7 23 -0.8001 -0.0772
6 7 24 4.1279 0.1102
6 7 25 4.5975 -0.0425
6 7 26 3.1161 -0.0914
6 7 27 2.6123 0.0396
6 7 28 -4.0911 -0.3605
6 8 0 -8.2344 -0.0306
6 8 1 0.6644 0.0899
6 8 2 -5.3595 -0.2343
6 8 3 16.6756 -0.0655
6 8 4 1.0419 -0.2654
6 8 5 16.7229 -0.1701
6 8 6 4.5740 0.0542
6 8 7 4.3850 -0.1250
6 8 8 -9.8440 0.1837
6 8 9 -11.4661 -0.0149
6 8 10 -13.2575 -0.0070
6 8 11 -12.3865 0.0670
6 8 12 -3.8877 -0.2127
6 8 13 3.0871 0.0088
6 8 14 3.7669 -0.1211
6 8 15 10.5789 -0.4559
6 8 16 -2.4974 0.1284
6 8 17 5.0840 -0.4811
6 8 18 -3.7198 0.0648
6 8 19 -4.9928 0.0547
6 8 20 -2.0428 -0.1689
6 8 21 -1.3864 0.2659
6 8 22 2.0833 -0.1298
6 8 23 2.4793 -0.0642
6 8 24 -0.4663 0.0320
6 8 25 7.7928 0.0633
6 8 26 0.3419 -0.0174
6 8 27 -1.6428 -0.1462
6 9 0 -4.9966 0.0731
6 9 1 -4.2122 -0.0014
6 9 2 8.8483 -0.0017
6 9 3 9.1970 -0.0608
6 9 4 15.9164 -0.0329
6 9 5 7.8508 0.0920
6 9 6 -0.2648 0.0185
6 9 7 1.8142 0.0800
6 9 8 -7.4219 0.1200
6 9 9 -10.3412 -0.0119
6 9 10 -4.5204 -0.0200
6 9 11 3.4263 -0.0928
6 9 12 -0.1876 -0.1303
6 9 13 6.8380 -0.0783
6 9 14 3.2125 0.0983
6 9 15 -0.0140 -0.0028
6 9 16 4.5094 0.2186
6 9 17 -4.6262 0.1110
6 9 18 6.4428 0.1163
6 9 19 0.8392 0.0641
6 9 20 -1.2145 -0.0589
6 9 21 5.3384 0.1679
6 9 22 0.2102 0.0127
6 9 23 -1.0061 0.1651
6 9 24 2.0686 -0.1594
6 9 25 -1.5934 0.1205
6 10 0 -11.1718 -0.1692
6 10 1 2.8742 -0.2094
6 10 2 11.7561 -0.2756
6 10 3 13.1984 -0.1011
6 10 4 15.6878 -0.0523
6 10 5 -3.7926 0.0954
6 10 6 2.2095 0.1487
6 10 7 -7.7678 -0.0800
6 10 8 -5.8956 0.1088
6 10 9 -1.4278 -0.1272
6 10 10 -0.4599 -0.0963
6 10 11 2.9889 -0.0443
6 10 12 8.0798 -0.1714
6 10 13 0.4899 -0.0748
6 10 14 -0.3129 -0.0403
6 10 15 -5.2466 0.0118
6 10 16 -3.8386 0.0464
6 10 17 3.5492 -0.0977
6 10 18 0.1402 0.2768
6 10 19 1.3909 -0.1163
6 10 20 4.8396 0.1740
6 10 21 -1.8472 -0.3024
6 10 22 0.9787 -0.4407
6 11 0 -5.5763 -0.1136
6 11 1 -0.8860 0.0090
6 11 2 14.2496 0.0464
6 11 3 12.7525 -0.1051
6 11 4 -0.5347 0.1540
6 11 5 0.4714 -0.0800
6 11 6 -7.8053 0.0899
6 11 7 -6.7863 0.1544
6 11 8 -0.3258 -0.0339
6 11 9 -2.8318 0.2122
6 11 10 3.8384 0.0161
6 11 11 -0.0571 -0.0514
6 11 12 1.9059 0.1429
6 11 13 -0.5430 -0.0702
6 11 14 1.0266 0.1096
6 11 15 -3.4268 0.1371
6 11 16 -2.1949 -0.0553
6 11 17 -1.4336 0.0919
6 11 18 1.8717 -0.1760
6 11 19 -2.7064 -0.0755
6 11 20 -1.3803 0.2503
6 12 0 -3.0306 0.0429
6 12 1 1.1764 -0.0401
6 12 2 1.1701 0.2125
6 12 3 1.8194 0.1074
6 12 4 1.4185 0.0180
6 12 5 -3.0370 0.0970
6 12 6 -1.2801 -0.3392
6 12 7 -0.1778 0.0777
6 12 8 -2.4238 -0.3146
6 12 9 2.6942 -0.0996
6 12 10 -4.5641 0.0682
6 12 11 -1.1062 -0.2728
6 12 12 -4.1480 0.0434
6 12 13 2.2095 -0.1663
6 12 14 -0.7485 -0.1055
6 12 15 2.8738 0.2374
6 12 16 1.5033 -0.0821
6 13 0 3.0856 -0.1044
6 13 1 0.0126 -0.1518
6 13 2 -0.4187 -0.0587
6 13 3 -4.0696 -0.1229
6 13 4 -2.6185 0.1033
6 13 5 5.1169 0.2406
6 13 6 0.7442 -0.0590
6 13 7 3.9174 0.0962
6 13 8 -2.0817 0.0894
6 13 9 -5.4843 -0.2076
6 13 10 -2.2193 0.1886
6 13 11 -5.9186 -0.1704
7 0 0 -78.3787 -1.4492
7 0 2 38.5881 -4.0485
7 0 4 0.7436 -1.6791
7 0 6 24.0408 2.3847
7 0 8 31.8749 2.1543
7 0 10 22.1995 0.6665
7 0 12 15.2095 0.8212
7 0 14 -11.5503 0.5581
7 0 16 -16.9882 -0.1033
7 0 18 15.2336 0.8414
7 0 20 -3.3372 2.6887
7 0 22 -11.6097 2.3127
7 0 24 -14.5630 -0.1773
7 0 26 6.3413 -1.0579
7 0 28 6.3074 -0.2114
7 0 30 0.3133 0.5826
7 0 32 -1.3792 0.6688
7 1 0 -49.6774 -1.0955
7 1 1 7.3053 0.0152
7 1 2 -27.4060 -0.1712
7 1 3 19.6346 -0.5045
7 1 4 -16.9415 0.6807
7 1 5 1.1642 0.3044
7 1 6 -4.0390 -0.4500
7 1 7 31.5523 0.7316
7 1 8 30.2288 -0.5596
7 1 9 17.6736 0.1557
7 1 10 21.1604 0.4250
7 1 11 6.0698 -0.3931
7 1 12 -1.4152 0.3769
7 1 13 -5.3427 -0.6186
7 1 14 0.9387 -0.4459
7 1 15 -12.8599 -0.1756
7 1 16 4.8917 -0.2302
7 1 17 12.7518 0.5072
7 1 18 -5.7177 0.4110
7 1 19 11.6989 0.4888
7 1 20 -7.3225 0.0628
7 1 21 -4.9070 -0.3859
7 1 22 -2.9806 -0.4629
7 1 23 -8.2846 -0.8455
7 1 24 1.0094 0.1813
7 1 25 -4.7181 -0.2796
7 1 26 4.1898 0.4199
7 1 27 3.9278 0.7080
7 1 28 -0.0304 -0.3923
7 1 29 2.0482 0.3636
7 1 30 -4.0327 -0.5208
7 1 31 1.4572 -0.5526
7 1 32 -1.0458 0.0937
7 2 0 -20.2627 0.0066
7 2 1 -58.1433 -0.8137
7 2 2 8.2115 0.1996
7 2 3 -39.1802 0.1654
7 2 4 -21.9122 -0.1775
7 2 5 -20.4330 0.6157
7 2 6 -3.8110 -0.2525
7 2 7 17.6631 -0.4430
7 2 8 6.3399 0.4288
7 2 9 16.9176 -0.9552
7 2 10 -19.7026 0.4713
7 2 11 -1.1803 -0.4170
7 2 12 -19.3365 -0.0027
7 2 13 -5.3139 0.1358
7 2 14 -14.9157 0.1205
7 2 15 5.1216 0.2996
7 2 16 3.2466 0.7528
7 2 17 6.4596 0.2086
7 2 18 9.7353 0.7663
7 2 19 -9.4049 -0.1113
7 2 20 -4.5948 0.1350
7 2 21 -4.5503 -0.2916
7 2 22 -3.2185 -0.1890
7 2 23 -0.6703 -0.0511
7 2 24 1.7280 0.0258
7 2 25 -2.5147 0.5326
7 2 26 -7.9370 0.2825
7 2 27 -0.5054 0.5849
7 2 28 -0.5164 0.3757
7 2 29 -0.9586 0.1831
7 2 30 6.2782 -0.1495
7 2 31 0.1174 -0.1136
7 2 32 4.0262 -0.1606
7 3 0 -16.8346 0.1046
7 3 1 -28.4065 -0.0264
7 3 2 -33.0283 -0.4458
7 3 3 -18.4011 -0.1416
7 3 4 -19.4002 -0.0224
7 3 5 -20.5506 -0.0627
7 3 6 11.9481 0.7952
7 3 7 -5.4627 0.1214
7 3 8 16.8388 0.3874
7 3 9 -12.8740 0.0245
7 3 10 -8.9006 -0.4221
7 3 11 -16.1012 -0.0622
7 3 12 -13.0399 -0.5547
7 3 13 -0.2269 0.0602
7 3 14 -3.9704 0.1096
7 3 15 0.2785 -0.1671
7 3 16 9.8155 0.4462
7 3 17 2.8645 -0.3454
7 3 18 7.7033 0.0119
7 3 19 -1.2812 -0.1447
7 3 20 1.0005 -0.2499
7 3 21 -7.4798 0.2441
7 3 22 -1.5559 -0.1781
7 3 23 1.3859 0.2708
7 3 24 -2.1486 -0.1019
7 3 25 -1.5702 -0.2338
7 3 26 -6.8737 -0.0615
7 3 27 -6.4717 -0.3986
7 3 28 -0.7164 -0.0395
7 3 29 7.3521 -0.1303
7 3 30 3.2857 0.0709
7 3 31 8.4822 -0.0156
7 3 32 2.8680 0.0668
7 4 0 -24.0659 0.1126
7 4 1 2.5876 0.0141
7 4 2 -18.6409 0.5244
7 4 3 -9.9825 0.1522
7 4 4 -1.3627 0.4823
7 4 5 10.3505 0.0492
7 4 6 -10.6060 0.0862
7 4 7 23.4767 -0.1361
7 4 8 1.5478 -0.5676
7 4 9 8.5172 -0.3249
7 4 10 6.9628 -0.2007
7 4 11 -11.5445 -0.3548
7 4 12 17.2362 0.5454
7 4 13 -13.7043 -0.0592
7 4 14 8.9859 0.4181
7 4 15 0.4880 0.2155
7 4 16 -1.9823 -0.1277
7 4 17 10.8242 -0.0187
7 4 18 5.9681 -0.2243
7 4 19 16.5737 -0.2620
7 4 20 6.7385 0.1343
7 4 21 6.2242 0.0592
7 4 22 -5.9178 0.1790
7 4 23 -0.6484 0.2097
7 4 24 -5.4857 0.1287
7 4 25 -6.3021 0.3697
7 4 26 -4.9591 0.2604
7 4 27 -5.1361 0.0499
7 4 28 3.7150 0.0882
7 4 29 2.4639 0.0161
7 4 30 9.6337 -0.0943
7 4 31 4.6305 -0.0406
7 5 0 14.5585 -0.0650
7 5 1 -0.9907 0.3553
7 5 2 -4.0585 0.2140
7 5 3 9.9393 0.2099
7 5 4 2.0972 0.3779
7 5 5 -8.1006 -0.0573
7 5 6 2.8256 0.0023
7 5 7 -1.7693 -0.3039
7 5 8 9.3171 -0.2168
7 5 9 12.0857 -0.1520
7 5 10 5.1094 0.0542
7 5 11 19.6311 0.0340
7 5 12 -12.3688 0.3127
7 5 13 8.4601 0.0481
7 5 14 -10.5695 0.1138
7 5 15 -15.0929 -0.0938
7 5 16 0.8673 -0.0534
7 5 17 -6.3032 -0.1388
7 5 18 8.8047 -0.0544
7 5 19 14.8527 -0.0358
7 5 20 13.5320 -0.0143
7 5 21 3.7978 -0.1530
7 5 22 1.7317 -0.0555
7 5 23 -7.5494 -0.1042
7 5 24 -7.6847 -0.0494
7 5 25 -8.6894 0.0377
7 5 26 -5.2474 -0.0075
7 5 27 -0.5264 0.0924
7 5 28 2.7958 0.1221
7 5 29 7.3651 -0.0019
7 5 30 8.0390 -0.1633
7 6 0 -4.2194 0.0311
7 6 1 -2.9879 0.0584
7 6 2 14.7289 0.1989
7 6 3 1.2467 -0.5634
7 6 4 5.2925 -0.0354
7 6 5 -8.5443 -0.3790
7 6 6 5.4777 -0.1232
7 6 7 -9.3773 0.1869
7 6 8 10.3813 -0.0436
7 6 9 12.0672 0.3416
7 6 10 11.2518 0.0066
7 6 11 -0.0930 -0.1055
7 6 12 0.4145 -0.0377
7 6 13 -18.8515 -0.2735
7 6 14 -15.0778 0.1801
7 6 15 -7.9408 -0.2163
7 6 16 -16.0443 0.0098
7 6 17 0.8973 0.1762
7 6 18 5.2683 -0.1936
7 6 19 7.7717 0.2524
7 6 20 5.9279 -0.1320
7 6 21 3.0648 0.1331
7 6 22 -2.4323 0.1251
7 6 23 -11.2512 -0.0835
7 6 24 -8.4327 0.1224
7 6 25 -8.7999 -0.1395
7 6 26 -2.2056 -0.0801
7 6 27 3.0674 -0.0883
7 6 28 2.1366 -0.2377
7 6 29 5.7912 0.2168
7 7 0 -8.0542 0.2472
7 7 1 5.1435 -0.0333
7 7 2 -2.8473 0.2574
7 7 3 -5.0174 0.0468
7 7 4 -12.0078 -0.0792
7 7 5 1.5860 0.0264
7 7 6 -10.0395 -0.1473
7 7 7 10.8661 -0.1114
7 7 8 9.5365 0.0487
7 7 9 11.5892 -0.0946
7 7 10 17.8786 0.1976
7 7 11 -5.7316 0.0573
7 7 12 -10.4063 0.1577
7 7 13 -17.3590 0.0931
7 7 14 -17.8899 0.1618
7 7 15 -10.9795 -0.0385
7 7 16 -3.4655 -0.0204
7 7 17 0.8263 -0.0908
7 7 18 9.0051 -0.3090
7 7 19 2.7091 -0.1897
7 7 20 4.8207 -0.1495
7 7 21 -2.1340 -0.0808
7 7 22 -5.0946 0.1062
7 7 23 -1.3499 0.0221
7 7 24 -9.5518 0.0387
7 7 25 -2.2949 -0.0130
7 7 26 0.7506 0.0306
7 7 27 -0.0063 -0.0012
7 7 28 2.4981 -0.0590
7 8 0 6.9443 -0.1616
7 8 1 -3.8975 0.0336
7 8 2 -6.3332 -0.2815
7 8 3 -14.1857 0.1027
7 8 4 -18.4746 -0.1142
7 8 5 -8.5742 -0.1942
7 8 6 5.2672 0.2222
7 8 7 13.4051 -0.2574
7 8 8 14.1433 0.0837
7 8 9 20.8530 0.1117
7 8 10 1.9617 -0.0159
7 8 11 4.7027 0.2673
7 8 12 -14.5034 0.0111
7 8 13 -10.5133 0.1026
7 8 14 -5.7888 -0.0475
7 8 15 -4.0629 -0.2895
7 8 16 7.7764 -0.0642
7 8 17 10.2129 -0.2627
7 8 18 6.4291 0.0933
7 8 19 8.4530 0.1205
7 8 20 -2.3469 0.1997
7 8 21 1.4320 0.4383
7 8 22 1.4698 -0.0566
7 8 23 -3.4256 0.0938
7 8 24 1.5125 -0.0728
7 8 25 0.0430 0.1872
7 8 26 -2.2611 -0.1349
7 9 0 3.1018 0.0230
7 9 1 -1.4136 0.0768
7 9 2 -13.2586 -0.0421
7 9 3 -10.4862 -0.0332
7 9 4 -9.6260 -0.1164
7 9 5 -6.2562 -0.0311
7 9 6 9.5453 0.0730
7 9 7 11.9629 0.1656
7 9 8 22.4005 0.2728
7 9 9 1.6784 0.1392
7 9 10 3.7596 0.1149
7 9 11 -5.1910 -0.1307
7 9 12 -10.7085 -0.1365
7 9 13 -7.9348 -0.0849
7 9 14 -3.4740 -0.2170
7 9 15 8.2824 0.0818
7 9 16 5.6992 0.0133
7 9 17 7.7986 0.0610
7 9 18 9.3420 0.2792
7 9 19 -0.4472 -0.1005
7 9 20 1.8609 0.1202
7 9 21 -5.3239 0.1446
7 9 22 3.7580 -0.0896
7 9 23 -1.8356 -0.0821
7 9 24 -2.4030 -0.2195
7 10 0 6.1490 0.0607
7 10 1 -6.1671 0.0353
7 10 2 -4.1326 -0.1147
7 10 3 -11.1247 0.0769
7 10 4 -1.5416 -0.1887
7 10 5 -2.9717 0.0896
7 10 6 -1.9327 -0.0976
7 10 7 13.8213 -0.1202
7 10 8 2.0177 0.2294
7 10 9 4.6435 -0.2281
7 10 10 -1.1141 0.2158
7 10 11 -8.3724 -0.1148
7 10 12 0.4701 -0.1783
7 10 13 -9.0692 0.1406
7 10 14 1.5710 -0.3669
7 10 15 -3.7200 0.0858
7 10 16 3.6785 -0.0300
7 10 17 0.2440 -0.2014
7 10 18 2.2200 0.2825
7 10 19 0.7810 -0.0980
7 10 20 -0.6102 -0.1237
7 10 21 3.7252 -0.0960
7 10 22 -2.4232 -0.1962
7 11 0 -6.1816 0.0384
7 11 1 -7.3329 -0.1182
7 11 2 0.3819 -0.0247
7 11 3 2.7235 0.0694
7 11 4 -2.6796 0.0835
7 11 5 -3.7694 0.2016
7 11 6 4.0885 0.1700
7 11 7 -1.2828 0.0856
7 11 8 1.6227 0.1476
7 11 9 1.3465 -0.1718
7 11 10 -3.7651 -0.0750
7 11 11 1.9462 -0.1027
7 11 12 -3.9118 -0.1055
7 11 13 2.4161 -0.0163
7 11 14 -3.9197 0.1748
7 11 15 -2.3633 -0.0414
7 11 16 -4.0722 0.0688
7 11 17 -3.2306 0.0867
7 11 18 0.3381 -0.2026
7 11 19 0.0438 0.5793
7 12 0 -11.3428 -0.1136
7 12 1 -1.9957 -0.2475
7 12 2 -0.7161 0.0283
7 12 3 8.5796 -0.0082
7 12 4 1.5105 0.0010
7 12 5 3.5819 0.1479
7 12 6 -3.3605 -0.1141
7 12 7 2.2272 0.0487
7 12 8 0.2501 -0.1844
7 12 9 -0.7297 -0.0760
7 12 10 2.2493 -0.1768
7 12 11 1.0608 -0.1844
7 12 12 -0.2444 0.0489
7 12 13 -0.2278 -0.2880
7 12 14 -1.1671 0.1685
7 12 15 -3.4126 0.5314
7 13 0 -0.7510 -0.0168
7 13 1 -2.8943 0.0805
7 13 2 0.3987 0.0695
7 13 3 -5.2260 -0.0871
7 13 4 0.4539 0.3076
7 13 5 -0.8871 -0.2331
7 13 6 2.7921 0.0830
7 13 7 -2.8127 -0.2364
7 13 8 -0.3584 -0.1689
7 13 9 2.6460 0.4336
7 13 10 0.2052 0.3623
8 0 0 -27.6961 -1.4914
8 0 2 23.3385 -0.0402
8 0 4 -4.0752 1.2335
8 0 6 2.2804 1.2997
8 0 8 -19.5537 1.0727
8 0 10 -5.3109 0.6448
8 0 12 48.3312 0.5930
8 0 14 11.0644 1.3831
8 0 16 -19.8206 1.4823
8 0 18 -16.2720 0.3567
8 0 20 -11.5127 -0.3624
8 0 22 5.6579 0.2440
8 0 24 0.5608 -0.1275
8 0 26 0.5002 -0.9873
8 0 28 -6.8389 -0.2478
8 0 30 0.7218 0.4084
8 0 32 1.7343 -1.5782
8 1 0 -1.5013 -0.6441
8 1 1 14.0249 -0.5111
8 1 2 6.8633 -0.1423
8 1 3 23.0202 -1.4814
8 1 4 -14.1267 -0.4224
8 1 5 7.2423 -0.5614
8 1 6 -21.3535 0.2165
8 1 7 -13.4122 0.6721
8 1 8 -8.7829 0.4704
8 1 9 -17.9053 1.0475
8 1 10 -5.7774 -0.3748
8 1 11 20.2483 -0.2493
8 1 12 3.6776 -0.1919
8 1 13 28.8347 -1.2231
8 1 14 -0.2752 0.4075
8 1 15 -6.6190 -0.5337
8 1 16 -8.0922 0.0235
8 1 17 -11.9854 0.5446
8 1 18 3.0530 -0.5767
8 1 19 -8.5471 0.6328
8 1 20 8.3088 0.0502
8 1 21 3.4668 0.0332
8 1 22 0.8131 0.4281
8 1 23 3.5664 -0.2918
8 1 24 -7.5757 -0.3722
8 1 25 0.8037 -0.3725
8 1 26 -0.5590 -0.5263
8 1 27 -5.5040 -0.0618
8 1 28 1.4930 0.2360
8 1 29 -6.3423 0.2283
8 1 30 2.4586 0.1606
8 1 31 2.7451 0.3473
8 1 32 -0.4007 -0.4049
8 2 0 -15.1769 0.4199
8 2 1 11.9620 -0.6942
8 2 2 35.1166 -0.1921
8 2 3 -17.8113 -0.1593
8 2 4 25.0164 -0.0872
8 2 5 -45.1553 0.5321
8 2 6 -7.1068 0.4228
8 2 7 -24.6614 0.4260
8 2 8 -22.7738 0.9208
8 2 9 -8.9233 -0.3520
8 2 10 -3.7653 0.7639
8 2 11 6.5135 -0.5841
8 2 12 4.8202 0.0536
8 2 13 0.9600 0.0808
8 2 14 -1.9514 -0.1733
8 2 15 -10.9645 0.6245
8 2 16 -6.9558 0.0568
8 2 17 0.0038 0.5742
8 2 18 -4.0336 0.4817
8 2 19 3.4775 0.2101
8 2 20 0.9107 0.3561
8 2 21 1.0816 -0.1021
8 2 22 5.2632 -0.3432
8 2 23 -7.7186 -0.2317
8 2 24 4.6104 -0.3328
8 2 25 -5.7603 0.2812
8 2 26 -2.6530 -0.1029
8 2 27 1.6602 0.6887
8 2 28 -6.3681 -0.0644
8 2 29 1.4596 0.2864
8 2 30 -4.5863 -0.3686
8 2 31 0.6074 -0.6078
8 2 32 5.2816 0.0713
8 3 0 18.4801 -0.1377
8 3 1 12.8049 0.0436
8 3 2 10.2965 -0.1101
8 3 3 25.2988 0.5502
8 3 4 -25.9332 0.3504
8 3 5 14.9968 0.0915
8 3 6 -19.3116 0.2413
8 3 7 -5.5787 -0.3660
8 3 8 6.7198 -0.2402
8 3 9 -3.1483 -0.3659
8 3 10 11.1119 -0.3076
8 3 11 -6.2325 -0.2117
8 3 12 8.4330 -0.0402
8 3 13 -6.4361 0.2242
8 3 14 -3.8469 0.0113
8 3 15 -1.2597 0.1998
8 3 16 6.2114 0.0581
8 3 17 6.9057 -0.1582
8 3 18 9.5075 -0.0024
8 3 19 -0.2385 -0.2320
8 3 20 -4.4444 -0.3262
8 3 21 0.7476 -0.1082
8 3 22 -7.2624 -0.1418
8 3 23 8.5975 0.2137
8 3 24 2.3344 0.3082
8 3 25 4.7158 0.1146
8 3 26 0.6052 0.0637
8 3 27 -4.9692 -0.0312
8 3 28 -0.4213 -0.3293
8 3 29 -5.9455 0.1686
8 3 30 -4.8213 -0.2224
8 3 31 -2.9096 0.0578
8 4 0 3.0022 0.3059
8 4 1 15.7923 -0.1178
8 4 2 -3.9045 0.6144
8 4 3 -0.5058 -0.0006
8 4 4 2.8357 0.1010
8 4 5 -5.5566 -0.0429
8 4 6 9.3701 -0.2534
8 4 7 10.0127 0.0570
8 4 8 11.8276 -0.1327
8 4 9 21.8131 -0.2023
8 4 10 3.1763 0.1140
8 4 11 6.0616 -0.2604
8 4 12 -4.6008 0.0673
8 4 13 -2.2032 -0.0365
8 4 14 0.5133 0.2222
8 4 15 -1.7884 0.1318
8 4 16 7.0206 0.2614
8 4 17 2.4997 0.3915
8 4 18 4.1018 -0.1387
8 4 19 -2.9311 0.1508
8 4 20 -5.9075 -0.2647
8 4 21 -7.5350 -0.0989
8 4 22 3.4375 0.1317
8 4 23 7.3361 -0.0357
8 4 24 12.0800 0.3771
8 4 25 8.0150 0.2355
8 4 26 -0.9645 0.0264
8 4 27 -3.4082 0.1065
8 4 28 -9.0234 -0.4007
8 4 29 -6.3166 0.2838
8 4 30 -4.1818 0.1747
8 4 31 -3.0667 0.0204
8 5 0 11.6152 0.1947
8 5 1 2.2261 -0.1345
8 5 2 -3.1612 0.0334
8 5 3 -22.0190 0.0230
8 5 4 4.8599 -0.0788
8 5 5 -13.6572 0.0400
8 5 6 -5.5976 0.1191
8 5 7 11.0360 -0.2334
8 5 8 7.6987 0.1631
8 5 9 9.9984 -0.1805
8 5 10 7.5295 -0.1498
8 5 11 -1.5081 0.0156
8 5 12 4.0454 -0.1369
8 5 13 2.1458 -0.1635
8 5 14 2.3134 -0.0713
8 5 15 -4.6529 -0.1247
8 5 16 -12.4444 0.0128
8 5 17 -1.8788 -0.0198
8 5 18 -15.2665 0.0314
8 5 19 -8.5736 -0.0999
8 5 20 -4.0975 -0.0494
8 5 21 -6.4541 0.0208
8 5 22 7.8577 -0.2825
8 5 23 9.6618 0.1141
8 5 24 13.7169 -0.3092
8 5 25 6.4403 0.0344
8 5 26 -1.4198 -0.1877
8 5 27 -8.4788 -0.0408
8 5 28 -5.2813 0.1775
8 5 29 -6.9986 -0.1333
8 5 30 -1.3886 -0.2266
8 6 0 8.5192 -0.1579
8 6 1 -8.5342 0.2424
8 6 2 1.3157 0.2309
8 6 3 3.0834 -0.0849
8 6 4 -10.9056 0.4224
8 6 5 -5.6792 -0.2283
8 6 6 -7.3432 0.0347
8 6 7 -16.9078 -0.2251
8 6 8 5.9127 -0.4757
8 6 9 -1.3603 0.1637
8 6 10 0.6687 -0.2339
8 6 11 7.5135 0.3446
8 6 12 5.0234 0.2750
8 6 13 15.7469 0.2898
8 6 14 1.4188 0.3674
8 6 15 -2.3263 0.0084
8 6 16 -5.9406 -0.1218
8 6 17 -26.7340 -0.0694
8 6 18 -6.1290 -0.2072
8 6 19 -13.0296 0.0316
8 6 20 -7.7648 -0.0419
8 6 21 4.3734 0.3294
8 6 22 2.1132 0.1404
8 6 23 9.3851 0.4418
8 6 24 3.5077 0.0271
8 6 25 1.1978 0.1334
8 6 26 -1.4510 0.1462
8 6 27 -5.8744 -0.3913
8 6 28 -6.3476 0.1438
8 6 29 1.5699 -0.0461
8 7 0 -0.8635 0.0074
8 7 1 5.9653 0.1531
8 7 2 1.0326 0.1072
8 7 3 11.0801 0.0128
8 7 4 -4.3731 0.1344
8 7 5 -1.6578 -0.2225
8 7 6 -21.2290 -0.0864
8 7 7 -15.4017 -0.1323
8 7 8 -14.0345 -0.0716
8 7 9 -0.6103 0.0178
8 7 10 8.9535 0.2216
8 7 11 12.7267 0.0347
8 7 12 18.1123 -0.0176
8 7 13 10.8210 0.1609
8 7 14 12.8608 -0.1917
8 7 15 1.9810 0.0799
8 7 16 -14.4113 -0.0097
8 7 17 -5.2733 -0.0269
8 7 18 -15.9474 0.0061
8 7 19 -3.9604 -0.0897
8 7 20 1.8869 -0.1638
8 7 21 1.4396 -0.0609
8 7 22 9.6737 -0.0946
8 7 23 3.0261 0.0070
8 7 24 0.3124 -0.0738
8 7 25 -3.1823 0.0715
8 7 26 -5.0945 0.1346
8 7 27 0.7941 0.3513
8 8 0 -7.0837 -0.1164
8 8 1 15.4922 0.1296
8 8 2 12.9433 -0.2529
8 8 3 3.2757 -0.0603
8 8 4 9.4406 -0.1266
8 8 5 -19.9808 -0.1099
8 8 6 -6.6611 0.1717
8 8 7 -16.8238 -0.0859
8 8 8 -15.7046 0.2457
8 8 9 3.4115 0.1705
8 8 10 8.4664 0.1439
8 8 11 14.3708 0.3016
8 8 12 13.9177 -0.1913
8 8 13 12.7584 0.0160
8 8 14 5.7463 -0.1780
8 8 15 0.1187 -0.3531
8 8 16 1.4597 0.0554
8 8 17 -7.4024 0.0047
8 8 18 0.9227 0.1402
8 8 19 -0.1945 0.3155
8 8 20 2.0591 0.0660
8 8 21 5.6635 0.2582
8 8 22 3.3290 0.0945
8 8 23 5.3743 -0.1013
8 8 24 -0.2266 0.0279
8 8 25 -2.5849 -0.0012
8 8 26 -3.0635 -0.1772
8 9 0 22.6233 0.1721
8 9 1 5.6599 -0.1152
8 9 2 12.8645 -0.0207
8 9 3 13.2498 -0.1956
8 9 4 -14.0641 -0.0798
8 9 5 -4.6254 0.0235
8 9 6 -23.0828 -0.0080
8 9 7 -7.7643 0.1637
8 9 8 4.4952 -0.0421
8 9 9 -5.4896 0.0522
8 9 10 11.4346 -0.0451
8 9 11 2.6381 -0.1045
8 9 12 4.0423 0.1131
8 9 13 -6.4621 -0.1783
8 9 14 -2.8075 0.0462
8 9 15 -1.4825 -0.0722
8 9 16 -2.0346 -0.2347
8 9 17 2.4268 0.0244
8 9 18 2.9806 -0.4575
8 9 19 4.2295 -0.1106
8 9 20 -1.0809 -0.1481
8 9 21 -2.7791 0.0759
8 9 22 4.1652 -0.0993
8 9 23 -0.9031 -0.0163
8 9 24 2.5821 0.2331
8 10 0 10.7527 0.1252
8 10 1 12.0065 -0.2793
8 10 2 10.9337 -0.0888
8 10 3 -7.1751 0.1441
8 10 4 -2.9668 -0.1286
8 10 5 -19.0792 0.2406
8 10 6 -19.5872 -0.0034
8 10 7 -5.3312 0.0031
8 10 8 -0.7767 0.0369
8 10 9 8.7501 -0.0726
8 10 10 -0.7245 -0.0212
8 10 11 6.6369 -0.0893
8 10 12 -6.8305 -0.0768
8 10 13 -8.3945 0.0420
8 10 14 -4.7127 -0.1898
8 10 15 -7.8457 0.1533
8 10 16 1.3694 -0.1058
8 10 17 -0.0783 0.1706
8 10 18 3.6606 0.2246
8 10 19 2.3117 -0.0985
8 10 20 -0.2307 0.0467
8 10 21 -0.8400 -0.0224
8 11 0 9.2403 0.0487
8 11 1 6.8413 -0.1533
8 11 2 -2.2730 0.0515
8 11 3 3.8107 -0.0587
8 11 4 -2.9104 0.1585
8 11 5 -12.2706 -0.0004
8 11 6 -5.8614 0.0427
8 11 7 -2.4499 0.1312
8 11 8 0.6754 -0.0223
8 11 9 2.2836 -0.0086
8 11 10 2.9455 -0.0354
8 11 11 -2.0468 -0.0800
8 11 12 1.5462 0.0094
8 11 13 1.4881 -0.0895
8 11 14 -8.5124 -0.2381
8 11 15 4.1237 -0.1128
8 11 16 -8.1307 -0.0623
8 11 17 -2.4288 -0.1674
8 11 18 -0.4017 0.4797
8 12 0 -9.6450 0.1734
8 12 1 -0.0458 -0.0024
8 12 2 2.0962 0.0376
8 12 3 5.0209 -0.0852
8 12 4 -0.9893 -0.0981
8 12 5 -1.6870 0.0796
8 12 6 1.9726 -0.1036
8 12 7 -0.5960 0.2384
8 12 8 2.0808 0.1899
8 12 9 2.3912 -0.1130
8 12 10 0.2866 0.1015
8 12 11 3.5954 -0.2716
8 12 12 3.6650 -0.1720
8 12 13 1.2650 0.0987
8 12 14 5.6179 -0.3066
8 13 0 -0.9096 0.0203
8 13 1 -8.1292 0.1350
8 13 2 1.1343 0.2312
8 13 3 -0.3768 0.3053
8 13 4 0.5220 0.0746
8 13 5 -0.6137 0.2834
8 13 6 -2.2366 -0.0092
8 13 7 -7.2007 -0.4555
8 13 8 -1.2631 0.0555
8 13 9 -2.5932 -0.4827
9 0 0 14.1119 0.5310
9 0 2 5.6251 -1.0892
9 0 4 5.7548 0.6148
9 0 6 27.3285 2.3779
9 0 8 0.8629 1.8624
9 0 10 -30.3625 1.4961
9 0 12 -6.7597 -0.1727
9 0 14 -5.4164 -2.8036
9 0 16 24.2039 -2.1154
9 0 18 11.0723 2.0532
9 0 20 -21.7064 2.6989
9 0 22 -11.3657 -1.8051
9 0 24 12.6794 -4.8874
9 0 28 -1.3442 1.6393
9 0 30 -4.8629 1.4690
9 0 32 -2.4838 -1.0085
9 1 0 13.4587 -1.1765
9 1 1 2.2924 0.6126
9 1 2 29.8852 0.2560
9 1 3 -2.7756 -1.1512
9 1 4 6.7252 0.6038
9 1 5 20.5712 -0.1942
9 1 6 10.8671 -0.7372
9 1 7 14.0948 0.3643
9 1 8 2.1372 -0.2707
9 1 9 -17.0972 0.3109
9 1 10 -23.2656 0.6492
9 1 11 -20.9001 0.1369
9 1 12 1.7741 0.1012
9 1 13 0.6771 -0.2625
9 1 14 6.6693 -0.7316
9 1 15 11.3573 -0.3440
9 1 16 -3.0318 -0.2023
9 1 17 18.3278 0.0891
9 1 18 1.5059 0.3305
9 1 19 -7.6844 0.2573
9 1 20 7.8897 -0.2345
9 1 21 -18.6569 0.1425
9 1 22 8.3434 -0.4010
9 1 23 -2.3492 0.0306
9 1 24 -1.4833 0.2707
9 1 25 11.5425 0.1280
9 1 26 -2.2802 0.1330
9 1 27 3.3571 0.2081
9 1 28 -7.5864 -0.3390
9 1 29 -1.7751 -0.2589
9 1 30 4.5694 0.2421
9 1 31 -2.3351 0.0460
9 2 0 -17.3724 0.3355
9 2 1 16.0859 -0.5902
9 2 2 -2.9695 0.3179
9 2 3 21.0507 -0.1342
9 2 4 14.4552 -0.2022
9 2 5 10.5916 0.5900
9 2 6 18.4248 0.2729
9 2 7 3.3893 0.5281
9 2 8 -4.8368 0.4088
9 2 9 -22.0675 0.4005
9 2 10 -17.3904 0.0807
9 2 11 -11.6575 -0.1821
9 2 12 -5.8647 -0.2044
9 2 13 9.4427 -0.2841
9 2 14 12.2389 0.0841
9 2 15 -2.0948 0.3239
9 2 16 10.2057 0.1370
9 2 17 -9.3657 0.7935
9 2 18 1.5197 -0.4420
9 2 19 -2.1853 0.3508
9 2 20 -8.4871 -0.7157
9 2 21 11.4488 -0.3474
9 2 22 -8.6577 -0.2414
9 2 23 1.9506 -0.3426
9 2 24 -0.1630 0.2207
9 2 25 -1.8974 0.3762
9 2 26 5.3291 0.0450
9 2 27 -1.9506 0.4032
9 2 28 4.3264 -0.3413
9 2 29 -0.2405 -0.1679
9 2 30 -0.8317 -0.3820
9 2 31 4.5313 -0.3480
9 3 0 -35.4691 -0.2713
9 3 1 2.5452 -0.4951
9 3 2 14.4606 -0.6392
9 3 3 7.3635 -0.0673
9 3 4 32.8634 0.3009
9 3 5 18.9173 -0.0107
9 3 6 17.5813 0.7661
9 3 7 5.7653 -0.1347
9 3 8 -10.8253 -0.1271
9 3 9 2.4187 -0.0785
9 3 10 -13.6538 -0.8360
9 3 11 -0.7515 -0.0899
9 3 12 9.5555 -0.2490
9 3 13 4.3079 -0.2292
9 3 14 13.5838 0.6296
9 3 15 -1.4557 -0.3081
9 3 16 1.6380 0.3975
9 3 17 4.6399 0.1237
9 3 18 -6.1180 -0.2257
9 3 19 -2.4807 0.5355
9 3 20 -2.5690 -0.2438
9 3 21 -1.8981 0.3530
9 3 22 2.6641 -0.0302
9 3 23 -3.7958 -0.2130
9 3 24 -1.7095 0.0463
9 3 25 1.3943 -0.3847
9 3 26 -0.3339 0.0907
9 3 27 7.4439 0.1388
9 3 28 4.4488 0.2048
9 3 29 4.7241 0.4163
9 3 30 -3.0104 -0.0378
9 3 31 -6.6368 0.4069
9 4 0 -5.7477 0.2005
9 4 1 -25.0399 -0.2650
9 4 2 -2.8321 0.3089
9 4 3 13.6852 -0.1307
9 4 4 -9.4165 0.4324
9 4 5 29.0503 -0.0163
9 4 6 0.3403 -0.0052
9 4 7 2.3075 0.1883
9 4 8 11.8658 -0.6286
9 4 9 -9.0230 0.1873
9 4 10 18.2813 -0.1897
9 4 11 -5.4540 0.0151
9 4 12 5.5789 0.4517
9 4 13 8.2678 0.2349
9 4 14 -11.7146 0.2516
9 4 15 10.8865 0.3477
9 4 16 -5.8434 -0.3230
9 4 17 1.4133 0.1457
9 4 18 8.4163 -0.2477
9 4 19 -10.1939 0.1575
9 4 20 -6.2163 -0.1637
9 4 21 -10.5482 0.1823
9 4 22 -4.7820 -0.0397
9 4 23 -3.5522 0.0305
9 4 24 0.0513 0.0990
9 4 25 0.1482 -0.0473
9 4 26 7.2760 0.2171
9 4 27 5.5207 -0.1798
9 4 28 9.7443 -0.3597
9 4 29 3.1593 0.1087
9 4 30 -1.4472 -0.4833
9 5 0 -4.8984 0.0899
9 5 1 3.7517 -0.0244
9 5 2 -11.9536 0.2945
9 5 3 -23.1026 0.0085
9 5 4 5.5179 -0.0407
9 5 5 -19.7281 -0.0125
9 5 6 2.8141 -0.2532
9 5 7 0.6711 -0.1547
9 5 8 -5.1661 0.1561
9 5 9 12.7365 -0.2559
9 5 10 -10.3476 0.1414
9 5 11 2.9504 -0.0354
9 5 12 -4.4113 -0.2822
9 5 13 -5.0343 0.2053
9 5 14 14.9143 -0.3785
9 5 15 -15.6669 0.0995
9 5 16 16.3585 -0.0144
9 5 17 13.6207 -0.0034
9 5 18 0.1283 0.2020
9 5 19 3.1107 -0.1135
9 5 20 -14.3525 0.1147
9 5 21 -14.9919 -0.0103
9 5 22 -13.4647 -0.2034
9 5 23 -6.0338 0.1346
9 5 24 3.5246 -0.0556
9 5 25 5.0183 0.0951
9 5 26 8.5184 0.1792
9 5 27 9.2773 0.1577
9 5 28 5.9366 0.0048
9 5 29 2.5449 -0.1081
9 6 0 10.8031 0.0117
9 6 1 2.9117 0.2291
9 6 2 -2.2434 0.1840
9 6 3 -6.5623 0.1667
9 6 4 -10.1844 0.0759
9 6 5 -10.3746 0.1407
9 6 6 -6.7639 -0.0223
9 6 7 -1.7902 -0.0722
9 6 8 4.3685 -0.0759
9 6 9 -4.5700 -0.1628
9 6 10 -12.6226 -0.1772
9 6 11 -15.8574 0.1910
9 6 12 -7.4302 -0.0411
9 6 13 7.7742 0.4309
9 6 14 -5.5023 0.2992
9 6 15 21.7098 0.2314
9 6 16 5.7666 0.1202
9 6 17 11.4778 0.0169
9 6 18 13.8773 -0.1191
9 6 19 -7.6351 -0.1124
9 6 20 -4.9799 -0.1194
9 6 21 -19.6704 0.0407
9 6 22 -12.0085 0.1148
9 6 23 -5.5994 0.1746
9 6 24 -0.5358 0.0312
9 6 25 11.8824 0.2044
9 6 26 3.0517 -0.1454
9 6 27 6.8292 0.0304
9 6 28 0.6097 0.0187
9 7 0 -3.1465 0.3749
9 7 1 -2.9890 -0.0296
9 7 2 2.0434 -0.0102
9 7 3 3.7486 -0.0275
9 7 4 -1.2820 -0.4235
9 7 5 9.6327 -0.0056
9 7 6 -1.7064 -0.2551
9 7 7 -1.0946 -0.0212
9 7 8 8.4604 0.0335
9 7 9 -13.5802 -0.0646
9 7 10 -12.6364 0.0948
9 7 11 -13.0558 -0.0162
9 7 12 -9.5685 -0.0317
9 7 13 3.2974 0.0914
9 7 14 15.2192 -0.1180
9 7 15 16.6914 0.1153
9 7 16 15.0097 -0.2696
9 7 17 9.0142 -0.0743
9 7 18 2.7267 -0.2676
9 7 19 2.5161 -0.1279
9 7 20 -9.9469 -0.0184
9 7 21 -3.8981 -0.0841
9 7 22 -7.8098 0.0567
9 7 23 -1.4909 -0.1098
9 7 24 2.5299 -0.1472
9 7 25 -1.8436 -0.1265
9 7 26 7.9232 -0.0256
9 7 27 -3.2689 -0.0913
9 8 0 -10.2479 0.0055
9 8 1 -2.6912 0.3313
9 8 2 -9.7791 -0.1896
9 8 3 17.4256 0.1336
9 8 4 13.0045 -0.0291
9 8 5 11.3350 -0.2230
9 8 6 13.8730 0.1227
9 8 7 6.0684 -0.1075
9 8 8 -12.9066 0.1196
9 8 9 -11.0372 0.2682
9 8 10 -15.9069 0.1147
9 8 11 -17.3005 0.2538
9 8 12 -2.1738 0.0063
9 8 13 0.8435 0.0153
9 8 14 19.5553 -0.1139
9 8 15 11.8782 -0.1865
9 8 16 16.2942 -0.1057
9 8 17 1.9945 -0.0561
9 8 18 -1.2922 0.1577
9 8 19 -1.6909 0.1542
9 8 20 -1.4029 0.0396
9 8 21 -6.0114 0.1983
9 8 22 0.5114 0.1025
9 8 23 0.0309 -0.0520
9 8 24 -0.8530 -0.1408
9 8 25 2.5641 -0.2851
9 9 0 -4.4681 -0.1818
9 9 1 -14.6659 0.0481
9 9 2 8.8659 0.0002
9 9 3 1.4586 -0.0880
9 9 4 18.7057 0.1450
9 9 5 3.7413 -0.1181
9 9 6 6.1604 -0.0308
9 9 7 0.3337 0.0750
9 9 8 -6.9816 -0.2978
9 9 9 -7.4247 0.1035
9 9 10 -16.5055 -0.1699
9 9 11 -8.5026 -0.0024
9 9 12 -3.6299 0.0843
9 9 13 -1.3980 0.0232
9 9 14 4.1539 0.0306
9 9 15 6.1406 -0.0512
9 9 16 -0.2367 -0.0354
9 9 17 -1.6183 -0.1125
9 9 18 -0.7099 -0.2069
9 9 19 -2.5818 -0.0509
9 9 20 -1.7156 -0.0890
9 9 21 -2.6311 0.0929
9 9 22 -2.0211 -0.1492
9 9 23 1.2857 0.2468
9 10 0 -7.2437 0.0929
9 10 1 -5.3480 0.0313
9 10 2 1.3630 -0.0135
9 10 3 11.2732 -0.1275
9 10 4 0.2737 -0.1227
9 10 5 12.6888 -0.1163
9 10 6 -15.2659 -0.0151
9 10 7 -4.2110 0.1753
9 10 8 1.8923 0.2933
9 10 9 -10.3266 0.1524
9 10 10 3.2972 0.2451
9 10 11 -4.0989 0.1188
9 10 12 -6.2307 -0.3879
9 10 13 0.0472 0.0186
9 10 14 -8.6932 -0.3093
9 10 15 0.5387 -0.0994
9 10 16 -5.0541 0.1439
9 10 17 0.2362 0.2114
9 10 18 -1.7989 0.2554
9 10 19 4.1509 0.1753
9 10 20 -3.5217 0.2361
9 10 21 -0.3069 0.4383
9 11 0 2.0078 -0.0933
9 11 1 5.8262 -0.0757
9 11 2 -6.4944 -0.0446
9 11 3 6.5764 0.0512
9 11 4 27.6057 0.0270
9 11 5 -0.9481 -0.0226
9 11 6 -1.3001 0.1763
9 11 7 3.5762 -0.1001
9 11 8 -1.7466 0.0684
9 11 9 3.6212 -0.0006
9 11 10 -5.8841 -0.3352
9 11 11 3.0230 0.1879
9 11 12 0.5504 -0.1431
9 11 13 -4.7340 -0.2174
9 11 14 -0.2991 -0.1556
9 11 15 -3.6871 -0.0862
9 11 16 1.6180 -0.2092
9 11 17 -3.2954 0.0257
9 11 18 0.8076 0.0755
9 12 0 0.3201 0.1557
9 12 1 -1.6448 -0.1909
9 12 2 8.2799 0.1181
9 12 3 8.1940 0.1217
9 12 4 0.7454 0.1231
9 12 5 3.6869 0.2869
9 12 6 13.5860 0.1296
9 12 7 -4.3779 0.1257
9 12 8 6.1515 -0.1936
9 12 9 3.2112 -0.1547
9 12 10 -0.1343 -0.2273
9 12 11 -2.7311 -0.3803
9 12 12 3.0966 0.3508
9 12 13 0.2479 0.1359
9 13 0 1.8224 0.1664
9 13 1 -2.5362 0.0165
9 13 2 2.5843 -0.1149
9 13 3 0.3331 0.0761
9 13 4 0.3609 -0.3268
9 13 5 -2.1457 0.2354
9 13 6 -2.8892 -0.5441
9 13 7 -1.6778 0.4878
10 0 0 41.3603 3.7292
10 0 2 -13.4803 1.5264
10 0 4 -18.4444 -3.6429
10 0 6 -12.9023 -3.1196
10 0 8 1.5544 1.8058
10 0 10 22.7047 3.3505
10 0 12 1.6635 -0.6042
10 0 14 -28.7724 -4.3256
10 0 16 -0.9012 -3.5399
10 0 18 21.5961 -0.3099
10 0 20 17.6985 1.3384
10 0 22 1.0392 0.4244
10 0 24 -1.0502 -2.1383
10 0 26 -2.6051 -2.3498
10 0 28 3.3200 0.1530
10 0 30 2.3928 1.2760
10 1 0 13.5051 -0.0052
10 1 1 18.4929 0.1317
10 1 2 -1.5072 -0.7883
10 1 3 -19.3704 -0.7145
10 1 4 -12.7549 -0.2025
10 1 5 -17.3424 -0.0372
10 1 6 3.2121 0.1971
10 1 7 -5.3615 0.7375
10 1 8 10.6691 -0.2157
10 1 9 17.9721 0.4688
10 1 10 -3.5144 -0.5513
10 1 11 8.6085 -0.5509
10 1 12 0.9527 0.0769
10 1 13 -18.5445 -0.5247
10 1 14 -7.4577 0.5049
10 1 15 -19.8717 0.3339
10 1 16 1.5743 -0.1893
10 1 17 5.2014 0.5936
10 1 18 7.9435 -0.5695
10 1 19 16.7439 0.2158
10 1 20 -3.8736 0.2711
10 1 21 4.4434 -0.0363
10 1 22 -9.0011 0.5007
10 1 23 -5.4084 -0.1565
10 1 24 -0.7925 -0.1305
10 1 25 -0.7025 -0.1963
10 1 26 7.0763 -0.0696
10 1 27 0.1464 0.0010
10 1 28 -2.6955 0.5349
10 1 29 5.0400 0.1632
10 1 30 -0.3226 0.2082
10 1 31 2.4049 -0.0810
10 2 0 25.1852 -0.4869
10 2 1 -10.3524 -0.5054
10 2 2 18.6062 -0.2057
10 2 3 -24.9351 -0.3599
10 2 4 -10.3773 0.3446
10 2 5 -1.3003 0.7374
10 2 6 -11.9934 0.4833
10 2 7 23.2464 0.7904
10 2 8 5.4018 -0.0304
10 2 9 13.6182 0.1857
10 2 10 9.2305 -0.6225
10 2 11 -4.6673 -0.5047
10 2 12 -6.9841 -0.5891
10 2 13 -8.7177 -0.1257
10 2 14 -8.3579 0.0810
10 2 15 -6.1792 0.4964
10 2 16 -2.2486 0.0465
10 2 17 3.9729 0.5436
10 2 18 1.5451 -0.1711
10 2 19 -0.4009 0.0082
10 2 20 7.4777 -0.4924
10 2 21 -6.5638 -0.5406
10 2 22 -4.0757 -0.5060
10 2 23 -3.3038 -0.5526
10 2 24 -5.9653 -0.1322
10 2 25 9.6120 0.0782
10 2 26 1.9356 0.1041
10 2 27 2.1722 0.2498
10 2 28 -0.8449 -0.0949
10 2 29 -3.1492 -0.3919
10 2 30 5.1249 -0.2119
10 2 31 0.3580 -0.4626
10 3 0 -24.0397 -0.4264
10 3 1 25.5396 0.2835
10 3 2 -33.3945 -0.0761
10 3 3 12.1887 0.0890
10 3 4 -6.9900 0.2528
10 3 5 0.4473 -0.6569
10 3 6 32.6825 0.3873
10 3 7 -9.7195 -0.2069
10 3 8 29.7025 0.1245
10 3 9 3.1973 0.7413
10 3 10 4.6145 -0.0408
10 3 11 0.4743 0.6311
10 3 12 -9.7089 -0.1913
10 3 13 4.6143 0.1050
10 3 14 -2.5344 -0.2696
10 3 15 3.5635 -0.4098
10 3 16 2.7610 0.1029
10 3 17 -0.2412 -0.0928
10 3 18 -2.9384 0.3254
10 3 19 -7.4636 0.3863
10 3 20 -3.2981 0.0428
10 3 21 5.8173 0.5004
10 3 22 3.6761 -0.1855
10 3 23 -5.0536 0.1663
10 3 24 2.3799 -0.2385
10 3 25 -5.6052 -0.1773
10 3 26 -0.3922 -0.0799
10 3 27 -3.9542 -0.0642
10 3 28 -1.9772 0.1169
10 3 29 2.1339 0.0573
10 3 30 0.7793 0.1782
10 4 0 -2.4015 -0.1742
10 4 1 -33.7695 0.1179
10 4 2 -6.2441 0.1977
10 4 3 -18.2975 0.0409
10 4 4 3.2481 0.2935
10 4 5 19.4165 0.2122
10 4 6 -3.7555 0.2019
10 4 7 22.8929 0.2427
10 4 8 -8.4253 -0.2359
10 4 9 8.8745 0.1503
10 4 10 0.2495 -0.4585
10 4 11 -9.1777 0.0809
10 4 12 10.7904 -0.1714
10 4 13 -9.8568 0.0018
10 4 14 9.1028 0.2987
10 4 15 2.1428 0.1186
10 4 16 -0.5360 0.1664
10 4 17 1.4993 0.1565
10 4 18 -3.4735 -0.2916
10 4 19 -3.7667 -0.1910
10 4 20 -2.2340 -0.5789
10 4 21 5.2279 -0.2819
10 4 22 9.1778 0.0084
10 4 23 2.1282 -0.0314
10 4 24 -5.0349 0.2946
10 4 25 -8.6874 0.0613
10 4 26 -10.0204 0.1169
10 4 27 -4.5448 0.0297
10 4 28 1.4252 -0.1376
10 4 29 4.3708 -0.1642
10 5 0 -2.1594 0.0791
10 5 1 -14.3091 -0.2635
10 5 2 -8.2628 -0.1407
10 5 3 -19.8065 0.2930
10 5 4 0.2684 -0.1825
10 5 5 1.2149 0.2925
10 5 6 5.1652 0.0468
10 5 7 -10.1337 -0.2604
10 5 8 -0.7049 0.1001
10 5 9 -9.4888 -0.3242
10 5 10 0.1704 -0.2437
10 5 11 0.1062 -0.1865
10 5 12 -7.5534 -0.3168
10 5 13 10.0671 0.0570
10 5 14 -7.6426 0.0381
10 5 15 -3.6562 0.3230
10 5 16 3.3461 0.3006
10 5 17 0.3444 0.2220
10 5 18 12.2929 0.0764
10 5 19 -2.0691 -0.0551
10 5 20 7.7398 -0.0806
10 5 21 5.3458 -0.1139
10 5 22 1.7299 0.0409
10 5 23 2.6212 0.0222
10 5 24 -9.0288 0.0616
10 5 25 -8.0817 0.0100
10 5 26 -9.8891 0.1379
10 5 27 -5.0098 0.0143
10 5 28 3.9528 0.1397
10 5 29 5.3108 0.0460
10 6 0 7.0120 -0.1869
10 6 1 7.7381 0.1038
10 6 2 -10.7141 0.0968
10 6 3 0.5590 0.1728
10 6 4 -6.9922 0.1786
10 6 5 -8.3567 -0.1143
10 6 6 1.5915 -0.2238
10 6 7 3.0804 -0.1621
10 6 8 1.6605 -0.2707
10 6 9 8.6250 0.1527
10 6 10 -2.5678 0.0854
10 6 11 2.1859 0.3320
10 6 12 -3.0586 0.2019
10 6 13 -2.5387 0.1756
10 6 14 -8.6497 0.1185
10 6 15 -15.4105 -0.1523
10 6 16 -5.5438 -0.1370
10 6 17 8.3871 -0.1671
10 6 18 0.5440 -0.1063
10 6 19 18.7479 -0.0279
10 6 20 3.5071 0.0743
10 6 21 2.5697 0.1273
10 6 22 -1.5108 0.0340
10 6 23 -6.4132 0.0610
10 6 24 -1.7537 -0.0085
10 6 25 -8.5537 -0.5664
10 6 26 -3.4168 -0.0602
10 6 27 0.3226 -0.3537
10 7 0 -9.5813 0.1130
10 7 1 13.1905 -0.0049
10 7 2 -0.7888 0.2518
10 7 3 4.5991 -0.1054
10 7 4 -8.6888 -0.0658
10 7 5 -1.2614 0.0815
10 7 6 0.5781 -0.4361
10 7 7 4.3175 0.2129
10 7 8 23.0561 -0.3011
10 7 9 12.6131 -0.0769
10 7 10 8.6686 0.0949
10 7 11 2.8337 -0.0198
10 7 12 4.6967 0.0756
10 7 13 -9.3235 0.1885
10 7 14 -10.0540 -0.0904
10 7 15 -1.9024 0.1770
10 7 16 -10.2706 -0.1205
10 7 17 5.2008 -0.1498
10 7 18 13.5917 -0.0087
10 7 19 7.7877 -0.0960
10 7 20 11.3528 0.0175
10 7 21 -0.2857 0.0251
10 7 22 -4.4361 -0.0533
10 7 23 -3.3440 0.0044
10 7 24 -5.7127 0.2882
10 7 25 -0.3969 0.2677
10 7 26 1.1012 0.1837
10 8 0 10.7106 0.2139
10 8 1 -14.3468 0.1620
10 8 2 9.5958 0.0955
10 8 3 -14.7967 0.0811
10 8 4 4.6126 -0.1427
10 8 5 -2.8412 0.0167
10 8 6 -3.0931 -0.0734
10 8 7 20.9381 -0.0481
10 8 8 6.2828 0.2297
10 8 9 8.9521 0.0216
10 8 10 8.4772 0.1136
10 8 11 -0.7610 0.1843
10 8 12 -4.4015 -0.0865
10 8 13 -9.4626 0.1154
10 8 14 -4.2360 -0.0318
10 8 15 -9.8854 0.0290
10 8 16 8.7711 0.1502
10 8 17 -3.7389 0.0223
10 8 18 7.3570 0.2293
10 8 19 8.0544 0.0141
10 8 20 3.6926 -0.0094
10 8 21 -0.2738 -0.0815
10 8 22 0.0477 0.1059
10 8 23 -5.2614 0.0255
10 8 24 -2.2934 0.0585
10 9 0 2.3291 -0.1832
10 9 1 -0.5879 -0.1392
10 9 2 -23.4423 -0.2748
10 9 3 0.0976 -0.1121
10 9 4 -13.7689 -0.0901
10 9 5 -5.0489 -0.0165
10 9 6 17.3135 -0.0135
10 9 7 -3.5748 0.0511
10 9 8 19.2742 -0.0352
10 9 9 2.9293 0.1025
10 9 10 -3.9072 0.0100
10 9 11 -2.0238 0.0112
10 9 12 -9.7464 0.1696
10 9 13 -3.2676 0.0119
10 9 14 -5.1351 0.0304
10 9 15 3.1149 -0.0158
10 9 16 -2.7504 -0.1973
10 9 17 3.5707 0.0758
10 9 18 -3.9044 -0.0770
10 9 19 1.2874 0.0465
10 9 20 1.4664 0.0472
10 9 21 1.7177 -0.1517
10 9 22 -1.3084 0.0796
10 10 0 -0.6844 0.0760
10 10 1 -13.2036 0.0366
10 10 2 -4.5243 -0.2883
10 10 3 -3.7682 0.2156
10 10 4 -7.0270 -0.1355
10 10 5 12.0935 -0.0040
10 10 6 -14.3602 0.0473
10 10 7 11.4387 0.0609
10 10 8 -9.1213 0.1366
10 10 9 8.9590 0.0926
10 10 10 0.7484 0.2613
10 10 11 -8.0572 0.0359
10 10 12 2.5890 -0.0048
10 10 13 -3.4944 0.0208
10 10 14 4.4330 -0.2064
10 10 15 3.7008 -0.0493
10 10 16 1.0423 -0.2335
10 10 17 0.3932 -0.0604
10 10 18 -3.9330 0.1025
10 10 19 1.9325 -0.1681
10 10 20 -3.8594 0.2489
10 11 0 7.3408 -0.2661
10 11 1 3.0210 0.1054
10 11 2 -5.9501 -0.1293
10 11 3 -4.7174 0.0949
10 11 4 41.9894 0.0834
10 11 5 -1.0522 -0.0987
10 11 6 -3.2219 0.0050
10 11 7 -1.4188 -0.0002
10 11 8 8.9947 -0.0702
10 11 9 -3.4169 0.0469
10 11 10 2.6036 -0.1310
10 11 11 10.3635 0.1117
10 11 12 -2.5150 -0.3753
10 11 13 6.7993 -0.2615
10 11 14 -5.6645 -0.2511
10 11 15 5.3601 -0.0408
10 11 16 3.9978 0.3138
10 11 17 -1.6081 0.0658
10 12 0 3.9172 0.0353
10 12 1 -1.4441 -0.1019
10 12 2 5.8605 0.0773
10 12 3 11.1875 -0.1176
10 12 4 -0.1285 -0.0042
10 12 5 4.9277 0.2685
10 12 6 11.1403 0.0688
10 12 7 -8.2028 0.1723
10 12 8 2.4172 -0.0798
10 12 9 8.3410 -0.0883
10 12 10 1.8457 -0.3005
10 12 11 -1.6404 -0.1999
10 12 12 7.7128 -0.0292
10 13 0 -0.0034 0.2448
10 13 1 7.7195 0.0855
10 13 2 -0.3656 -0.2143
10 13 3 7.3660 -0.0169
10 13 4 -8.6624 -0.5863
10 13 5 -2.4660 -0.3548
11 0 0 22.8320 0.8050
11 0 2 7.3796 -0.1667
11 0 4 -10.6663 -1.9640
11 0 6 -19.0108 -2.7741
11 0 8 -25.4460 -0.9790
11 0 10 4.4734 0.7110
11 0 12 9.0264 -0.7391
11 0 14 8.5132 -3.1177
11 0 16 -1.1321 -1.6158
11 0 18 -15.0382 1.5527
11 0 20 -9.6104 0.6171
11 0 22 14.5988 -2.0031
11 0 24 15.4207 -1.1022
11 0 26 -2.3806 2.3869
11 0 28 -5.1703 2.4787
11 0 30 -2.9737 0.0791
11 1 0 37.6255 -0.5017
11 1 1 17.9140 -0.2953
11 1 2 2.0972 0.4254
11 1 3 4.3303 -0.9701
11 1 4 1.4054 0.1597
11 1 5 -4.5496 -0.0224
11 1 6 -4.2141 -0.6295
11 1 7 -17.5118 0.3588
11 1 8 -8.3743 -0.0303
11 1 9 -5.7897 0.6641
11 1 10 0.1726 0.5399
11 1 11 7.4701 0.4431
11 1 12 9.8403 0.0377
11 1 13 3.9175 -0.2695
11 1 14 -2.6646 -0.4411
11 1 15 -2.2510 -0.5976
11 1 16 -7.9064 0.4089
11 1 17 -11.8275 -0.1212
11 1 18 3.1575 0.4945
11 1 19 -12.5656 0.5579
11 1 20 2.9333 -0.3238
11 1 21 3.0214 0.5299
11 1 22 -7.8362 -0.2042
11 1 23 13.9972 -0.2127
11 1 24 -5.6394 0.5401
11 1 25 5.7358 -0.6215
11 1 26 0.3496 0.2508
11 1 27 -2.8504 -0.3357
11 1 28 3.9644 -0.1392
11 1 29 -2.1679 0.2742
11 1 30 5.2848 -0.0558
11 2 0 1.1826 0.0041
11 2 1 36.5326 -0.3136
11 2 2 24.9748 -0.2597
11 2 3 -1.9423 -0.5155
11 2 4 16.3004 -0.2088
11 2 5 -14.8561 0.6936
11 2 6 -1.9582 -0.0019
11 2 7 -19.7439 1.0008
11 2 8 -9.1044 -0.1320
11 2 9 -0.8059 0.2617
11 2 10 7.3687 -0.2600
11 2 11 13.4055 -0.9216
11 2 12 7.7315 -0.4968
11 2 13 10.5121 -0.7487
11 2 14 -2.0375 -0.2199
11 2 15 -5.0456 0.2426
11 2 16 -5.8657 -0.2989
11 2 17 -4.7275 0.6584
11 2 18 -10.7824 -0.4292
11 2 19 8.5322 0.0096
11 2 20 2.7913 -0.0399
11 2 21 1.6436 -0.7501
11 2 22 4.5326 0.4345
11 2 23 -9.9125 -0.5647
11 2 24 3.9982 0.1384
11 2 25 -1.2377 0.1105
11 2 26 3.1137 -0.3177
11 2 27 1.3503 0.1396
11 2 28 -3.2658 -0.0932
11 2 29 2.1907 -0.1141
11 2 30 -2.6882 0.3174
11 3 0 21.0603 -0.0049
11 3 1 16.4996 0.3376
11 3 2 22.1432 -0.2153
11 3 3 18.5506 0.4470
11 3 4 -12.1826 0.2549
11 3 5 13.9116 -0.0880
11 3 6 -20.6606 0.4059
11 3 7 -2.6453 -0.1701
11 3 8 -9.8803 -0.1462
11 3 9 -0.8047 0.3643
11 3 10 15.5480 -0.2786
11 3 11 5.7097 0.2773
11 3 12 10.4907 0.1618
11 3 13 -0.4248 0.0248
11 3 14 -0.9969 0.1894
11 3 15 -0.5447 0.0311
11 3 16 -6.5824 -0.3138
11 3 17 -1.7984 0.2295
11 3 18 -6.6649 -0.1850
11 3 19 -5.7140 0.0960
11 3 20 7.3007 0.2698
11 3 21 4.0667 -0.1973
11 3 22 2.8288 0.1975
11 3 23 -2.2421 -0.2691
11 3 24 -4.3978 -0.1436
11 3 25 2.4397 0.1621
11 3 26 0.9102 -0.0380
11 3 27 -1.6032 0.3434
11 3 28 -3.2019 0.2441
11 3 29 -4.1451 0.1318
11 4 0 12.2868 -0.4933
11 4 1 5.3530 -0.3767
11 4 2 -5.8139 -0.2090
11 4 3 7.6974 -0.0124
11 4 4 2.9498 0.3128
11 4 5 -13.9084 0.2280
11 4 6 12.3553 0.2256
11 4 7 -21.0585 0.2001
11 4 8 4.9904 -0.5240
11 4 9 -0.4105 -0.0401
11 4 10 -5.0829 -0.3589
11 4 11 7.9026 -0.2914
11 4 12 -4.8690 0.1463
11 4 13 1.8511 -0.1952
11 4 14 4.6141 0.0950
11 4 15 -4.4546 -0.1846
11 4 16 15.9810 -0.0234
11 4 17 -12.2394 -0.1609
11 4 18 1.9740 0.0389
11 4 19 -8.8716 -0.1873
11 4 20 -6.8733 -0.0977
11 4 21 5.8246 -0.2917
11 4 22 4.2754 -0.0680
11 4 23 5.1426 -0.2740
11 4 24 3.7075 0.1269
11 4 25 2.3356 -0.0981
11 4 26 2.5094 0.2410
11 4 27 -2.7938 0.2210
11 4 28 -4.4049 -0.2524
11 4 29 -4.9558 0.1611
11 5 0 -7.0788 -0.0426
11 5 1 -7.4297 0.0021
11 5 2 0.7926 -0.1025
11 5 3 -23.2310 0.1280
11 5 4 0.5679 -0.2189
11 5 5 6.1174 0.3730
11 5 6 -9.0228 0.0614
11 5 7 5.3873 -0.0363
11 5 8 -6.6541 0.2915
11 5 9 -5.5658 -0.3171
11 5 10 1.2471 -0.1374
11 5 11 -10.4842 0.1026
11 5 12 5.3644 -0.4858
11 5 13 -1.5895 0.2455
11 5 14 2.6513 -0.0623
11 5 15 16.4240 0.0847
11 5 16 -13.0320 0.5134
11 5 17 13.5086 -0.0309
11 5 18 -12.8951 0.3651
11 5 19 -12.7685 0.0416
11 5 20 -5.0747 -0.0717
11 5 21 -4.3773 0.0722
11 5 22 7.8192 -0.1471
11 5 23 8.3569 -0.0037
11 5 24 7.3064 0.1551
11 5 25 7.0481 0.0066
11 5 26 -1.6932 0.0379
11 5 27 -1.4841 0.0169
11 5 28 -7.4115 -0.2981
11 6 0 2.4454 -0.0294
11 6 1 2.5554 0.4908
11 6 2 -13.0622 0.0735
11 6 3 -3.5901 0.3358
11 6 4 -3.1704 0.0260
11 6 5 2.8102 -0.2657
11 6 6 8.2586 -0.0029
11 6 7 11.6958 -0.6108
11 6 8 -2.3878 -0.0344
11 6 9 7.6990 -0.0454
11 6 10 -1.6468 -0.0877
11 6 11 4.9598 0.4598
11 6 12 -1.9721 -0.0384
11 6 13 14.8089 0.2159
11 6 14 3.6812 0.2425
11 6 15 -1.2176 -0.3116
11 6 16 4.4483 0.1933
11 6 17 -10.9754 -0.4789
11 6 18 -5.3801 -0.1430
11 6 19 -8.2224 -0.2033
11 6 20 -10.9384 -0.1368
11 6 21 4.6832 0.0815
11 6 22 0.1039 0.0972
11 6 23 10.2403 0.3016
11 6 24 6.7391 -0.0626
11 6 25 2.2101 -0.1551
11 6 26 -0.5726 0.0350
11 6 27 -5.6991 -0.2574
11 7 0 7.1841 -0.0219
11 7 1 -0.7671 -0.0618
11 7 2 6.1992 -0.1972
11 7 3 9.8284 -0.0388
11 7 4 -6.8223 -0.1959
11 7 5 1.9167 0.1647
11 7 6 5.7063 -0.0148
11 7 7 -6.7401 0.1128
11 7 8 5.7259 -0.0878
11 7 9 4.6095 -0.1064
11 7 10 1.1297 -0.0849
11 7 11 6.9792 -0.1226
11 7 12 12.1602 0.0593
11 7 13 11.1810 0.1099
11 7 14 13.5939 0.1721
11 7 15 -1.3690 0.3205
11 7 16 -0.6919 -0.0615
11 7 17 -5.1629 0.0368
11 7 18 -8.8803 0.0088
11 7 19 -0.1644 -0.0719
11 7 20 1.0697 0.2658
11 7 21 -3.8589 0.0088
11 7 22 4.1206 -0.0263
11 7 23 -0.0242 0.0804
11 7 24 2.4060 0.1857
11 7 25 -2.2194 0.0669
11 8 0 -13.3275 -0.0088
11 8 1 13.8782 0.1881
11 8 2 6.8989 -0.0791
11 8 3 -5.6029 -0.0145
11 8 4 17.0091 -0.1048
11 8 5 -8.2078 -0.1072
11 8 6 -7.4412 -0.0827
11 8 7 -5.3787 0.0582
11 8 8 -5.0153 0.0181
11 8 9 -9.2095 -0.0104
11 8 10 5.3815 0.1670
11 8 11 1.5454 -0.0189
11 8 12 15.4622 0.1650
11 8 13 -0.9341 0.1257
11 8 14 4.1431 -0.1053
11 8 15 -4.3235 0.0747
11 8 16 -7.2471 -0.1362
11 8 17 -6.2605 -0.2486
11 8 18 -2.4458 0.0437
11 8 19 -0.3866 -0.1774
11 8 20 1.3138 0.0791
11 8 21 2.9603 -0.1112
11 8 22 -2.5549 -0.1387
11 8 23 -1.8687 -0.5541
11 8 24 -1.0516 -0.3236
11 9 0 18.9369 -0.0161
11 9 1 -7.4616 0.0750
11 9 2 1.9247 0.2666
11 9 3 10.3413 -0.1382
11 9 4 -16.6381 0.0777
11 9 5 10.8986 -0.1851
11 9 6 -9.2178 -0.3742
11 9 7 0.3884 0.0879
11 9 8 -3.3535 -0.1704
11 9 9 -6.8060 0.1969
11 9 10 1.0366 0.3429
11 9 11 1.4570 0.1084
11 9 12 0.6863 0.3808
11 9 13 6.1140 -0.1035
11 9 14 -8.1366 0.0003
11 9 15 2.0688 -0.3180
11 9 16 -3.3168 -0.2059
11 9 17 2.7292 -0.0719
11 9 18 -3.0423 -0.0218
11 9 19 -0.0066 0.0687
11 9 20 -1.1690 0.0224
11 9 21 2.5241 -0.1075
11 9 22 0.4223 -0.0859
11 10 0 4.9131 0.1656
11 10 1 5.9261 -0.2173
11 10 2 2.1498 -0.0039
11 10 3 3.8710 -0.1770
11 10 4 -1.5055 -0.1948
11 10 5 3.3125 0.2725
11 10 6 4.0724 -0.1456
11 10 7 -11.1427 0.4069
11 10 8 -2.1732 0.1805
11 10 9 6.4862 0.0547
11 10 10 -10.6758 -0.0134
11 10 11 6.2123 -0.2613
11 10 12 -13.9175 -0.1704
11 10 13 7.5276 -0.1671
11 10 14 0.9434 -0.0254
11 10 15 3.3566 0.0120
11 10 16 8.0010 -0.1080
11 10 17 -0.4280 0.1029
11 10 18 -1.4508 -0.0169
11 10 19 -5.4378 0.1059
11 11 0 2.7348 -0.0081
11 11 1 4.9810 -0.0097
11 11 2 0.7426 -0.2494
11 11 3 -5.5990 0.0414
11 11 4 47.7560 -0.0832
11 11 5 -0.1916 -0.0767
11 11 6 0.2806 0.2460
11 11 7 1.4980 -0.0053
11 11 8 -3.3130 0.1127
11 11 9 0.3353 0.1615
11 11 10 6.6026 -0.0810
11 11 11 -7.6015 0.0146
11 11 12 11.0079 -0.1087
11 11 13 -9.0063 -0.1823
11 11 14 2.1832 0.2791
11 11 15 7.5807 0.2141
11 11 16 1.0870 0.2990
11 12 0 -1.8738 -0.1752
11 12 1 -8.2055 0.0282
11 12 2 -8.7613 -0.1635
11 12 3 12.5755 0.1802
11 12 4 1.6237 0.1407
11 12 5 17.5916 -0.0476
11 12 6 0.1773 0.0854
11 12 7 -7.2093 -0.1418
11 12 8 -3.6167 -0.0607
11 12 9 0.1033 0.0740
11 12 10 -2.1903 0.4110
11 12 11 1.9378 0.2150
11 13 0 -3.0492 -0.6192
12 0 0 -29.8691 2.5276
12 0 2 6.4449 -2.9291
12 0 4 -6.0178 -5.3635
12 0 6 2.1053 -1.0869
12 0 8 2.2051 3.7166
12 0 10 -1.6930 1.5875
12 0 12 -16.8467 -3.2070
12 0 14 7.5903 -2.8849
12 0 16 18.4244 0.8947
12 0 18 6.5918 2.8282
12 0 20 -15.1972 2.0252
12 0 22 -7.7798 0.2850
12 0 24 3.3130 -0.8703
12 0 26 8.5908 0.0978
12 0 28 3.6266 1.6041
12 0 30 -2.4379 1.7949
12 1 0 14.5641 -0.7352
12 1 1 -8.2727 0.7545
12 1 2 1.6131 -0.5678
12 1 3 -3.9837 -0.6262
12 1 4 18.1930 0.3255
12 1 5 -2.3260 -0.4493
12 1 6 13.8094 0.3102
12 1 7 2.3033 -0.1150
12 1 8 0.9575 -0.0163
12 1 9 3.4106 0.3791
12 1 10 -5.5385 -0.2890
12 1 11 -13.3449 0.3612
12 1 12 -9.3499 0.4842
12 1 13 -7.3782 0.2465
12 1 14 0.2599 0.4707
12 1 15 10.9280 -0.2513
12 1 16 0.9087 -0.4251
12 1 17 9.4962 -0.5973
12 1 18 -1.3030 -0.4341
12 1 19 -3.7076 -0.1722
12 1 20 -6.2673 0.5284
12 1 21 -10.7534 0.3619
12 1 22 0.8257 0.3309
12 1 23 -1.7607 0.2016
12 1 24 5.3555 -0.4167
12 1 25 6.1885 -0.4343
12 1 26 -1.8546 -0.0839
12 1 27 4.6183 -0.5540
12 1 28 -2.6156 0.2977
12 1 29 1.0123 0.0237
12 1 30 1.5387 -0.1908
12 2 0 5.4972 -0.5460
12 2 1 9.8912 -0.1273
12 2 2 -11.7818 0.1337
12 2 3 18.2499 -0.5838
12 2 4 -4.7724 0.1136
12 2 5 26.7639 0.2794
12 2 6 -3.1513 -0.5647
12 2 7 -0.9561 0.6735
12 2 8 1.9957 -0.8752
12 2 9 -8.3312 0.0566
12 2 10 -3.2499 -0.3148
12 2 11 -10.1650 -0.9570
12 2 12 -12.7064 0.5067
12 2 13 1.2829 -0.6450
12 2 14 -0.4906 0.3007
12 2 15 6.4541 -0.0913
12 2 16 -0.2117 -0.2958
12 2 17 -0.4345 0.0927
12 2 18 -4.1402 -0.1973
12 2 19 -3.5140 -0.0688
12 2 20 1.4581 0.2794
12 2 21 -0.9053 -0.3105
12 2 22 -4.8885 0.4554
12 2 23 5.8972 -0.3455
12 2 24 1.3788 0.4016
12 2 25 -0.4826 -0.1197
12 2 26 1.6376 0.2268
12 2 27 -4.3049 0.1782
12 2 28 0.0780 0.1794
12 2 29 -1.9227 0.2235
12 3 0 -14.3114 0.1824
12 3 1 0.3055 0.0796
12 3 2 17.5127 0.2553
12 3 3 -8.7674 -0.2035
12 3 4 37.2803 0.0643
12 3 5 -5.8007 -0.2263
12 3 6 16.6408 0.2244
12 3 7 -4.4680 0.5467
12 3 8 -20.0800 0.2205
12 3 9 -0.9126 0.6183
12 3 10 -11.8679 0.0210
12 3 11 1.3821 -0.1856
12 3 12 0.3328 -0.2342
12 3 13 -9.5836 -0.5699
12 3 14 8.0384 -0.1237
12 3 15 -3.0164 -0.2243
12 3 16 4.0948 0.4096
12 3 17 -8.3874 0.3200
12 3 18 -4.8183 0.4596
12 3 19 -2.4861 0.2707
12 3 20 3.0895 -0.1021
12 3 21 2.7853 -0.1900
12 3 22 3.1189 -0.4057
12 3 23 -3.2905 -0.3795
12 3 24 -0.7671 -0.0502
12 3 25 -0.4551 -0.0819
12 3 26 -1.2555 0.2749
12 3 27 -0.2545 0.0559
12 3 28 0.4219 0.2123
12 3 29 0.0267 0.0631
12 4 0 1.6685 -0.3672
12 4 1 -10.3496 -0.3048
12 4 2 -0.5048 0.1313
12 4 3 24.0351 -0.1750
12 4 4 -5.5349 0.2582
12 4 5 14.3200 0.0205
12 4 6 -2.2640 0.2829
12 4 7 -15.9379 0.0525
12 4 8 -1.0892 -0.2026
12 4 9 -22.4129 0.0569
12 4 10 14.9455 -0.3998
12 4 11 -4.1349 -0.1578
12 4 12 4.7326 -0.0711
12 4 13 10.3183 -0.3701
12 4 14 -7.4675 0.3466
12 4 15 7.2419 -0.2345
12 4 16 5.3518 0.2715
12 4 17 -2.1107 -0.0258
12 4 18 4.1583 -0.1762
12 4 19 -3.1642 -0.0237
12 4 20 1.5056 -0.3256
12 4 21 1.0230 0.0146
12 4 22 -0.4023 0.0877
12 4 23 -4.6913 0.0639
12 4 24 -4.4792 0.3133
12 4 25 -0.6689 0.1082
12 4 26 2.2225 0.0701
12 4 27 5.5345 -0.0434
12 4 28 1.8700 -0.2171
12 5 0 -11.7046 0.1038
12 5 1 -4.4518 0.2468
12 5 2 2.9793 -0.1839
12 5 3 0.1826 0.4900
12 5 4 6.4819 -0.0609
12 5 5 3.0429 0.2265
12 5 6 -5.0245 0.3352
12 5 7 -1.7479 -0.1489
12 5 8 -8.1481 0.2176
12 5 9 7.8223 -0.2694
12 5 10 -6.7152 -0.0753
12 5 11 10.4747 -0.0218
12 5 12 -2.6840 -0.1259
12 5 13 -1.8429 0.2295
12 5 14 -0.0160 0.1251
12 5 15 -0.1019 0.1894
12 5 16 -0.0725 0.2187
12 5 17 6.8221 -0.1566
12 5 18 -4.7606 0.0133
12 5 19 6.3164 -0.2681
12 5 20 -10.5325 0.1206
12 5 21 -0.7288 -0.2158
12 5 22 -6.9300 0.0870
12 5 23 -5.2217 0.0930
12 5 24 -8.9270 0.0667
12 5 25 -0.0377 0.0334
12 5 26 3.9619 -0.2149
12 5 27 3.8453 0.1581
12 6 0 -0.6711 -0.2827
12 6 1 7.5912 0.3358
12 6 2 -2.4820 -0.0414
12 6 3 1.7535 0.3842
12 6 4 8.4520 0.0857
12 6 5 6.4931 -0.1072
12 6 6 2.1615 0.0401
12 6 7 8.0465 -0.4359
12 6 8 0.0716 0.0006
12 6 9 6.0087 -0.3130
12 6 10 1.4476 -0.0689
12 6 11 3.6052 0.0229
12 6 12 0.0562 -0.1101
12 6 13 -4.6235 0.0245
12 6 14 6.5837 0.0085
12 6 15 4.1268 -0.1481
12 6 16 -3.8939 0.1176
12 6 17 14.7615 -0.1754
12 6 18 0.9841 0.0941
12 6 19 -7.9688 -0.1922
12 6 20 -0.5952 -0.0651
12 6 21 -9.7250 -0.0719
12 6 22 -2.9161 -0.0165
12 6 23 -5.9163 -0.0401
12 6 24 -0.2609 -0.1158
12 6 25 -4.0502 -0.0559
12 6 26 -0.9861 0.0403
12 7 0 0.5347 -0.0432
12 7 1 -3.3509 0.0416
12 7 2 5.7916 0.0621
12 7 3 0.6084 0.0414
12 7 4 1.0662 -0.1491
12 7 5 -4.4647 0.2077
12 7 6 8.2798 -0.2798
12 7 7 -6.1015 -0.0565
12 7 8 -0.9485 -0.0191
12 7 9 3.5228 -0.1942
12 7 10 3.1135 0.3061
12 7 11 -10.6068 -0.0609
12 7 12 -2.0720 0.1734
12 7 13 0.0881 0.0517
12 7 14 2.3709 -0.0827
12 7 15 0.5759 0.0473
12 7 16 14.6137 0.0297
12 7 17 -2.7189 -0.0189
12 7 18 6.0993 0.1594
12 7 19 -2.1350 0.0334
12 7 20 -10.0837 0.0825
12 7 21 -2.1840 0.0247
12 7 22 -5.4969 0.1160
12 7 23 1.3731 0.1367
12 7 24 -1.6998 0.0075
12 7 25 -0.6953 -0.3289
12 8 0 -0.1543 0.2994
12 8 1 -2.7237 0.0094
12 8 2 -9.2572 -0.0195
12 8 3 2.8737 0.0541
12 8 4 -3.3395 -0.4149
12 8 5 18.5853 -0.0059
12 8 6 -1.8105 -0.1351
12 8 7 -1.4643 -0.1399
12 8 8 1.7793 0.1200
12 8 9 -3.6878 -0.0771
12 8 10 -0.9140 0.0623
12 8 11 -10.5742 0.0943
12 8 12 -6.6118 -0.0991
12 8 13 -3.2857 0.1419
12 8 14 -1.4641 -0.0434
12 8 15 1.5483 -0.0669
12 8 16 1.1548 -0.0109
12 8 17 2.2237 -0.2397
12 8 18 -2.8882 -0.1875
12 8 19 -0.8264 -0.2763
12 8 20 -0.5032 -0.1609
12 8 21 0.1322 -0.0280
12 8 22 -1.3485 -0.1315
12 8 23 -0.1818 -0.3229
12 9 0 -8.3461 -0.1001
12 9 1 -14.1230 -0.0065
12 9 2 -9.9224 0.0891
12 9 3 -5.1635 -0.0384
12 9 4 12.0829 0.2541
12 9 5 3.3692 -0.1076
12 9 6 14.4086 0.0719
12 9 7 10.5468 0.0033
12 9 8 -9.0481 -0.1536
12 9 9 -0.8025 0.0828
12 9 10 -6.9070 0.0557
12 9 11 2.7804 0.0767
12 9 12 2.4836 0.3358
12 9 13 2.6938 -0.0868
12 9 14 1.4418 0.2288
12 9 15 2.4883 -0.0199
12 9 16 -3.0145 -0.0130
12 9 17 3.9045 0.1557
12 9 18 -2.1130 -0.0377
12 9 19 0.0417 -0.0916
12 9 20 2.0838 0.1268
12 9 21 0.3492 -0.0238
12 10 0 -8.0581 -0.2182
12 10 1 -6.0275 -0.1543
12 10 2 -1.4116 -0.2458
12 10 3 -9.9795 -0.2682
12 10 4 -7.6242 0.0612
12 10 5 21.9927 -0.0870
12 10 6 0.8833 0.0165
12 10 7 -5.4942 0.1544
12 10 8 12.4415 0.0544
12 10 9 -9.3386 0.0914
12 10 10 1.9438 0.2404
12 10 11 6.1950 -0.1274
12 10 12 -8.6456 0.2522
12 10 13 16.9386 -0.1469
12 10 14 -7.7982 -0.3019
12 10 15 0.0794 -0.0682
12 10 16 -3.7761 -0.1975
12 10 17 0.6623 0.0668
12 10 18 -0.4158 0.0616
12 11 0 4.8002 -0.1328
12 11 1 -3.8361 0.2316
12 11 2 -6.0895 0.0125
12 11 3 -5.3826 -0.1973
12 11 4 16.3671 0.0443
12 11 5 -5.8320 -0.0925
12 11 6 10.5982 0.1065
12 11 7 2.3660 0.1886
12 11 8 -12.0419 0.2431
12 11 9 14.2506 0.2471
12 11 10 -1.6444 0.1358
12 11 11 -2.7664 0.0508
12 11 12 11.0628 -0.0914
12 11 13 -7.1340 -0.0615
12 11 14 7.7378 0.3815
12 12 0 -0.9114 0.1205
12 12 1 0.4575 -0.1240
12 12 2 -16.7038 0.1885
12 12 3 -2.6661 0.0978
12 12 4 -2.7690 0.0527
12 12 5 9.9425 0.1457
12 12 6 -5.3722 -0.0546
12 12 7 -4.5638 0.0336
12 12 8 -1.9294 -0.0570
12 12 9 -7.7201 -0.0740
13 0 0 -28.6906 1.8514
13 0 2 0.2695 -0.5968
13 0 4 -5.7447 -3.1218
13 0 6 13.1630 -1.7953
13 0 8 11.8805 1.8985
13 0 10 2.7426 3.7005
13 0 12 -8.5235 1.6690
13 0 14 -4.7587 -1.0420
13 0 16 -4.3440 -0.6232
13 0 18 -4.2489 1.2997
13 0 20 6.2322 1.8543
13 0 22 7.5562 1.6893
13 0 24 -7.2425 1.7182
13 0 26 -2.5936 0.3401
13 0 28 2.7881 -1.5508
13 1 0 -4.3634 -0.4429
13 1 1 -6.0882 0.6610
13 1 2 -5.0705 0.0961
13 1 3 -2.4498 -0.1772
13 1 4 -0.9846 0.1477
13 1 5 -2.3595 -0.1179
13 1 6 -0.9425 -0.5811
13 1 7 4.8350 -0.3071
13 1 8 -2.9159 -0.0465
13 1 9 9.2035 0.2970
13 1 10 2.8732 0.4120
13 1 11 -1.5210 0.3544
13 1 12 -10.4479 -0.2250
13 1 13 -5.3548 -0.2927
13 1 14 -10.3018 -0.2478
13 1 15 -1.5876 -0.6798
13 1 16 -5.0711 0.5119
13 1 17 -2.0716 -0.1243
13 1 18 5.1412 0.0524
13 1 19 1.5800 0.4968
13 1 20 -5.1957 -0.5120
13 1 21 7.0843 0.1690
13 1 22 -3.4917 0.0747
13 1 23 -1.6295 -0.4039
13 1 24 0.5973 0.6467
13 1 25 -4.2791 -0.3776
13 1 26 2.1961 0.0797
13 1 27 0.6104 0.0515
13 1 28 1.8792 -0.2492
13 1 29 1.7947 0.0019
13 2 0 16.1050 -0.0029
13 2 1 -15.1135 -0.7811
13 2 2 0.0398 -0.0646
13 2 3 -15.5900 -0.8337
13 2 4 1.4371 0.1261
13 2 5 -0.6407 0.1725
13 2 6 -13.8194 -0.1016
13 2 7 -1.6250 0.1028
13 2 8 0.2769 -0.0144
13 2 9 11.6057 -0.1896
13 2 10 4.6424 0.0774
13 2 11 -1.6633 -0.6814
13 2 12 -9.5180 0.2892
13 2 13 -5.3879 -0.4482
13 2 14 -3.8907 0.5110
13 2 15 -6.4207 0.1056
13 2 16 1.1815 0.5146
13 2 17 -1.4109 0.4307
13 2 18 4.8405 0.3303
13 2 19 3.1914 0.1071
13 2 20 5.0502 0.5363
13 2 21 -5.9023 -0.2137
13 2 22 -0.8560 0.2776
13 2 23 0.6311 -0.0125
13 2 24 -2.5690 -0.1396
13 2 25 1.9344 0.1115
13 2 26 -1.8964 -0.1006
13 2 27 2.3302 0.2721
13 2 28 -0.9572 0.3054
13 2 29 -2.6043 0.3002
13 3 0 4.3464 -0.1660
13 3 1 5.8838 0.0992
13 3 2 -14.9765 -0.5465
13 3 3 -2.1691 -0.1273
13 3 4 -3.1704 -0.2215
13 3 5 -7.3890 -0.2983
13 3 6 5.4576 0.4255
13 3 7 -17.0265 0.0848
13 3 8 14.0570 0.5119
13 3 9 -5.8707 0.5008
13 3 10 8.7804 0.1488
13 3 11 0.3263 0.2030
13 3 12 1.2913 -0.0471
13 3 13 -7.3817 -0.0588
13 3 14 9.4991 -0.3551
13 3 15 2.8889 -0.1621
13 3 16 3.1526 -0.0622
13 3 17 4.5157 -0.1581
13 3 18 2.7619 0.4193
13 3 19 5.7712 -0.1545
13 3 20 5.3533 0.3371
13 3 21 -1.2041 -0.0032
13 3 22 -2.5468 -0.4460
13 3 23 -0.5887 0.1943
13 3 24 1.8374 -0.6516
13 3 25 -0.7838 0.1684
13 3 26 0.7370 -0.0789
13 3 27 -1.5660 0.1191
13 3 28 1.0102 0.2506
13 4 0 0.7602 -0.7236
13 4 1 1.4199 -0.1295
13 4 2 -3.2683 0.1027
13 4 3 -4.9332 0.0825
13 4 4 0.5723 0.7272
13 4 5 -4.6002 -0.0305
13 4 6 -1.6557 0.4265
13 4 7 9.2197 -0.0214
13 4 8 -19.0169 -0.3094
13 4 9 4.1302 -0.1855
13 4 10 -3.2834 -0.2399
13 4 11 -0.5437 -0.1896
13 4 12 4.3016 0.0856
13 4 13 1.0957 -0.1498
13 4 14 6.9301 0.1235
13 4 15 -2.3415 -0.1181
13 4 16 0.7726 0.1538
13 4 17 2.4390 -0.0191
13 4 18 -0.5483 0.1038
13 4 19 6.8975 0.0516
13 4 20 0.2235 -0.0848
13 4 21 6.5683 0.1593
13 4 22 -1.3161 -0.1907
13 4 23 0.5833 0.0896
13 4 24 -1.2895 0.0598
13 4 25 -1.8546 0.4800
13 4 26 -1.7176 0.2840
13 4 27 0.8559 0.1663
13 5 0 -0.8795 0.0292
13 5 1 -8.0662 0.0654
13 5 2 8.1006 0.1711
13 5 3 11.8121 0.2639
13 5 4 -2.2880 0.1275
13 5 5 12.4358 0.2856
13 5 6 6.6330 0.1387
13 5 7 -0.9234 -0.1708
13 5 8 -1.1757 -0.0063
13 5 9 -8.6078 -0.3293
13 5 10 -5.0863 -0.0658
13 5 11 -7.1955 -0.1137
13 5 12 -7.2016 -0.1186
13 5 13 10.1227 -0.0322
13 5 14 -19.9785 0.1916
13 5 15 10.3585 -0.0403
13 5 16 -14.2393 0.1804
13 5 17 -9.9683 -0.1321
13 5 18 3.0992 -0.1211
13 5 19 -1.0133 -0.0298
13 5 20 4.2327 -0.1701
13 5 21 7.1821 -0.2227
13 5 22 5.1291 -0.0837
13 5 23 0.1840 0.0272
13 5 24 -6.3716 0.2136
13 5 25 -3.9560 -0.0646
13 5 26 -4.4581 -0.1110
13 6 0 -4.9937 0.0713
13 6 1 4.1235 0.1684
13 6 2 1.9145 -0.1031
13 6 3 2.3618 -0.0279
13 6 4 8.6210 -0.0679
13 6 5 10.0022 -0.3705
13 6 6 0.5894 0.1963
13 6 7 8.3206 -0.1678
13 6 8 2.4525 0.1489
13 6 9 -6.3316 0.1353
13 6 10 -1.3953 -0.2066
13 6 11 -1.7395 0.0637
13 6 12 0.8537 -0.2110
13 6 13 -1.0654 -0.1061
13 6 14 12.2196 0.2312
13 6 15 -4.9480 -0.1733
13 6 16 1.3363 0.1894
13 6 17 4.2313 0.0480
13 6 18 -7.8528 -0.0617
13 6 19 7.8044 0.1596
13 6 20 0.1308 -0.0784
13 6 21 4.3118 0.1357
13 6 22 7.6993 0.0701
13 6 23 -3.4125 0.0009
13 6 24 0.4971 0.1671
13 6 25 -7.6409 -0.0723
13 7 0 -7.0302 0.0618
13 7 1 4.0030 -0.0338
13 7 2 -13.4402 0.1657
13 7 3 2.2114 0.0868
13 7 4 -2.5113 0.1907
13 7 5 -9.2759 0.2077
13 7 6 4.5414 -0.0089
13 7 7 -0.0724 -0.0041
13 7 8 5.5075 -0.1705
13 7 9 3.4195 -0.2399
13 7 10 -4.2242 -0.0507
13 7 11 4.4640 -0.1942
13 7 12 -2.0097 0.3075
13 7 13 -5.2870 0.1019
13 7 14 6.8361 0.1414
13 7 15 -11.6165 0.1369
13 7 16 -1.8760 -0.1051
13 7 17 0.2126 -0.0300
13 7 18 6.6906 0.0284
13 7 19 -2.7631 -0.0865
13 7 20 3.0304 0.0253
13 7 21 -2.8710 0.0481
13 7 22 -3.2736 0.1291
13 7 23 6.1005 0.1209
13 7 24 -2.6197 -0.0416
13 8 0 5.4138 0.0988
13 8 1 -14.6400 0.0452
13 8 2 14.3352 0.0785
13 8 3 -12.0826 0.1705
13 8 4 -7.2708 -0.1807
13 8 5 9.4154 0.0853
13 8 6 -2.4291 -0.2656
13 8 7 2.4868 -0.2510
13 8 8 3.6745 -0.0840
13 8 9 16.3073 -0.3938
13 8 10 9.6689 0.2018
13 8 11 -10.1960 -0.0366
13 8 12 2.4465 0.0643
13 8 13 4.7353 0.3692
13 8 14 -7.5238 -0.2662
13 8 15 0.7994 0.0398
13 8 16 -9.8979 -0.2063
13 8 17 1.9204 -0.1552
13 8 18 -0.3797 -0.0303
13 8 19 0.2019 -0.1136
13 8 20 -2.2921 -0.1506
13 8 21 -0.3561 0.0996
13 8 22 -0.9077 -0.0983
13 9 0 -1.2897 0.1658
13 9 1 1.5418 0.0512
13 9 2 -28.6279 0.1440
13 9 3 8.4765 -0.0867
13 9 4 -8.1809 -0.1719
13 9 5 -12.6459 -0.1867
13 9 6 16.0977 -0.1670
13 9 7 -2.6546 -0.0279
13 9 8 4.2604 0.2360
13 9 9 2.9937 0.0984
13 9 10 -1.2612 0.3528
13 9 11 8.0469 0.0115
13 9 12 -5.4454 0.0008
13 9 13 9.4288 -0.1380
13 9 14 6.1846 -0.0814
13 9 15 4.8108 -0.0485
13 9 16 6.0899 -0.0496
13 9 17 -12.2642 0.1622
13 9 18 -1.7347 -0.0516
13 9 19 -4.8403 0.0779
13 9 20 -1.2894 0.3352
13 10 0 -10.9863 0.1907
13 10 1 -3.1056 -0.2344
13 10 2 9.9581 -0.0015
13 10 3 -36.3216 -0.0914
13 10 4 0.9409 -0.2357
13 10 5 9.8739 -0.0030
13 10 6 -14.2878 -0.1120
13 10 7 10.1565 -0.1036
13 10 8 -6.7389 0.1157
13 10 9 6.4672 -0.1824
13 10 10 -10.2073 0.1932
13 10 11 0.5037 -0.0813
13 10 12 -3.8196 0.1496
13 10 13 4.3470 -0.1546
13 10 14 6.9241 -0.1872
13 10 15 -0.8012 -0.2442
13 10 16 -9.5303 -0.3135
13 10 17 -0.2564 -0.2113
13 11 0 14.3420 0.0831
13 11 1 0.8708 0.2053
13 11 2 4.7308 -0.1215
13 11 3 3.3115 -0.0427
13 11 4 -9.0736 0.1109
13 11 5 -3.9439 -0.0376
13 11 6 4.6129 0.3944
13 11 7 -2.6610 0.1429
13 11 8 3.9698 -0.0245
13 11 9 -6.5116 0.1687
13 11 10 14.3777 -0.3180
13 11 11 -19.4804 0.0842
13 11 12 3.0482 -0.0465
13 11 13 8.1899 0.0929
13 12 0 4.0733 -0.3052
13 12 1 12.3512 -0.0303
13 12 2 -6.5523 0.0868
13 12 3 2.8440 -0.5465
13 12 4 -8.4933 0.4414
13 12 5 4.5380 -0.3970
13 12 6 -2.6764 0.3666
13 12 7 0.5037 0.4566
14 0 0 -2.5938 1.1136
14 0 2 3.1185 -0.2930
14 0 4 -22.8901 -0.2801
14 0 6 -4.7283 1.1793
14 0 8 9.9395 1.5775
14 0 10 -6.8708 0.0813
14 0 12 -1.6615 1.0120
14 0 14 6.5770 2.7733
14 0 16 2.1876 1.2844
14 0 18 -15.2090 -1.0649
14 0 20 -4.4712 -0.5888
14 0 22 4.5511 1.1302
14 0 24 -0.1832 0.6349
14 0 26 -3.5510 -1.1875
14 0 28 -1.3413 -1.3205
14 1 0 -5.3137 -0.7482
14 1 1 -6.5198 0.4425
14 1 2 3.9403 -0.3288
14 1 3 -8.5644 -1.0437
14 1 4 -4.4409 0.3459
14 1 5 -13.3151 -0.9059
14 1 6 -4.3476 0.4661
14 1 7 8.2890 -0.3674
14 1 8 -17.1274 -0.2526
14 1 9 4.5157 0.6395
14 1 10 -9.0909 -0.3974
14 1 11 1.0826 0.5021
14 1 12 -7.9701 0.4955
14 1 13 6.4933 -0.2446
14 1 14 4.7569 0.2176
14 1 15 4.7634 -0.7858
14 1 16 2.0175 -0.4918
14 1 17 -4.4951 -0.4137
14 1 18 -0.9615 -0.1622
14 1 19 -8.1416 0.4996
14 1 20 -1.6452 0.3448
14 1 21 1.7830 0.6656
14 1 22 5.4235 -0.2542
14 1 23 4.7448 0.0356
14 1 24 -2.0896 -0.6114
14 1 25 -0.6926 -0.6346
14 1 26 -3.8482 -0.0545
14 1 27 -1.1366 -0.1088
14 1 28 1.9824 0.1467
14 2 0 -3.4090 0.2056
14 2 1 -1.9771 -0.5834
14 2 2 -8.2887 0.1439
14 2 3 -1.7996 -0.9997
14 2 4 5.2450 -0.0089
14 2 5 -6.9876 0.0519
14 2 6 1.7305 -0.1625
14 2 7 -18.7304 0.5644
14 2 8 7.1335 0.3167
14 2 9 -9.8447 0.1434
14 2 10 4.1387 0.9831
14 2 11 -8.0504 -0.2901
14 2 12 7.0385 0.5914
14 2 13 1.0093 -0.1369
14 2 14 3.6694 -0.3414
14 2 15 2.7322 -0.0252
14 2 16 -1.0528 -0.2140
14 2 17 0.2234 0.2899
14 2 18 5.8667 0.3721
14 2 19 1.3630 0.6014
14 2 20 1.0561 0.4835
14 2 21 3.3241 0.2914
14 2 22 4.2170 -0.2126
14 2 23 3.8850 -0.2550
14 2 24 1.1948 -0.4306
14 2 25 -3.6298 -0.3341
14 2 26 -2.5685 -0.3330
14 2 27 -0.0950 0.3461
14 2 28 -1.0719 -0.0424
14 3 0 15.1546 0.4887
14 3 1 -3.6732 -0.2130
14 3 2 7.6621 -0.1757
14 3 3 2.7576 0.1047
14 3 4 -0.0823 -0.5813
14 3 5 8.8806 0.3249
14 3 6 -20.7030 0.0051
14 3 7 -1.7589 -0.0183
14 3 8 -0.8742 0.5131
14 3 9 2.1847 -0.2841
14 3 10 11.6193 0.1528
14 3 11 -6.4577 -0.2970
14 3 12 11.2959 -0.3137
14 3 13 -2.3839 0.0868
14 3 14 5.5191 -0.3336
14 3 15 -1.8929 0.1688
14 3 16 -0.6105 0.1564
14 3 17 5.9447 0.0025
14 3 18 1.4110 0.0734
14 3 19 12.9844 -0.4159
14 3 20 0.5518 -0.2332
14 3 21 3.4443 -0.3367
14 3 22 -0.1199 -0.2194
14 3 23 1.1580 0.1474
14 3 24 1.7656 0.1092
14 3 25 -1.4417 0.0461
14 3 26 1.1353 0.0279
14 3 27 -4.0075 0.1640
14 4 0 3.9873 -0.0713
14 4 1 20.2279 -0.1694
14 4 2 1.8401 0.1284
14 4 3 8.9329 -0.0444
14 4 4 10.1902 0.1787
14 4 5 -11.9765 -0.1285
14 4 6 3.5324 0.3622
14 4 7 -5.7092 0.1279
14 4 8 4.9549 0.0825
14 4 9 8.0427 0.1184
14 4 10 -11.1302 -0.3926
14 4 11 15.5152 -0.1089
14 4 12 -22.6506 -0.1995
14 4 13 5.8365 -0.1944
14 4 14 -5.8392 0.1941
14 4 15 -14.6512 0.0877
14 4 16 -5.6271 0.3922
14 4 17 -7.4802 0.4323
14 4 18 4.1147 -0.0439
14 4 19 -0.3311 0.2317
14 4 20 4.6445 -0.1857
14 4 21 -0.2442 0.2084
14 4 22 -2.3764 0.0680
14 4 23 -0.6179 0.0007
14 4 24 -0.5277 0.1561
14 4 25 2.7045 0.2703
14 4 26 -0.2178 -0.1620
14 5 0 -1.0673 -0.2148
14 5 1 -0.0191 -0.0478
14 5 2 16.2922 -0.1878
14 5 3 18.2091 -0.0460
14 5 4 -1.8810 0.1475
14 5 5 5.7876 -0.0216
14 5 6 1.6101 0.3307
14 5 7 8.3218 0.0451
14 5 8 -2.7381 -0.0094
14 5 9 10.7819 -0.0392
14 5 10 6.5118 -0.0376
14 5 11 -6.9351 -0.0968
14 5 12 2.6422 -0.0959
14 5 13 -2.1685 -0.0518
14 5 14 -2.9650 0.0415
14 5 15 1.5301 -0.0016
14 5 16 -19.1990 -0.0456
14 5 17 -0.0120 -0.0333
14 5 18 -10.4008 -0.0975
14 5 19 2.6879 -0.0959
14 5 20 -0.7195 -0.0831
14 5 21 1.2500 -0.0661
14 5 22 2.8206 -0.0985
14 5 23 -1.2906 0.2663
14 5 24 -1.3143 -0.4332
14 5 25 1.9214 0.0920
14 6 0 -12.8800 -0.2635
14 6 1 3.3125 0.3877
14 6 2 4.7107 0.0812
14 6 3 1.8868 0.1938
14 6 4 0.9175 0.3831
14 6 5 -0.3839 -0.1949
14 6 6 -3.3803 0.2656
14 6 7 1.3494 -0.2802
14 6 8 6.0289 -0.0329
14 6 9 8.2742 -0.0090
14 6 10 21.7476 -0.1496
14 6 11 1.3079 0.2161
14 6 12 10.2841 -0.0769
14 6 13 -0.3051 0.2141
14 6 14 -4.0848 0.1554
14 6 15 12.5887 0.1010
14 6 16 3.7932 0.1402
14 6 17 -3.7832 0.0016
14 6 18 1.6104 0.0596
14 6 19 -7.2811 -0.0487
14 6 20 1.4915 -0.0204
14 6 21 4.8891 0.1223
14 6 22 0.7325 -0.1451
14 6 23 -0.8190 0.3110
14 6 24 1.8388 0.1378
14 7 0 9.7532 0.0059
14 7 1 -8.0959 0.0830
14 7 2 -7.6203 0.3454
14 7 3 -1.3253 0.0640
14 7 4 -2.8931 0.2056
14 7 5 -6.4945 -0.0240
14 7 6 -8.0974 -0.1295
14 7 7 4.7627 -0.1087
14 7 8 4.1644 -0.0811
14 7 9 -1.5773 -0.2016
14 7 10 2.8182 0.0022
14 7 11 9.9864 -0.2275
14 7 12 0.0020 -0.1447
14 7 13 -18.8522 -0.0299
14 7 14 -2.6599 -0.0910
14 7 15 -8.1949 0.0983
14 7 16 -0.0563 0.0017
14 7 17 -0.6504 0.0640
14 7 18 -1.2243 0.0252
14 7 19 3.3002 0.1130
14 7 20 -0.8539 -0.0740
14 7 21 -1.0067 -0.0001
14 7 22 1.8444 -0.0696
14 7 23 0.3112 -0.1844
14 8 0 -14.2726 0.2421
14 8 1 6.6228 -0.0771
14 8 2 -6.2765 -0.1374
14 8 3 2.6164 0.2389
14 8 4 -5.3552 -0.3565
14 8 5 -3.0457 0.1535
14 8 6 2.1007 -0.1276
14 8 7 -8.0911 -0.2111
14 8 8 -1.2052 0.0738
14 8 9 -0.2759 -0.2715
14 8 10 -1.8874 0.0261
14 8 11 6.2902 0.1077
14 8 12 -9.9405 0.1310
14 8 13 25.0463 0.2497
14 8 14 5.1884 0.0712
14 8 15 -15.0609 0.1212
14 8 16 5.6856 -0.1666
14 8 17 -5.0869 0.0738
14 8 18 1.9303 -0.0691
14 8 19 0.1496 -0.1590
14 8 20 1.9053 -0.0490
14 8 21 -2.5094 -0.0972
14 9 0 9.0722 0.3144
14 9 1 -22.3112 -0.1257
14 9 2 5.0380 0.1264
14 9 3 -4.5013 -0.1029
14 9 4 -10.0870 -0.0379
14 9 5 -3.8255 -0.1739
14 9 6 -10.8435 -0.1267
14 9 7 -1.0236 -0.0253
14 9 8 -7.1965 -0.1030
14 9 9 -1.4984 0.1966
14 9 10 -5.7506 0.1471
14 9 11 -3.5473 0.0588
14 9 12 7.6150 0.2371
14 9 13 5.1432 0.0166
14 9 14 10.5984 -0.0959
14 9 15 21.9260 -0.0055
14 9 16 -4.5478 -0.2335
14 9 17 1.6176 -0.1153
14 9 18 1.8618 -0.2860
14 10 0 -11.2734 0.0618
14 10 1 3.7979 -0.2560
14 10 2 -5.3263 0.2785
14 10 3 -13.1934 -0.1179
14 10 4 5.1307 0.1419
14 10 5 -12.9937 0.0124
14 10 6 14.2098 -0.2855
14 10 7 -11.7931 0.1398
14 10 8 -8.6659 -0.1365
14 10 9 18.6434 -0.0058
14 10 10 -16.0702 0.3503
14 10 11 10.3268 -0.1138
14 10 12 -7.1411 -0.2194
14 10 13 -4.6784 -0.2483
14 10 14 9.0703 -0.1739
14 10 15 2.5995 0.0447
14 11 0 -3.6815 0.0535
14 11 1 -1.1782 0.0111
14 11 2 -4.8219 0.1112
14 11 3 1.5037 -0.2042
14 11 4 -3.2860 0.0383
14 11 5 24.4614 0.0043
14 11 6 -14.1753 0.0953
14 11 7 8.0421 -0.0126
14 11 8 2.6894 0.1221
14 11 9 -13.8142 0.0285
14 11 10 43.1238 -0.0226
14 11 11 -18.0928 0.1154
14 12 0 -6.9972 0.1365
14 12 1 -6.7159 -0.1083
14 12 2 -1.1676 -0.3777
14 12 3 0.2141 -0.4929
14 12 4 9.9747 -0.6799
15 0 0 7.9321 2.3296
15 0 2 22.5264 0.8665
15 0 4 -0.9335 1.0503
15 0 6 -23.6452 1.0112
15 0 8 -20.0359 1.0869
15 0 10 -15.5136 1.7425
15 0 12 5.2280 0.9733
15 0 14 6.6806 -1.1772
15 0 16 4.0990 -1.8298
15 0 18 -2.4365 -0.3420
15 0 20 3.3813 0.8010
15 0 22 -4.3041 0.3375
15 0 24 -3.7504 -1.6478
15 0 26 0.1816 -3.2052
15 1 0 -8.3948 -0.0202
15 1 1 7.1244 2.0305
15 1 2 7.9344 0.0265
15 1 3 12.1608 -0.1163
15 1 4 -4.8622 -0.0825
15 1 5 -11.5324 -0.6591
15 1 6 3.2830 -0.6008
15 1 7 -10.3412 -0.6988
15 1 8 2.8007 0.1318
15 1 9 -10.3143 0.3457
15 1 10 -1.2411 0.1273
15 1 11 0.3663 0.7051
15 1 12 -16.0557 -0.4625
15 1 13 4.2449 0.0719
15 1 14 -3.9576 -0.2471
15 1 15 6.3968 -0.4261
15 1 16 6.2702 0.2917
15 1 17 1.1570 -0.1773
15 1 18 4.1618 -0.0979
15 1 19 -0.4904 0.2066
15 1 20 -0.5076 -0.4723
15 1 21 -1.3110 0.1671
15 1 22 2.5382 0.1549
15 1 23 -0.7448 0.1165
15 1 24 2.0475 0.3153
15 1 25 0.4540 0.1473
15 1 26 -0.4835 -0.3169
15 1 27 0.3031 0.3684
15 2 0 2.0154 0.3608
15 2 1 0.3102 -0.6797
15 2 2 -0.0704 0.2950
15 2 3 4.2680 -0.5863
15 2 4 0.2529 -0.1568
15 2 5 -2.9490 -0.2713
15 2 6 2.4561 -0.1227
15 2 7 1.8957 0.2162
15 2 8 9.0113 0.1734
15 2 9 -4.3904 0.8318
15 2 10 8.1104 0.2009
15 2 11 -10.9157 0.3132
15 2 12 11.5850 0.1206
15 2 13 -7.9282 -0.3371
15 2 14 8.6956 0.0130
15 2 15 -3.2572 -0.1791
15 2 16 4.1933 -0.1315
15 2 17 7.7342 0.3333
15 2 18 -1.7351 -0.3311
15 2 19 6.4611 0.6091
15 2 20 -8.2739 -0.2784
15 2 21 -0.1791 0.2204
15 2 22 -0.0680 -0.2935
15 2 23 2.4517 -0.2464
15 2 24 2.6819 -0.1864
15 2 25 0.1125 -0.5943
15 2 26 0.5052 0.0845
15 2 27 -2.4546 -0.1518
15 3 0 2.7077 -0.3562
15 3 1 -6.1767 -0.8831
15 3 2 1.6251 -0.4933
15 3 3 -3.2554 -0.2590
15 3 4 2.5260 -0.1085
15 3 5 3.5434 0.1725
15 3 6 1.1965 0.4125
15 3 7 5.7132 0.0295
15 3 8 3.3124 0.2894
15 3 9 9.3879 -0.0478
15 3 10 -1.8357 -0.2184
15 3 11 3.5386 -0.1397
15 3 12 11.4376 -0.3421
[truncated: 674,951 more chars]
